# Supplementary material for: A longitudinal study of the diabetic skin and wound microbiome
Source: PeerJ. 2017 Jul 20;5:e3543. doi: 10.7717/peerj.3543 (PMC5522608; doi:10.7717/peerj.3543)
Supplement: Table S5 — The Wald test was used as implemented in DESeq2. The model health + subject:health was used, and the OTU table was filtered to remove OTUs with a count of less than 2, and/or present in less than 10% of samples. Log2FC was calculated relative to the control skin samples. [file peerj-05-3543-s005.xlsx]

## Sheet: Sheet1
OTU	Domain	Phylum	Class	Order	Family	Genus	Species	baseMean	log2FoldChange	lfcSE	stat	pvalue	padj	control_av %_relabund	control_sd	diabetes_av %_relabund	diabetes_sd
814277	k__Bacteria	p__Proteobacteria	c__Alphaproteobacteria	o__Rhodobacterales	f__Rhodobacteraceae	g__	s__	464.958	5.74505	1.55388	3.05368	0.00226052	0.0399876	0.115495	0.26076	0.287986	0.933802
255161	k__Bacteria	p__Firmicutes	c__Bacilli	o__Bacillales	f__Staphylococcaceae	g__Staphylococcus	NA	286.593	-4.28038	1.03074	-3.18254	0.00145991	0.0331561	0.528023	0.94535	0.265874	0.337818
441265	k__Bacteria	p__Actinobacteria	c__Actinobacteria	o__Actinomycetales	f__Corynebacteriaceae	g__Corynebacterium	s__	81.6282	12.4382	2.72248	4.2014	2.65274e-05	0.00244512	0.0313309	0.0655036	0.134902	0.506538
804735	k__Bacteria	p__Actinobacteria	c__Actinobacteria	o__Actinomycetales	f__Brevibacteriaceae	g__Brevibacterium	s__	234.393	-5.26609	1.38483	-3.08059	0.00206594	0.0377034	0.462226	0.959467	0.107003	0.179187
1076969	k__Bacteria	p__Firmicutes	c__Bacilli	o__Lactobacillales	f__Streptococcaceae	g__Streptococcus	s__	120.679	-8.42	1.98384	-3.74022	0.00018386	0.00857336	0.419124	1.55238	0.0976542	0.372394
534507	k__Bacteria	p__Actinobacteria	c__Actinobacteria	o__Actinomycetales	f__Corynebacteriaceae	g__Corynebacterium	s__	47.1641	18.8378	2.80256	6.36482	1.95513e-10	9.99071e-08	0.00522094	0.010935	0.0786752	0.22301
1069816	k__Bacteria	p__Actinobacteria	c__Actinobacteria	o__Actinomycetales	f__Corynebacteriaceae	g__Corynebacterium	s__	31.3619	18.6426	3.5011	5.03916	4.67588e-07	0.000159291	0.00595901	0.0121604	0.0647733	0.276206
404338	k__Bacteria	p__Actinobacteria	c__Actinobacteria	o__Actinomycetales	f__Corynebacteriaceae	g__Corynebacterium	s__	20.6638	9.79937	2.89706	3.03734	0.00238673	0.0399876	0.00735861	0.0225514	0.0580801	0.249898
New.ReferenceOTU19	k__Bacteria	p__Proteobacteria	c__Alphaproteobacteria	o__Rhizobiales	f__Methylocystaceae	g__Methylopila	s__	38.0485	20.9301	4.78486	4.16524	3.11022e-05	0.00244512	0.00498578	0.0131401	0.0568324	0.361032
583398	k__Bacteria	p__Firmicutes	c__Clostridia	o__Clostridiales	f__Lachnospiraceae	g__[Ruminococcus]	s__	31.4486	-16.1747	4.44814	-3.41147	0.000646127	0.0178471	0.000536118	0.00220753	0.053753	0.25201
446403	k__Bacteria	p__Actinobacteria	c__Actinobacteria	o__Actinomycetales	f__Corynebacteriaceae	g__Corynebacterium	s__kroppenstedtii	55.9163	8.35103	2.46188	2.98595	0.00282703	0.0431303	0.0434211	0.0963372	0.0453791	0.119095
1084952	k__Bacteria	p__Proteobacteria	c__Betaproteobacteria	o__Neisseriales	f__Neisseriaceae	g__Neisseria	s__subflava	48.6007	10.2057	2.85908	3.21981	0.00128275	0.0297949	0.0435875	0.146228	0.038541	0.0777411
553623	k__Bacteria	p__Actinobacteria	c__Actinobacteria	o__Actinomycetales	f__Dietziaceae	g__Dietzia	NA	270.346	-7.77182	1.58168	-4.28141	1.85709e-05	0.00230765	0.741112	1.75551	0.0309831	0.059365
1636835	k__Bacteria	p__Actinobacteria	c__Actinobacteria	o__Actinomycetales	f__Corynebacteriaceae	g__Corynebacterium	s__	192.364	-10.1622	2.3491	-3.90031	9.60677e-05	0.00577537	0.535078	1.79044	0.0267998	0.0647633
153978	k__Bacteria	p__Cyanobacteria	c__Chloroplast	o__Streptophyta	f__	g__	s__	74.6616	6.69564	1.58536	3.59264	0.00032735	0.0125185	0.0941937	0.211186	0.0258963	0.0402668
1020605	k__Bacteria	p__Proteobacteria	c__Betaproteobacteria	o__Neisseriales	f__Neisseriaceae	g__	s__	19.5406	16.9951	3.44047	4.64911	3.33376e-06	0.00056785	0.0268744	0.132777	0.0240909	0.0952756
869044	k__Bacteria	p__Proteobacteria	c__Alphaproteobacteria	o__Rhizobiales	f__Methylobacteriaceae	g__	s__	19.3951	11.3676	3.15005	3.29126	0.000997392	0.0242699	0.0173074	0.0656136	0.0229129	0.0896165
1047041	k__Bacteria	p__Actinobacteria	c__Actinobacteria	o__Actinomycetales	f__Corynebacteriaceae	g__Corynebacterium	s__	20.704	11.205	2.96772	3.43866	0.000584609	0.0175727	0.0176628	0.044956	0.0188845	0.0631906
1070477	k__Bacteria	p__Bacteroidetes	c__Sphingobacteriia	o__Sphingobacteriales	f__Sphingobacteriaceae	g__Sphingobacterium	s__	22.4153	16.9176	4.73783	3.35968	0.00078032	0.0204484	0.00109351	0.00335732	0.0181472	0.0677148
926160	k__Bacteria	p__Proteobacteria	c__Alphaproteobacteria	o__Rhizobiales	f__Methylobacteriaceae	g__Methylobacterium	s__	46.996	7.26659	1.82149	3.44038	0.000580907	0.0175727	0.0779936	0.176259	0.0165774	0.0288642
1047077	k__Bacteria	p__Actinobacteria	c__Actinobacteria	o__Actinomycetales	f__Actinomycetaceae	g__Actinomyces	s__	7.98987	25.8838	6.09471	4.08285	4.44861e-05	0.00324748	0.000149675	0.000922656	0.0146271	0.0451061
582379	k__Bacteria	p__Firmicutes	c__Clostridia	o__Clostridiales	f__Clostridiaceae	g__Clostridium	s__hiranonis	48.0364	13.878	3.47542	3.70545	0.000211014	0.00937636	0.0312765	0.115591	0.0144016	0.0331348
569335	k__Bacteria	p__Proteobacteria	c__Gammaproteobacteria	o__Alteromonadales	f__[Chromatiaceae]	g__Rheinheimera	s__	17.7005	15.2651	4.24298	3.36204	0.000773682	0.0204484	0.0150809	0.0513416	0.0126557	0.0356339
806566	k__Bacteria	p__Proteobacteria	c__Alphaproteobacteria	o__Rhodobacterales	f__Rhodobacteraceae	g__Paracoccus	s__	13.3669	10.269	3.10427	2.98589	0.00282752	0.0431303	0.00477559	0.0156975	0.0122496	0.0426632
143704	k__Bacteria	p__Proteobacteria	c__Gammaproteobacteria	o__Alteromonadales	f__[Chromatiaceae]	g__Rheinheimera	s__	16.2853	15.452	4.07643	3.54527	0.000392214	0.0133614	0.00547512	0.020775	0.0118872	0.0381092
1093944	k__Bacteria	p__Proteobacteria	c__Alphaproteobacteria	o__Rhodospirillales	f__Acetobacteraceae	g__	s__	32.3719	9.32073	1.99736	4.16587	3.10169e-05	0.00244512	0.0564024	0.0675382	0.0115003	0.020259
208972	k__Bacteria	p__Bacteroidetes	c__Bacteroidia	o__Bacteroidales	f__Bacteroidaceae	g__Bacteroides	s__	39.5265	13.6088	4.17768	3.01814	0.00254335	0.0412587	0.0288225	0.104017	0.010598	0.0484452
New.ReferenceOTU132	k__Bacteria	p__Proteobacteria	c__Alphaproteobacteria	o__Rhodobacterales	f__Rhodobacteraceae	g__Rubellimicrobium	s__	37.6448	10.942	2.49704	3.9815	6.84821e-05	0.00437429	0.0714132	0.166944	0.0103743	0.024302
828676	k__Bacteria	p__Fusobacteria	c__Fusobacteriia	o__Fusobacteriales	f__Fusobacteriaceae	g__Fusobacterium	s__	15.6892	14.8433	3.70213	3.73927	0.000184554	0.00857336	0.0112742	0.0314267	0.00970843	0.0284405
1077373	k__Bacteria	p__Bacteroidetes	c__Bacteroidia	o__Bacteroidales	f__Prevotellaceae	g__Prevotella	s__	9.60201	10.5611	3.08032	3.10395	0.00190957	0.0361403	0.00951253	0.0271257	0.00934019	0.0223264
528753	k__Bacteria	p__Firmicutes	c__Clostridia	o__Clostridiales	f__Veillonellaceae	g__Phascolarctobacterium	s__	4.95554	-17.5174	4.37691	-3.77375	0.000160815	0.00857336	0.000383515	0.00209782	0.00926336	0.0247155
New.ReferenceOTU153	k__Bacteria	p__Proteobacteria	c__Alphaproteobacteria	o__Rhodobacterales	f__Rhodobacteraceae	g__Rubellimicrobium	s__	77.214	8.01304	1.833	3.82598	0.000130252	0.0073954	0.12593	0.309188	0.00915877	0.0272203
824714	k__Bacteria	p__Firmicutes	c__Bacilli	o__Bacillales	f__Staphylococcaceae	g__Jeotgalicoccus	s__	12.0201	-14.8984	3.69642	-3.75996	0.000169941	0.00857336	0.00796589	0.0289941	0.00839618	0.0298515
422878	k__Bacteria	p__Firmicutes	c__Clostridia	o__Clostridiales	f__Veillonellaceae	g__Megamonas	s__	21.7792	13.5306	3.96042	3.16395	0.00155643	0.033844	0.0175941	0.0519898	0.00816641	0.0338693
238390	k__Bacteria	p__Proteobacteria	c__Alphaproteobacteria	o__Sphingomonadales	f__Sphingomonadaceae	g__	s__	14.8563	8.94804	2.61642	3.03775	0.0023835	0.0399876	0.0182814	0.0333361	0.00787161	0.0277575
530164	k__Bacteria	p__Bacteroidetes	c__Bacteroidia	o__Bacteroidales	f__Porphyromonadaceae	g__Porphyromonas	s__	8.94507	16.0105	3.72377	4.031	5.55412e-05	0.00378421	0.00566641	0.0187419	0.00724707	0.0190719
167924	k__Bacteria	p__[Thermi]	c__Deinococci	o__Deinococcales	f__Deinococcaceae	g__Deinococcus	s__	9.19093	16.3434	3.38216	4.53658	5.71733e-06	0.00083473	0.0157148	0.0566259	0.00701698	0.0202876
922397	k__Bacteria	p__Firmicutes	c__Clostridia	o__Clostridiales	f__Lachnospiraceae	g__	s__	13.9644	19.7643	5.96166	3.1475	0.00164674	0.0350597	0.00350147	0.0180488	0.0060546	0.0298471
165827	k__Bacteria	p__Proteobacteria	c__Alphaproteobacteria	o__Rhodobacterales	f__Rhodobacteraceae	g__Rubellimicrobium	s__	23.0522	7.30578	2.11622	2.97974	0.00288496	0.0433593	0.0307633	0.0734771	0.00592172	0.013679
978113	k__Bacteria	p__Proteobacteria	c__Alphaproteobacteria	o__Caulobacterales	f__Caulobacteraceae	g__Phenylobacterium	s__	4.46269	14.4518	4.12794	3.25872	0.00111914	0.0265991	0.00149934	0.00320859	0.00577106	0.0192454
168505	k__Bacteria	p__[Thermi]	c__Deinococci	o__Deinococcales	f__Deinococcaceae	g__Deinococcus	s__	25.836	9.91371	2.49864	3.56743	0.000360506	0.0131585	0.0507688	0.0758611	0.00520284	0.0110919
133075	k__Bacteria	p__Firmicutes	c__Bacilli	o__Lactobacillales	f__Lactobacillaceae	g__Lactobacillus	s__iners	46.4028	13.9932	3.04911	4.26133	2.03218e-05	0.00230765	0.120896	0.340393	0.005045	0.0173367
549682	k__Bacteria	p__Proteobacteria	c__Alphaproteobacteria	o__Sphingomonadales	f__Sphingomonadaceae	g__	s__	9.39785	7.75462	2.22377	3.03746	0.00238578	0.0399876	0.0110294	0.0193759	0.0050082	0.0111637
790420	k__Bacteria	p__Actinobacteria	c__Acidimicrobiia	o__Acidimicrobiales	f__AKIW874	g__	s__	3.37899	18.1263	4.82506	3.54944	0.000386048	0.0133614	0.00123583	0.00282306	0.00470211	0.0271702
1068082	k__Bacteria	p__Firmicutes	c__Bacilli	o__Bacillales	f__Staphylococcaceae	g__Staphylococcus	s__	4.36485	-8.16215	2.29847	-3.11606	0.00183288	0.0353434	0.00721692	0.0119779	0.00457419	0.00661137
1087989	k__Bacteria	p__Actinobacteria	c__Actinobacteria	o__Actinomycetales	f__Kineosporiaceae	g__	s__	17.3198	7.6645	2.13377	3.12335	0.00178806	0.0353434	0.0296748	0.0591879	0.00444951	0.0137853
New.ReferenceOTU82	k__Bacteria	p__[Thermi]	c__Deinococci	o__Deinococcales	f__Deinococcaceae	g__Deinococcus	s__	15.5085	11.4942	2.90325	3.61464	0.000300763	0.0122952	0.0288579	0.0480101	0.00419879	0.0114129
1054174	k__Bacteria	p__[Thermi]	c__Deinococci	o__Deinococcales	f__Deinococcaceae	g__Deinococcus	s__	15.7387	21.0167	3.05072	6.5613	5.33396e-11	5.45131e-08	0.0419908	0.0970104	0.00398796	0.00919386
798097	k__Bacteria	p__Proteobacteria	c__Alphaproteobacteria	o__Rhizobiales	f__Hyphomicrobiaceae	g__Devosia	s__	3.53954	-17.149	4.49838	-3.58996	0.000330723	0.0125185	0.00203779	0.00459535	0.00389716	0.0136856
831179	k__Bacteria	p__Proteobacteria	c__Betaproteobacteria	o__Burkholderiales	f__Comamonadaceae	g__	s__	4.69503	15.9481	4.94519	3.02276	0.00250478	0.0412587	0.00115007	0.00283509	0.00370312	0.0177315
172829	k__Bacteria	p__[Thermi]	c__Deinococci	o__Deinococcales	f__Deinococcaceae	g__Deinococcus	s__	50.975	14.3138	3.62772	3.67002	0.000242532	0.0103278	0.0686207	0.231501	0.00363321	0.0144141
170202	k__Bacteria	p__[Thermi]	c__Deinococci	o__Deinococcales	f__Deinococcaceae	g__Deinococcus	s__	10.8862	11.4506	3.05835	3.41707	0.000632986	0.0178471	0.0155938	0.0324134	0.00353612	0.00976926
3621664	k__Bacteria	p__Proteobacteria	c__Alphaproteobacteria	o__Sphingomonadales	f__Sphingomonadaceae	g__Sphingomonas	s__	6.84165	8.57491	2.53165	2.99209	0.00277077	0.0431303	0.0116176	0.0379174	0.00344673	0.0087317
993455	k__Bacteria	p__Cyanobacteria	c__Oscillatoriophycideae	o__Chroococcales	f__Xenococcaceae	g__	s__	5.63397	16.9583	3.42675	4.65697	3.20903e-06	0.00056785	0.00616455	0.0149334	0.00333518	0.0136353
137183	k__Bacteria	p__Actinobacteria	c__Actinobacteria	o__Bifidobacteriales	f__Bifidobacteriaceae	NA	NA	36.9671	13.8226	3.70063	3.46499	0.000530253	0.016935	0.0789188	0.216928	0.00327694	0.0103869
New.ReferenceOTU64	k__Bacteria	p__[Thermi]	c__Deinococci	o__Deinococcales	f__Deinococcaceae	g__Deinococcus	s__	17.3866	12.3209	3.43821	3.29267	0.000992398	0.0242699	0.0304361	0.0705979	0.0028729	0.00961929
895341	k__Bacteria	p__[Thermi]	c__Deinococci	o__Deinococcales	f__Deinococcaceae	g__Deinococcus	s__	41.952	10.112	2.94933	3.08952	0.00200478	0.0372524	0.0636177	0.166921	0.00282917	0.00817397
434746	k__Bacteria	p__Proteobacteria	c__Alphaproteobacteria	o__Rickettsiales	f__Rickettsiaceae	g__Wolbachia	s__	9.74638	19.1709	5.79509	3.13556	0.00171525	0.0350597	0.0313553	0.120716	0.00268247	0.013385
357342	k__Bacteria	p__Actinobacteria	c__Actinobacteria	o__Actinomycetales	f__	g__	s__	4.46914	9.94062	3.04673	2.93449	0.00334091	0.0494843	0.00799046	0.0116869	0.0016048	0.00492909
249778	k__Bacteria	p__Proteobacteria	c__Alphaproteobacteria	o__Rhodospirillales	f__Acetobacteraceae	g__	s__	22.1347	12.8874	2.83413	4.19438	2.73616e-05	0.00244512	0.0353135	0.0881724	0.00143406	0.00288315
4348101	k__Bacteria	p__Proteobacteria	c__Alphaproteobacteria	o__Rhodobacterales	f__Rhodobacteraceae	g__Rubellimicrobium	s__	4.35861	10.025	2.96884	3.0399	0.00236659	0.0399876	0.00601796	0.0116596	0.00136106	0.00307239
New.ReferenceOTU87	k__Bacteria	p__Actinobacteria	c__Actinobacteria	o__Actinomycetales	f__Kineosporiaceae	g__	s__	8.47367	11.3369	3.29062	3.14133	0.00168184	0.0350597	0.0143619	0.0320515	0.0013245	0.00372206
914117	k__Bacteria	p__Cyanobacteria	c__Oscillatoriophycideae	o__Chroococcales	f__Xenococcaceae	g__	s__	5.12478	22.014	6.15696	3.41305	0.000642405	0.0178471	0.0112943	0.0630101	0.0012743	0.00566051
837569	k__Bacteria	p__Proteobacteria	c__Gammaproteobacteria	o__Pasteurellales	f__	g__	s__	47.9614	23.1492	4.47877	4.94537	7.59983e-07	0.000194176	0.0459054	0.262516	0.0010429	0.00384807
New.ReferenceOTU101	k__Bacteria	p__Bacteroidetes	c__Cytophagia	o__Cytophagales	f__Cytophagaceae	g__Spirosoma	s__	3.35756	19.9317	6.33349	2.98914	0.00279761	0.0431303	0.00518214	0.0174868	0.000971032	0.00556145
557665	k__Bacteria	p__Bacteroidetes	c__Bacteroidia	o__Bacteroidales	f__Prevotellaceae	g__Prevotella	s__	6.88325	20.1871	5.5363	3.46569	0.000528881	0.016935	0.014157	0.0639021	0.000810464	0.00339574
529652	k__Bacteria	p__Proteobacteria	c__Betaproteobacteria	o__Burkholderiales	f__Alcaligenaceae	g__Sutterella	s__	8.98893	13.8848	3.88628	3.31547	0.000914902	0.0233757	0.00659224	0.0272749	0.000634701	0.00171839
82554	k__Bacteria	p__Actinobacteria	c__Rubrobacteria	o__Rubrobacterales	f__Rubrobacteraceae	g__Rubrobacter	s__	67.6254	14.7785	4.41791	3.11878	0.00181603	0.0353434	0.08053	0.326533	0.000620313	0.00310015
4456283	k__Bacteria	p__[Thermi]	c__Deinococci	o__Deinococcales	f__Deinococcaceae	g__Deinococcus	s__	12.9229	24.0402	7.26337	3.17211	0.00151336	0.0336228	0.0163897	0.0632107	0.000270846	0.000984802
