# Supplementary material for: A longitudinal study of the diabetic skin and wound microbiome
Source: PeerJ. 2017 Jul 20;5:e3543. doi: 10.7717/peerj.3543 (PMC5522608; doi:10.7717/peerj.3543)
Supplement: Supplemental Information 11 [file peerj-05-3543-s011.zip]

Archive with 18 entries (13 files):
- R_analysis/
- R_analysis/.DS_Store
- __MACOSX/
- __MACOSX/R_analysis/
- __MACOSX/R_analysis/._.DS_Store
- R_analysis/r_data/
- R_analysis/r_data/.DS_Store
- __MACOSX/R_analysis/r_data/
- __MACOSX/R_analysis/r_data/._.DS_Store
- R_analysis/r_data/distances_contra_adj_v_wounds2.csv
- __MACOSX/R_analysis/r_data/._distances_contra_adj_v_wounds2.csv
- R_analysis/r_data/mapping_diabetes_all.txt
- __MACOSX/R_analysis/r_data/._mapping_diabetes_all.txt
- R_analysis/r_data/otu_table_mc2_w_tax_no_pynast_failures_json.biom
- R_analysis/r_data/rooted.tre
- R_analysis/r_data/wound_subject_distances.csv
- __MACOSX/R_analysis/r_data/._wound_subject_distances.csv
- R_analysis/skin_R_analysis.Rmd
