# Supplementary material for: A longitudinal study of the diabetic skin and wound microbiome
Source: PeerJ. 2017 Jul 20;5:e3543. doi: 10.7717/peerj.3543 (PMC5522608; doi:10.7717/peerj.3543)
Supplement: Supplemental Information 11 [file peerj-05-3543-s011.zip › R_analysis/r_data/mapping_diabetes_all.txt]

SampleID	run_prefix	health	sampletype1	sampletype2	time	subject	subject2	woundstatus	woundduration_weeks	woundarea_mm	delta_wa_mm	wounddepth_mm	wound_area_perc	wound_location	primer_barcodes	Description	run	wound_treatment
CP1.0.L	CP1.0_L	control	control_skin	control_skin_left	0	CP1	a								F2_R16	control	run1	
CP1.0.R	CP1.0_R	control	control_skin	control_skin_right	0	CP1	a								F4_R9	control	run1	
CP1.1.L	CP1.1_L	control	control_skin	control_skin_left	1	CP1	a								F8_R17	control	run1	
CP1.1.R	CP1.1_R	control	control_skin	control_skin_right	1	CP1	a								F16_R16	control	run1	
CP1.2.L	CP1.2_L	control	control_skin	control_skin_left	2	CP1	a								F7_R24	control	run1	
CP1.2.R	CP1.2_R	control	control_skin	control_skin_right	2	CP1	a								F9_R1	control	run1	
CP1.3.L	CP1.3_L	control	control_skin	control_skin_left	3	CP1	a								F4_R23	control	run1	
CP1.3.R	CP1.3_R	control	control_skin	control_skin_right	3	CP1	a								F20_R23	control	run1	
CP1.4.L	CP1.4_L	control	control_skin	control_skin_left	4	CP1	a								F5_R8	control	run1	
CP1.4.R	CP1.4_R	control	control_skin	control_skin_right	4	CP1	a								F8_R7	control	run1	
CP1.5.L	CP1.5_L	control	control_skin	control_skin_left	5	CP1	a								F24_R15	control	run1	
CP1.5.R	CP1.5_R	control	control_skin	control_skin_right	5	CP1	a								F5_R17	control	run1	
CP2.0.L	CP2.0_L	control	control_skin	control_skin_left	0	CP2	b								F5_R7	control	run1	
CP2.0.R	CP2.0_R	control	control_skin	control_skin_right	0	CP2	b								F20_R1	control	run1	
CP2.1.L	CP2.1_L	control	control_skin	control_skin_left	1	CP2	b								F16_R25	control	run1	
CP2.1.R	CP2.1_R	control	control_skin	control_skin_right	1	CP2	b								F7_R8	control	run1	
CP2.2.L	CP2.2_L	control	control_skin	control_skin_left	2	CP2	b								F10_R16	control	run1	
CP2.2.R	CP2.2_R	control	control_skin	control_skin_right	2	CP2	b								F10_R9	control	run1	
CP2.3.L	CP2.3_L	control	control_skin	control_skin_left	3	CP2	b								F2_R9	control	run1	
CP2.3.R	CP2.3_R	control	control_skin	control_skin_right	3	CP2	b								F20_R15	control	run1	
CP2.4.L	CP2.4_L	control	control_skin	control_skin_left	4	CP2	b								F14_R24	control	run1	
CP2.4.R	CP2.4_R	control	control_skin	control_skin_right	4	CP2	b								F8_R23	control	run1	
CP2.5.L	CP2.5_L	control	control_skin	control_skin_left	5	CP2	b								F4_R16	control	run1	
CP2.5.R	CP2.5_R	control	control_skin	control_skin_right	5	CP2	b								F1_R17	control	run1	
CP3.1.L	CP3.1_L	control	control_skin	control_skin_left	1	CP3	c								F24_R24	control	run2	
CP3.1.R	CP3.1_R	control	control_skin	control_skin_right	1	CP3	c								F16_R8	control	run2	
CP3.2.L	CP3.2_L	control	control_skin	control_skin_left	2	CP3	c								F24_R1	control	run2	
CP3.2.R	CP3.2_R	control	control_skin	control_skin_right	2	CP3	c								F20_R7	control	run2	
CP3.3.L	CP3.3_L	control	control_skin	control_skin_left	3	CP3	c								F22_R25	control	run2	
CP3.3.R	CP3.3_R	control	control_skin	control_skin_right	3	CP3	c								F10_R15	control	run2	
CP3.4.L	CP3.4_L	control	control_skin	control_skin_left	4	CP3	c								F9_R23	control	run2	
CP3.4.R	CP3.4_R	control	control_skin	control_skin_right	4	CP3	c								F4_R25	control	run2	
CP4.0.L	CP4.0_L	control	control_skin	control_skin_left	0	CP4	d								F10_R17	control	run2	
CP4.0.R	CP4.0_R	control	control_skin	control_skin_right	0	CP4	d								F24_R16	control	run2	
CP4.2.L	CP4.2_L	control	control_skin	control_skin_left	2	CP4	d								F7_R23	control	run2	
CP4.2.R	CP4.2_R	control	control_skin	control_skin_right	2	CP4	d								F20_R24	control	run2	
CP4.3.L	CP4.3_L	control	control_skin	control_skin_left	3	CP4	d								F24_R17	control	run2	
CP4.3.R	CP4.3_R	control	control_skin	control_skin_right	3	CP4	d								F24_R7	control	run2	
CP4.4.L	CP4.4_L	control	control_skin	control_skin_left	4	CP4	d								F4_R1	control	run2	
CP4.4.R	CP4.4_R	control	control_skin	control_skin_right	4	CP4	d								F6_R7	control	run2	
CP4.5.L	CP4.5_L	control	control_skin	control_skin_left	5	CP4	d								F18_R25	control	run2	
CP4.5.R	CP4.5_R	control	control_skin	control_skin_right	5	CP4	d								F22_R1	control	run2	
CP5.0.L	CP5.0_L	control	control_skin	control_skin_left	0	CP5	e								F1_R24	control	run2	
CP5.0.R	CP5.0_R	control	control_skin	control_skin_right	0	CP5	e								F22_R1	control	run2	
CP5.1.L	CP5.1_L	control	control_skin	control_skin_left	1	CP5	e								F1_R9	control	run2	
CP5.1.R	CP5.1_R	control	control_skin	control_skin_right	1	CP5	e								F4_R8	control	run2	
CP5.2.L	CP5.2_L	control	control_skin	control_skin_left	2	CP5	e								F2_R15	control	run2	
CP5.2.R	CP5.2_R	control	control_skin	control_skin_right	2	CP5	e								F10_R24	control	run2	
CP5.3.L	CP5.3_L	control	control_skin	control_skin_left	3	CP5	e								F16_R17	control	run2	
CP5.3.R	CP5.3_R	control	control_skin	control_skin_right	3	CP5	e								F3_R9	control	run2	
CP5.4.L	CP5.4_L	control	control_skin	control_skin_left	4	CP5	e								F1_R7	control	run2	
CP5.4.R	CP5.4_R	control	control_skin	control_skin_right	4	CP5	e								F8_R1	control	run2	
CP5.5.L	CP5.5_L	control	control_skin	control_skin_left	5	CP5	e								F7_R15	control	run2	
CP5.5.R	CP5.5_R	control	control_skin	control_skin_right	5	CP5	e								F22_R8	control	run2	
CP6.1.L	CP6.1_L	control	control_skin	control_skin_left	1	CP6	f								F7_R1	control	run1	
CP6.1.R	CP6.1_R	control	control_skin	control_skin_right	1	CP6	f								F6_R25	control	run1	
CP6.2.L	CP6.2_L	control	control_skin	control_skin_left	2	CP6	f								F6__R16	control	run1	
CP6.2.R	CP6.2_R	control	control_skin	control_skin_right	2	CP6	f								F16_R9	control	run1	
CP6.3.L	CP6.3_L	control	control_skin	control_skin_left	3	CP6	f								F16_R23	control	run1	
CP6.3.R	CP6.3_R	control	control_skin	control_skin_right	3	CP6	f								F20_R17	control	run1	
CP6.4.L	CP6.4_L	control	control_skin	control_skin_left	4	CP6	f								F3_R8	control	run1	
CP6.4.R	CP6.4_R	control	control_skin	control_skin_right	4	CP6	f								F3_R24	control	run1	
CP6.5.L	CP6.5_L	control	control_skin	control_skin_left	5	CP6	f								F10_R23	control	run1	
CP6.5.R	CP6.5_R	control	control_skin	control_skin_right	5	CP6	f								F3_R15	control	run1	
CP7.0.L	CP7.0_L	control	control_skin	control_skin_left	0	CP7	g								F5_R1	control	run1	
CP7.1.L	CP7.1_L	control	control_skin	control_skin_left	1	CP7	g								F18_R15	control	run1	
CP7.1R	CP7.1R	control	control_skin	control_skin_right	1	CP7	g								F9_R8	control	run1	
CP7.2.L	CP7.2_L	control	control_skin	control_skin_left	2	CP7	g								F22_R24	control	run1	
CP7.2.R	CP7.2_R	control	control_skin	control_skin_right	2	CP7	g								F9_R17	control	run1	
CP7.3.L	CP7.3_L	control	control_skin	control_skin_left	3	CP7	g								F20_R25	control	run1	
CP7.3.R	CP7.3_R	control	control_skin	control_skin_right	3	CP7	g								F5_R15	control	run1	
CP7.4.L	CP7.4_L	control	control_skin	control_skin_left	4	CP7	g								F8_R16	control	run1	
CP7.5.L	CP7.5_L	control	control_skin	control_skin_left	5	CP7	g								F5_R24	control	run1	
CP7.5.R	CP7.5_R	control	control_skin	control_skin_right	5	CP7	g								F8_R9	control	run1	
CP9.0.L	CP9.0_L	control	control_skin	control_skin_left	0	CP9	i								F24_R9	control	run2	
CP9.0.R	CP9.0_R	control	control_skin	control_skin_right	0	CP9	i								F5_R9	control	run2	
CP9.1.L	CP9.1_L	control	control_skin	control_skin_left	1	CP9	i								F8_R8	control	run2	
CP9.1.R	CP9.1_R	control	control_skin	control_skin_right	1	CP9	i								F22_R16	control	run2	
CP9.2.L	CP9.2_L	control	control_skin	control_skin_left	2	CP9	i								F18_R1	control	run2	
CP9.2.R	CP9.2_R	control	control_skin	control_skin_right	2	CP9	i								F9_R7	control	run2	
CP9.3.L	CP9.3_L	control	control_skin	control_skin_left	3	CP9	i								F22_R7	control	run2	
CP9.3.R	CP9.3_R	control	control_skin	control_skin_right	3	CP9	i								F14_R25	control	run2	
CP9.4.L	CP9.4_L	control	control_skin	control_skin_left	4	CP9	i								F6_R9	control	run2	
CP9.4.R	CP9.4_R	control	control_skin	control_skin_right	4	CP9	i								F2_R8	control	run2	
CP9.5.L	CP9.5_L	control	control_skin	control_skin_left	5	CP9	i								F2_R25	control	run2	
CP9.5.R	CP9.5_R	control	control_skin	control_skin_right	5	CP9	i								F1_R1	control	run2	
P1.0.SA	P1.0_SA	diabetes	diabetic_skin	diabetic_skin_adj	0	P1	a								F1_R23	diabetes	run2	
P1.0.SC	P1.0_SC	diabetes	diabetic_skin	diabetic_skin_contra	0	P1	a								F4_R17	diabetes	run2	
P1.0.WD	P1.0_WD	diabetes	wound	wound_deb	0	P1	a		25	110		1	100		F1_R8	diabetes	run2	allevyn
P1.0.WS	P1.0_WS	diabetes	wound	wound_swab	0	P1	a		25	110		1	100		F2_R9	diabetes	run2	allevyn
P1.1.SA	P1.1_SA	diabetes	diabetic_skin	diabetic_skin_adj	1	P1	a								F4_R9	diabetes	run2	
P1.1.SC	P1.1_SC	diabetes	diabetic_skin	diabetic_skin_contra	1	P1	a								F3_R8	diabetes	run2	
P1.1.WD	P1.1_WD	diabetes	wound	wound_deb	1	P1	a	NH	27	64	-46	2	58.18		F3_R15	diabetes	run2	allevyn
P1.1.WS	P1.1_WS	diabetes	wound	wound_swab	1	P1	a	NH	27	64	46	2	58.18		F4_R16	diabetes	run2	allevyn
P1.2.SA	P1.2_SA	diabetes	diabetic_skin	diabetic_skin_adj	2	P1	a								F6_R16	diabetes	run2	
P1.2.SC	P1.2_SC	diabetes	diabetic_skin	diabetic_skin_contra	2	P1	a								F5_R15	diabetes	run2	
P1.2.WD	P1.2_WD	diabetes	wound	wound_deb	2	P1	a	H	29	24	40	2	21.82		F5_R17	diabetes	run2	allevyn
P1.2.WS	P1.2_WS	diabetes	wound	wound_swab	2	P1	a	H	29	24	40	2	21.82		F6_R23	diabetes	run2	allevyn
P1.3.SA	P1.3_SA	diabetes	diabetic_skin	diabetic_skin_adj	3	P1	a								F8_R23	diabetes	run2	
P1.3.SC	P1.3_SC	diabetes	diabetic_skin	diabetic_skin_contra	3	P1	a								F7_R17	diabetes	run2	
P1.3.WD	P1.3_WD	diabetes	wound	wound_deb	3	P1	a	NH	31	24	0	2	21.82		F7_R24	diabetes	run2	allevyn
P1.3.WS	P1.3_WS	diabetes	wound	wound_swab	3	P1	a	NH	31	24	0	2	21.82		F8_R25	diabetes	run2	allevyn
P1.4.SA	P1.4_SA	diabetes	diabetic_skin	diabetic_skin_adj	4	P1	a								F10_R25	diabetes	run2	
P1.4.SC	P1.4_SC	diabetes	diabetic_skin	diabetic_skin_contra	4	P1	a								F9_R24	diabetes	run2	
P1.4.WD	P1.4_WD	diabetes	wound	wound_deb	4	P1	a	H	33	14	10	1	12.73		F1_R15	diabetes	run2	allevyn
P1.4.WS	P1.4_WS	diabetes	wound	wound_swab	4	P1	a	H	33	14	10	1	12.73		F2_R16	diabetes	run2	allevyn
P1.5.SA	P1.5_SA	diabetes	diabetic_skin	diabetic_skin_adj	5	P1	a								F4_R7	diabetes	run2	
P1.5.SC	P1.5_SC	diabetes	diabetic_skin	diabetic_skin_contra	5	P1	a								F3_R1	diabetes	run2	
P1.5.WD	P1.5_WD	diabetes	wound	wound_deb	5	P1	a	NH	35	18	0.836363636	1	16.36		F3_R17	diabetes	run2	allevyn
P1.5.WS	P1.5_WS	diabetes	wound	wound_swab	5	P1	a	NH	35	18	-4	1	16.36		F4_R23	diabetes	run2	allevyn
P10.0.SA	P10.0_SA	diabetes	diabetic_skin	diabetic_skin_adj	0	P10	h								F1_R16	diabetes	run1	
P10.0.SC	P10.0_SC	diabetes	diabetic_skin	diabetic_skin_contra	0	P10	h								F7_R25	diabetes	run1	
P10.0.WD	P10.0_WD	diabetes	wound	wound_deb	0	P10	h		82	35		12	97.22		F9_R9	diabetes	run1	allevyn
P10.0.WS	P10.0_WS	diabetes	wound	wound_swab	0	P10	h		82	35		12	97.22		F8_R15	diabetes	run1	allevyn
P10.1.SA	P10.1_SA	diabetes	diabetic_skin	diabetic_skin_adj	1	P10	h								F3_R23	diabetes	run1	
P10.1.SC	P10.1_SC	diabetes	diabetic_skin	diabetic_skin_contra	1	P10	h								F2_R17	diabetes	run1	
P10.1.WD	P10.1_WD	diabetes	wound	wound_deb	1	P10	h	H	84	32		12	88.89		F4_R7	diabetes	run1	allevyn
P10.1.WS	P10.1_WS	diabetes	wound	wound_swab	1	P10	h	H	84	32		12	88.89		F16_R24	diabetes	run1	allevyn
P10.2.SA	P10.2_SA	diabetes	diabetic_skin	diabetic_skin_adj	2	P10	h								F5_R25	diabetes	run1	
P10.2.SC	P10.2_SC	diabetes	diabetic_skin	diabetic_skin_contra	2	P10	h								F4_R24	diabetes	run1	
P10.2.WD	P10.2_WD	diabetes	wound	wound_deb	2	P10	h	NH	86	33		12	91.67		F24_R8	diabetes	run1	zetuvit
P10.2.WS	P10.2_WS	diabetes	wound	wound_swab	2	P10	h	NH	86	33		12	91.67		F6_R1	diabetes	run1	zetuvit
P10.3.SA	P10.3_SA	diabetes	diabetic_skin	diabetic_skin_adj	3	P10	h								F2_R24	diabetes	run1	
P10.3.SC	P10.3_SC	diabetes	diabetic_skin	diabetic_skin_contra	3	P10	h								F22_R23	diabetes	run1	
P10.3.WD	P10.3_WD	diabetes	wound	wound_deb	3	P10	h	NH	88	36		12	100		F24_R25	diabetes	run1	zetuvit
P10.3.WS	P10.3_WS	diabetes	wound	wound_swab	3	P10	h	NH	88	36		12	100		F7_R16	diabetes	run1	zetuvit
P10.4.SA	P10.4_SA	diabetes	diabetic_skin	diabetic_skin_adj	4	P10	h								F1_R25	diabetes	run1	
P10.4.SC	P10.4_SC	diabetes	diabetic_skin	diabetic_skin_contra	4	P10	h								F14_R15	diabetes	run1	
P10.4.WD	P10.4_WD	diabetes	wound	wound_deb	4	P10	h	H	90	16		12	44.44		F1_R8	diabetes	run1	acticoat
P10.4.WS	P10.4_WS	diabetes	wound	wound_swab	4	P10	h	H	90	16	0.542857143	12	44.44		F7_R17	diabetes	run1	acticoat
P2.0.SA	P2.0_SA	diabetes	diabetic_skin	diabetic_skin_adj	0	P2	b								F3_R16	diabetes	run2	
P2.0.SC	P2.0_SC	diabetes	diabetic_skin	diabetic_skin_contra	0	P2	b								F5_R8	diabetes	run2	
P2.0.WD	P2.0_WD	diabetes	wound	wound_deb	0	P2	b		4	4		1	66.67		F5_R24	diabetes	run2	inadine
P2.0.WS	P2.0_WS	diabetes	wound	wound_swab	0	P2	b		4	4		1	66.67		F6_R25	diabetes	run2	inadine
P2.3.SA	P2.3_SA	diabetes	diabetic_skin	diabetic_skin_adj	3	P2	b								F8_R16	diabetes	run2	
P2.3.SC	P2.3_SC	diabetes	diabetic_skin	diabetic_skin_contra	3	P2	b								F20_R15	diabetes	run2	
P2.3.WS	P2.3_WS	diabetes	wound	wound_swab	3	P2	b	H	10	2		1	33.33		F1_R17	diabetes	run2	inadine
P2.4.SA	P2.4_SA	diabetes	diabetic_skin	diabetic_skin_adj	4	P2	b								F10_R23	diabetes	run2	
P2.4.SC	P2.4_SC	diabetes	diabetic_skin	diabetic_skin_contra	4	P2	b								F9_R17	diabetes	run2	
P2.4.WS	P2.4_WS	diabetes	wound	wound_swab	4	P2	b	NH	12	2		1	33.33		F2_R23	diabetes	run2	inadine
P2.5.SA	P2.5_SA	diabetes	diabetic_skin	diabetic_skin_adj	5	P2	b								F16_R25	diabetes	run2	
P2.5.SC	P2.5_SC	diabetes	diabetic_skin	diabetic_skin_contra	5	P2	b								F14_R24	diabetes	run2	
P2.5.WS	P2.5_WS	diabetes	wound	wound_swab	5	P2	b	NH	14	6		2	100		F3_R24	diabetes	run2	inadine
P3.0.SA	P3.0_SA	diabetes	diabetic_skin	diabetic_skin_adj	0	P3									F6_R7	diabetes	run2	
P3.0.SC	P3.0_SC	diabetes	diabetic_skin	diabetic_skin_contra	0	P3									F5_R1	diabetes	run2	
P3.0.WD	P3.0_WD	diabetes	wound	wound_deb	0	P3									F14_R17	diabetes	run2	
P3.0.WS	P3.0_WS	diabetes	wound	wound_swab	0	P3									F16_R23	diabetes	run2	
P3.1.SA	P3.1_SA	diabetes	diabetic_skin	diabetic_skin_adj	1	P3									F8_R9	diabetes	run2	
P3.1.SC	P3.1_SC	diabetes	diabetic_skin	diabetic_skin_contra	1	P3									F7_R8	diabetes	run2	
P3.1.WD	P3.1_WD	diabetes	wound	wound_deb	1	P3		H							F18_R24	diabetes	run2	
P3.1.WS	P3.1_WS	diabetes	wound	wound_swab	1	P3		H							F20_R1	diabetes	run2	
P3.2.SA	P3.2_SA	diabetes	diabetic_skin	diabetic_skin_adj	2	P3									F10_R16	diabetes	run2	
P3.2.SC	P3.2_SC	diabetes	diabetic_skin	diabetic_skin_contra	2	P3									F9_R15	diabetes	run2	
P4.0.SA	P4.0_SA	diabetes	diabetic_skin	diabetic_skin_adj	0	P4									F14_R17	diabetes	run1	
P4.1.SA	P4.1_SA	diabetes	diabetic_skin	diabetic_skin_adj	1	P4									F18_R16	diabetes	run1	
P4.2.SA	P4.2_SA	diabetes	diabetic_skin	diabetic_skin_adj	2	P4									F18_R24	diabetes	run1	
P5.0.SA	P5.0_SA	diabetes	diabetic_skin	diabetic_skin_adj	0	P5	c								F7_R1	diabetes	run2	
P5.0.SC	P5.0_SC	diabetes	diabetic_skin	diabetic_skin_contra	0	P5	c								F20_R25	diabetes	run2	
P5.0.WD	P5.0_WD	diabetes	wound	wound_deb	0	P5	c		12	6		1	12.5		F8_R24	diabetes	run2	allevyn
P5.0.WS	P5.0_WS	diabetes	wound	wound_swab	0	P5	c		12	6		1	12.5		F7_R25	diabetes	run2	allevyn
P5.1.SA	P5.1_SA	diabetes	diabetic_skin	diabetic_skin_adj	1	P5	c								F9_R8	diabetes	run2	
P5.1.SC	P5.1_SC	diabetes	diabetic_skin	diabetic_skin_contra	1	P5	c								F8_R7	diabetes	run2	
P5.1.WD	P5.1_WD	diabetes	wound	wound_deb	1	P5	c	NH	14	6		1	12.5		F16_R1	diabetes	run2	allevyn
P5.1.WS	P5.1_WS	diabetes	wound	wound_swab	1	P5	c	NH	14	6		1	12.5		F14_R7	diabetes	run2	allevyn
P5.2.SA	P5.2_SA	diabetes	diabetic_skin	diabetic_skin_adj	2	P5	c								F14_R15	diabetes	run2	
P5.2.SC	P5.2_SC	diabetes	diabetic_skin	diabetic_skin_contra	2	P5	c								F10_R9	diabetes	run2	
P5.2.WD	P5.2_WD	diabetes	wound	wound_deb	2	P5	c	NH	16	48		1	100		F10_R8	diabetes	run2	allevyn
P5.2.WS	P5.2_WS	diabetes	wound	wound_swab	2	P5	c	NH	16	48		1	100		F9_R9	diabetes	run2	allevyn
P5.3.SA	P5.3_SA	diabetes	diabetic_skin	diabetic_skin_adj	3	P5	c								F18_R17	diabetes	run2	
P5.3.SC	P5.3_SC	diabetes	diabetic_skin	diabetic_skin_contra	3	P5	c								F16_R16	diabetes	run2	
P5.3.WD	P5.3_WD	diabetes	wound	wound_deb	3	P5	c	H	18	4		1	8.33		F24_R15	diabetes	run2	allevyn
P5.3.WS	P5.3_WS	diabetes	wound	wound_swab	3	P5	c	H	18	4		1	8.33		F7_R16	diabetes	run2	allevyn
P5.4.SA	P5.4_SA	diabetes	diabetic_skin	diabetic_skin_adj	4	P5	c								F22_R24	diabetes	run2	
P5.4.SC	P5.4_SC	diabetes	diabetic_skin	diabetic_skin_contra	4	P5	c								F20_R23	diabetes	run2	
P5.4.WS	P5.4_WS	diabetes	wound	wound_swab	4	P5	c	NH	20	15		1	31.25		F6_R17	diabetes	run2	allevyn
P5.5.SA	P5.5_SA	diabetes	diabetic_skin	diabetic_skin_adj	5	P5	c	NH							F9_R1	diabetes	run2	
P5.5.SC	P5.5_SC	diabetes	diabetic_skin	diabetic_skin_contra	5	P5	c								F24_R25	diabetes	run2	
P5.5.WD	P5.5_WD	diabetes	wound	wound_deb	5	P5	c	NH	22	25		1	52.08		F5_R23	diabetes	run2	allevyn
P5.5.WS	P5.5_WS	diabetes	wound	wound_swab	5	P5	c	NH	22	25	-3.166666667	1	52.08		F4_R24	diabetes	run2	allevyn
P6.0.SA	P6.0_SA	diabetes	diabetic_skin	diabetic_skin_adj	0	P6	d								F14_R8	diabetes	run2	
P6.0.SC	P6.0_SC	diabetes	diabetic_skin	diabetic_skin_contra	0	P6	d								F10_R7	diabetes	run2	
P6.0.WS	P6.0_WS	diabetes	wound	wound_swab	0	P6	d		104	4		3.5	80		F3_R25	diabetes	run2	allevyn
P6.1.SA	P6.1_SA	diabetes	diabetic_skin	diabetic_skin_adj	1	P6	d								F18_R15	diabetes	run2	
P6.1.SC	P6.1_SC	diabetes	diabetic_skin	diabetic_skin_contra	1	P6	d								F22_R7	diabetes	run2	
P6.1.WD	P6.1_WD	diabetes	wound	wound_deb	1	P6	d	H	106	5		2	100		F2_R1	diabetes	run2	allevyn
P6.1.WS	P6.1_WS	diabetes	wound	wound_swab	1	P6	d	H	106	5		2	100		F6_R8	diabetes	run2	allevyn
P6.2.SA	P6.2_SA	diabetes	diabetic_skin	diabetic_skin_adj	2	P6	d								F22_R17	diabetes	run2	
P6.2.SC	P6.2_SC	diabetes	diabetic_skin	diabetic_skin_contra	2	P6	d								F20_R16	diabetes	run2	
P6.2.WD	P6.2_WD	diabetes	wound	wound_deb	2	P6	d	H	108	4		2	80		F7_R9	diabetes	run2	allevyn
P6.2.WS	P6.2_WS	diabetes	wound	wound_swab	2	P6	d	H	108	4		2	80		F6_R15	diabetes	run2	allevyn
P6.3.SA	P6.3_SA	diabetes	diabetic_skin	diabetic_skin_adj	3	P6	d								F14_R1	diabetes	run2	
P6.3.SC	P6.3_SC	diabetes	diabetic_skin	diabetic_skin_contra	3	P6	d								F24_R23	diabetes	run2	
P6.3.WS	P6.3_WS	diabetes	wound	wound_swab	3	P6	d	H	110	3		2	60		F9_R16	diabetes	run2	allevyn
P6.4.SA	P6.4_SA	diabetes	diabetic_skin	diabetic_skin_adj	4	P6	d								F18_R8	diabetes	run2	
P6.4.SC	P6.4_SC	diabetes	diabetic_skin	diabetic_skin_contra	4	P6	d								F16_R7	diabetes	run2	
P6.4.WD	P6.4_WD	diabetes	wound	wound_deb	4	P6	d	H		0		0	0		F8_R17	diabetes	run2	allevyn
P6.4.WS	P6.4_WS	diabetes	wound	wound_swab	4	P6	d	H		0		0	0		F14_R23	diabetes	run2	allevyn
P6.5.SA	P6.5_SA	diabetes	diabetic_skin	diabetic_skin_adj	5	P6	d								F22_R15	diabetes	run2	
P6.5.SC	P6.5_SC	diabetes	diabetic_skin	diabetic_skin_contra	5	P6	d								F20_R9	diabetes	run2	
P7.0.SA	P7.0_SA	diabetes	diabetic_skin	diabetic_skin_adj	0	P7	e								F18_R1	diabetes	run1	
P7.0.SC	P7.0_SC	diabetes	diabetic_skin	diabetic_skin_contra	0	P7	e								F24_R16	diabetes	run1	
P7.0.WD	P7.0_WD	diabetes	wound	wound_deb	0	P7	e		52	72		2	100		F1_R24	diabetes	run1	inadine
P7.0.WS	P7.0_WS	diabetes	wound	wound_swab	0	P7	e		52	72		2	100		F18_R25	diabetes	run1	inadine
P7.1.SA	P7.1_SA	diabetes	diabetic_skin	diabetic_skin_adj	1	P7	e								F22_R8	diabetes	run1	
P7.1.SC	P7.1_SC	diabetes	diabetic_skin	diabetic_skin_contra	1	P7	e								F20_R7	diabetes	run1	
P7.1.WD	P7.1_WD	diabetes	wound	wound_deb	1	P7	e	H	54	66		2	91.67		F4_R25	diabetes	run1	allevyn
P7.1.WS	P7.1_WS	diabetes	wound	wound_swab	1	P7	e	H	54	66		2	91.67		F7_R15	diabetes	run1	allevyn
P7.2.SA	P7.2_SA	diabetes	diabetic_skin	diabetic_skin_adj	2	P7	e								F22_R1	diabetes	run1	
P7.2.SC	P7.2_SC	diabetes	diabetic_skin	diabetic_skin_contra	2	P7	e								F24_R9	diabetes	run1	
P7.2.WD	P7.2_WD	diabetes	wound	wound_deb	2	P7	e	H	56	18		3	25		F8_R8	diabetes	run1	allevyn
P7.2.WS	P7.2_WS	diabetes	wound	wound_swab	2	P7	e	H	56	18		3	25		F14_R9	diabetes	run1	allevyn
P7.3.SA	P7.3_SA	diabetes	diabetic_skin	diabetic_skin_adj	3	P7	e								F2_R25	diabetes	run1	
P7.3.SC	P7.3_SC	diabetes	diabetic_skin	diabetic_skin_contra	3	P7	e								F24_R7	diabetes	run1	
P7.3.WS	P7.3_WS	diabetes	wound	wound_swab	3	P7	e	H		0		0	0		F10_R15	diabetes	run1	allevyn
P7.4.SA	P7.4_SA	diabetes	diabetic_skin	diabetic_skin_adj	4	P7	e								F4_R8	diabetes	run1	
P7.4.SC	P7.4_SC	diabetes	diabetic_skin	diabetic_skin_contra	4	P7	e								F2_R7	diabetes	run1	
P8.0.SA	P8.0_SA	diabetes	diabetic_skin	diabetic_skin_adj	0	P8	f								F16_R17	diabetes	run1	
P8.0.SC	P8.0_SC	diabetes	diabetic_skin	diabetic_skin_contra	0	P8	f								F5_R9	diabetes	run1	
P8.0.WD	P8.0_WD	diabetes	wound	wound_deb	0	P8	f		13	16		4	33.33		F22_R16	diabetes	run1	inadine
P8.0.WS	P8.0_WS	diabetes	wound	wound_swab	0	P8	f		13	16		4	33.33		F24_R17	diabetes	run1	inadine
P8.1.SA	P8.1_SA	diabetes	diabetic_skin	diabetic_skin_adj	1	P8	f								F1_R1	diabetes	run1	
P8.1.SC	P8.1_SC	diabetes	diabetic_skin	diabetic_skin_contra	1	P8	f								F4_R1	diabetes	run1	
P8.1.WD	P8.1_WD	diabetes	wound	wound_deb	1	P8	f	NH	15	48		4	100		F18_R23	diabetes	run1	inadine
P8.1.WS	P8.1_WS	diabetes	wound	wound_swab	1	P8	f	NH	15	48		4	100		F20_R24	diabetes	run1	inadine
P8.2.SA	P8.2_SA	diabetes	diabetic_skin	diabetic_skin_adj	2	P8	f								F10_R24	diabetes	run1	
P8.2.SC	P8.2_SC	diabetes	diabetic_skin	diabetic_skin_contra	2	P8	f								F9_R23	diabetes	run1	
P8.2.WD	P8.2_WD	diabetes	wound	wound_deb	2	P8	f	H	17	35		1	72.92		F22_R25	diabetes	run1	inadine
P8.2.WS	P8.2_WS	diabetes	wound	wound_swab	2	P8	f	H	17	35		1	72.92		F8_R1	diabetes	run1	inadine
P8.3.SA	P8.3_SA	diabetes	diabetic_skin	diabetic_skin_adj	3	P8	f								F1_R7	diabetes	run1	
P8.3.SC	P8.3_SC	diabetes	diabetic_skin	diabetic_skin_contra	3	P8	f								F24_R24	diabetes	run1	
P8.3.WD	P8.3_WD	diabetes	wound	wound_deb	3	P8	f	NH	19	40		1	83.33		F9_R7	diabetes	run1	inadine
P8.3.WS	P8.3_WS	diabetes	wound	wound_swab	3	P8	f	NH	19	40		1	83.33		F16_R8	diabetes	run1	inadine
P8.5.SA	P8.5_SA	diabetes	diabetic_skin	diabetic_skin_adj	5	P8	f								F3_R9	diabetes	run1	
P8.5.SC	P8.5_SC	diabetes	diabetic_skin	diabetic_skin_contra	5	P8	f								F2_R8	diabetes	run1	
P8.5.WD	P8.5_WD	diabetes	wound	wound_deb	5	P8	f	NH	23	40		1	83.33		F1_R9	diabetes	run1	inadine
P8.5.WS	P8.5_WS	diabetes	wound	wound_swab	5	P8	f	NH	23	40		1	83.33		F2_R15	diabetes	run1	inadine
P9.0.SA	P9.0_SA	diabetes	diabetic_skin	diabetic_skin_adj	0	P9	g								F5_R16	diabetes	run1	
P9.0.SC	P9.0_SC	diabetes	diabetic_skin	diabetic_skin_contra	0	P9	g								F4_R15	diabetes	run1	
P9.0.WD	P9.0_WD	diabetes	wound	wound_deb	0	P9	g		21	200		1	90.91		F16_R15	diabetes	run1	acticoat
P9.0.WS	P9.0_WS	diabetes	wound	wound_swab	0	P9	g		21	200		1	90.91		F14__R16_	diabetes	run1	acticoat
P9.1.SA	P9.1_SA	diabetes	diabetic_skin	diabetic_skin_adj	1	P9	g								F7_R23	diabetes	run1	
P9.1.SC	P9.1_SC	diabetes	diabetic_skin	diabetic_skin_contra	1	P9	g								F6_R17	diabetes	run1	
P9.1.WD	P9.1_WD	diabetes	wound	wound_deb	1	P9	g		23	200		1	90.91		F10_R1	diabetes	run1	acticoat
P9.1.WS	P9.1_WS	diabetes	wound	wound_swab	1	P9	g		23	200		1	90.91		F7_R7	diabetes	run1	acticoat
P9.2.SA	P9.2_SA	diabetes	diabetic_skin	diabetic_skin_adj	2	P9	g								F9_R25	diabetes	run1	
P9.2.SC	P9.2_SC	diabetes	diabetic_skin	diabetic_skin_contra	2	P9	g								F8_R24	diabetes	run1	
P9.2.WD	P9.2_WD	diabetes	wound	wound_deb	2	P9	g	NH	25	220		1	100		F10_R8	diabetes	run1	acticoat
P9.2.WS	P9.2_WS	diabetes	wound	wound_swab	2	P9	g	NH	25	220		1	100		F18_R9	diabetes	run1	acticoat
P9.3.SA	P9.3_SA	diabetes	diabetic_skin	diabetic_skin_adj	3	P9	g								F22_R9	diabetes	run1	
P9.3.SC	P9.3_SC	diabetes	diabetic_skin	diabetic_skin_contra	3	P9	g								F3_R7	diabetes	run1	
P9.4.SA	P9.4_SA	diabetes	diabetic_skin	diabetic_skin_adj	4	P9	g								F4_R17	diabetes	run1	
P9.4.SC	P9.4_SC	diabetes	diabetic_skin	diabetic_skin_contra	4	P9	g								F3_R16	diabetes	run1	
P9.4.WS	P9.4_WS	diabetes	wound	wound_swab	4	P9	g	NH	27	220		1	100		F16_R1	diabetes	run1	acticoat
P9.5.SA	P9.5_SA	diabetes	diabetic_skin	diabetic_skin_adj	5	P9	g								F6_R24	diabetes	run1	
P9.5.SC	P9.5_SC	diabetes	diabetic_skin	diabetic_skin_contra	5	P9	g								F5_R23	diabetes	run1	
P9.5.WD	P9.5_WD	diabetes	wound	wound_deb	5	P9	g	H	29	171		1	77.73		F18_R7	diabetes	run1	acticoat
P9.5.WS	P9.5_WS	diabetes	wound	wound_swab	5	P9	g	H	29	171		1	77.73		F20_R8	diabetes	run1	acticoat
Blank.swab	Blank_swab_		Blank	Blank_4												NA	run1	
Blank.swab.3	Blank_swab3		Blank	Blank_3												NA	run2	
Positive.3	Positive3		Positive	Positive_3												NA	run1	
Positive.E.coli	Positive_E.coli		Positive	Positive_4												NA	run2	
No.DNA	No_DNA_		No_DNA	No_DNA_4												NA	run1	
No.DNA.3	No_DNA3		No_DNA	No_DNA_3												NA	run2	
Unknown.	Unknown_		Unknown	Unknown												NA	run1	
Unknown.3	Unknown3		Unknown	Unknown_3												NA	run2	
