# Supplementary material for: A longitudinal study of the diabetic skin and wound microbiome
Source: PeerJ. 2017 Jul 20;5:e3543. doi: 10.7717/peerj.3543 (PMC5522608; doi:10.7717/peerj.3543)
Supplement: Supplemental Information 11 [file peerj-05-3543-s011.zip › R_analysis/r_data/otu_table_mc2_w_tax_no_pynast_failures_json.biom]

{"id": "No Table ID","format": "Biological Observation Matrix 1.0.0","format_url": "http://biom-format.org","matrix_type": "sparse","generated_by": "BIOM-Format 2.1.4","date": "2016-03-24T10:56:49.247825","type": "OTU table","matrix_element_type": "float","shape": [22947, 264],"data": [[0,0,2.0],[0,1,1.0],[0,2,2.0],[0,3,17.0],[0,4,4.0],[0,5,3.0],[0,6,5.0],[0,7,1.0],[0,8,6.0],[0,9,6.0],[0,10,5.0],[0,11,1.0],[0,12,6.0],[0,13,10.0],[0,14,2.0],[0,15,9.0],[0,16,2.0],[0,17,1.0],[0,18,6.0],[0,19,3.0],[0,20,1.0],[0,21,3.0],[0,22,1.0],[0,23,1.0],[0,24,1.0],[0,25,2.0],[0,26,4.0],[0,27,2.0],[0,28,1.0],[0,29,1.0],[0,30,1.0],[0,31,1.0],[0,32,1.0],[1,33,2.0],[1,34,2.0],[2,1,42.0],[2,3,8.0],[2,5,18.0],[2,6,1.0],[2,7,14.0],[2,9,17.0],[2,10,8.0],[2,11,20.0],[2,12,2.0],[2,13,6.0],[2,23,52.0],[2,24,1.0],[2,25,6.0],[2,35,186.0],[2,36,2.0],[2,37,674.0],[2,38,7.0],[2,39,55.0],[2,40,16.0],[2,41,16.0],[2,42,25.0],[2,43,54.0],[2,44,31.0],[2,45,6.0],[2,46,2.0],[2,47,1.0],[2,48,2.0],[2,49,9.0],[2,50,3.0],[2,51,11.0],[2,52,1.0],[2,53,71.0],[2,54,382.0],[2,55,3.0],[2,56,56.0],[2,57,8.0],[2,58,5.0],[2,59,20.0],[2,60,17.0],[2,61,1.0],[2,62,15.0],[2,63,11.0],[2,64,9.0],[2,65,14.0],[2,66,26.0],[2,67,2.0],[2,68,3.0],[2,69,16.0],[2,70,2.0],[2,71,48.0],[2,72,101.0],[2,73,1.0],[2,74,2.0],[2,75,5.0],[2,76,6.0],[2,77,5.0],[2,78,3.0],[2,79,3.0],[2,80,2.0],[2,81,1.0],[2,82,1.0],[2,83,2.0],[2,84,21.0],[2,85,12.0],[2,86,5.0],[2,87,2.0],[2,88,3.0],[2,89,9.0],[2,90,3.0],[2,91,7.0],[2,92,1.0],[2,93,5.0],[2,94,2.0],[2,95,5.0],[2,96,5.0],[2,97,3.0],[2,98,1.0],[2,99,2.0],[2,100,2.0],[2,101,1.0],[2,102,2.0],[3,103,3.0],[4,3,6.0],[4,7,1.0],[4,15,2.0],[4,16,20.0],[4,25,3.0],[4,49,1.0],[4,58,3.0],[4,67,3.0],[4,75,6.0],[4,90,2.0],[4,91,4.0],[4,104,4.0],[4,105,6.0],[4,106,3.0],[4,107,2.0],[4,108,1.0],[5,17,2.0],[5,62,5.0],[6,6,2.0],[6,12,1.0],[6,18,2.0],[6,26,3.0],[6,55,3.0],[6,109,5.0],[6,110,2.0],[7,3,11.0],[7,4,2.0],[7,5,2.0],[7,6,3.0],[7,7,1.0],[7,8,4.0],[7,10,8.0],[7,12,7.0],[7,13,5.0],[7,14,4.0],[7,15,9.0],[7,16,24.0],[7,17,4.0],[7,18,1.0],[7,19,2.0],[7,20,1.0],[7,21,2.0],[7,25,3.0],[7,26,15.0],[7,28,4.0],[7,29,1.0],[7,30,2.0],[7,31,2.0],[7,33,4.0],[7,48,3.0],[7,51,4.0],[7,52,1.0],[7,57,3.0],[7,58,2.0],[7,63,7.0],[7,67,18.0],[7,85,1.0],[7,88,2.0],[7,92,177.0],[7,93,3.0],[7,95,4.0],[7,98,9.0],[7,99,2.0],[7,100,3.0],[7,103,7.0],[7,106,3.0],[7,109,5.0],[7,110,1.0],[7,111,27.0],[7,112,6.0],[7,113,4.0],[7,114,15.0],[7,115,3.0],[7,116,4.0],[7,117,2.0],[7,118,3.0],[7,119,2.0],[7,120,12.0],[7,121,2.0],[7,122,10.0],[7,123,1.0],[7,124,1.0],[7,125,4.0],[8,1,94.0],[8,2,526.0],[8,3,15.0],[8,4,1.0],[8,5,23.0],[8,6,5.0],[8,12,43.0],[8,13,2.0],[8,15,19.0],[8,16,11.0],[8,17,2.0],[8,18,52.0],[8,19,32.0],[8,20,12.0],[8,21,39.0],[8,22,697.0],[8,26,4.0],[8,27,90.0],[8,29,3.0],[8,30,809.0],[8,32,10.0],[8,33,21.0],[8,34,1.0],[8,36,2.0],[8,40,1.0],[8,46,2054.0],[8,48,240.0],[8,49,422.0],[8,51,4.0],[8,52,12.0],[8,67,31.0],[8,69,1.0],[8,71,4.0],[8,73,1.0],[8,82,1.0],[8,84,1.0],[8,88,1.0],[8,98,1.0],[8,100,575.0],[8,101,6.0],[8,102,4.0],[8,103,92.0],[8,105,21.0],[8,107,7.0],[8,109,20.0],[8,110,1.0],[8,112,203.0],[8,114,1.0],[8,115,2.0],[8,116,9.0],[8,118,2.0],[8,119,2.0],[8,121,1.0],[8,123,2.0],[8,124,3.0],[8,126,55.0],[8,127,709.0],[8,128,888.0],[8,129,204.0],[8,130,64.0],[8,131,88.0],[8,132,5.0],[8,133,4.0],[8,134,18.0],[8,135,2.0],[8,136,24.0],[8,137,2.0],[8,138,17.0],[8,139,2.0],[8,140,9.0],[8,141,568.0],[8,142,6.0],[8,143,1.0],[8,144,3.0],[8,145,1.0],[8,146,1.0],[9,57,2.0],[9,62,1.0],[10,19,4.0],[10,51,1.0],[10,103,2.0],[10,105,1.0],[10,112,3.0],[10,114,2.0],[10,121,1.0],[10,140,12.0],[11,147,2.0],[12,4,1.0],[12,6,1.0],[12,7,2.0],[12,10,3.0],[12,12,1.0],[12,15,6.0],[12,16,3.0],[12,20,4.0],[12,26,10.0],[12,28,11.0],[12,29,1.0],[12,33,1.0],[12,48,2.0],[12,52,2.0],[12,60,3.0],[12,73,4.0],[12,75,2.0],[12,85,4.0],[12,89,1.0],[12,107,1.0],[12,116,16.0],[12,122,2.0],[12,133,2.0],[13,21,38.0],[13,31,1.0],[13,98,4.0],[13,114,12.0],[13,122,26.0],[14,0,7.0],[14,1,81.0],[14,3,347.0],[14,4,164.0],[14,5,82.0],[14,6,186.0],[14,7,13.0],[14,8,3.0],[14,9,63.0],[14,10,104.0],[14,11,836.0],[14,12,24.0],[14,13,227.0],[14,14,43.0],[14,15,13.0],[14,16,59.0],[14,17,51.0],[14,18,7.0],[14,19,14.0],[14,20,6.0],[14,21,62.0],[14,22,5.0],[14,23,78.0],[14,24,8.0],[14,25,141.0],[14,26,13.0],[14,27,17.0],[14,28,11.0],[14,29,5.0],[14,31,26.0],[14,32,18.0],[14,33,6.0],[14,35,262.0],[14,36,23.0],[14,37,563.0],[14,41,26.0],[14,43,33.0],[14,44,40.0],[14,45,10.0],[14,46,91.0],[14,47,2.0],[14,48,11.0],[14,49,1.0],[14,51,25.0],[14,54,47.0],[14,56,34.0],[14,57,12.0],[14,58,247.0],[14,59,40.0],[14,60,1.0],[14,61,25.0],[14,62,44.0],[14,63,51.0],[14,65,15.0],[14,67,32.0],[14,68,25.0],[14,69,115.0],[14,70,27.0],[14,71,46.0],[14,73,63.0],[14,75,18.0],[14,76,15.0],[14,77,1.0],[14,79,1.0],[14,80,38.0],[14,82,13.0],[14,83,7.0],[14,84,40.0],[14,85,53.0],[14,86,7.0],[14,87,155.0],[14,88,161.0],[14,89,22.0],[14,90,52.0],[14,91,42.0],[14,92,277.0],[14,93,17.0],[14,95,310.0],[14,96,14.0],[14,97,4157.0],[14,98,80.0],[14,99,32.0],[14,100,7.0],[14,103,12.0],[14,104,7.0],[14,105,39.0],[14,106,86.0],[14,107,28.0],[14,109,11.0],[14,110,3.0],[14,111,31.0],[14,112,18.0],[14,113,244.0],[14,114,458.0],[14,115,111.0],[14,116,16.0],[14,117,1.0],[14,118,3.0],[14,120,90.0],[14,121,7.0],[14,122,30.0],[14,124,4.0],[14,125,8.0],[14,127,2.0],[14,128,1.0],[14,129,2.0],[14,131,3.0],[14,133,9.0],[14,135,1.0],[14,138,8.0],[14,140,95.0],[14,141,59.0],[14,142,1.0],[14,148,15.0],[14,149,3.0],[14,150,7.0],[14,151,4.0],[14,152,5.0],[14,153,32.0],[14,154,2.0],[14,155,2.0],[14,156,7.0],[14,157,5.0],[14,158,2.0],[14,159,115.0],[14,160,6.0],[14,161,108.0],[14,162,63.0],[14,163,8.0],[14,164,22.0],[14,165,10.0],[14,166,2.0],[14,167,6.0],[14,168,4.0],[14,169,40.0],[14,170,6.0],[14,171,2.0],[14,172,6.0],[14,173,5.0],[14,174,18.0],[14,175,1.0],[14,176,3.0],[14,177,1.0],[14,178,4.0],[14,179,1.0],[14,180,23.0],[14,181,5.0],[14,182,3.0],[15,85,1.0],[15,183,2.0],[16,21,1.0],[16,106,2.0],[16,114,1.0],[17,1,1.0],[17,3,3.0],[17,5,57.0],[17,6,2.0],[17,9,8.0],[17,10,1.0],[17,14,2.0],[17,15,1.0],[17,18,4.0],[17,21,15.0],[17,23,2.0],[17,25,12.0],[17,27,7.0],[17,29,23.0],[17,32,4.0],[17,33,2.0],[17,34,4.0],[17,36,10.0],[17,44,22.0],[17,46,1.0],[17,48,4.0],[17,49,2.0],[17,51,83.0],[17,56,3.0],[17,62,70.0],[17,63,2.0],[17,65,2.0],[17,71,5.0],[17,75,14.0],[17,76,1.0],[17,80,9.0],[17,81,1.0],[17,82,28.0],[17,96,5.0],[17,100,9.0],[17,104,11.0],[17,105,11.0],[17,106,8.0],[17,112,4.0],[17,115,2.0],[17,121,1.0],[17,123,2.0],[17,125,5.0],[17,140,8.0],[17,141,1.0],[17,153,9.0],[17,156,1.0],[17,157,2.0],[17,158,2.0],[17,160,9.0],[17,176,8.0],[17,184,1.0],[17,185,35.0],[17,186,28.0],[17,187,2.0],[17,188,1.0],[18,15,6.0],[18,26,2.0],[18,85,1.0],[18,114,6.0],[19,3,1.0],[19,19,2.0],[20,3,3.0],[20,8,1.0],[20,13,3.0],[20,17,1.0],[20,63,1.0],[20,69,1.0],[21,138,5.0],[21,141,1.0],[22,44,4.0],[23,15,1.0],[23,124,1.0],[24,0,1.0],[24,1,477.0],[24,2,8.0],[24,3,3.0],[24,4,7.0],[24,5,3.0],[24,6,6.0],[24,7,32.0],[24,8,17.0],[24,9,3.0],[24,10,14.0],[24,11,30.0],[24,12,2.0],[24,13,2.0],[24,14,23.0],[24,15,2.0],[24,16,8.0],[24,17,16.0],[24,18,7.0],[24,19,9.0],[24,20,16.0],[24,21,5.0],[24,22,8.0],[24,23,6.0],[24,24,308.0],[24,25,20.0],[24,26,8.0],[24,27,23.0],[24,28,18.0],[24,29,16.0],[24,30,11.0],[24,31,40.0],[24,32,10.0],[24,33,5.0],[24,34,71.0],[24,35,21.0],[24,36,20.0],[24,37,5.0],[24,38,18.0],[24,39,14.0],[24,40,6.0],[24,41,116.0],[24,42,8.0],[24,43,75.0],[24,44,6.0],[24,45,37.0],[24,46,14.0],[24,47,49.0],[24,48,9.0],[24,49,13.0],[24,50,27.0],[24,51,6.0],[24,52,42.0],[24,53,37.0],[24,54,16.0],[24,55,1.0],[24,56,3.0],[24,57,4.0],[24,58,12.0],[24,59,1.0],[24,60,8.0],[24,61,126.0],[24,62,9.0],[24,63,22.0],[24,64,9.0],[24,65,7.0],[24,66,6.0],[24,67,7.0],[24,68,39.0],[24,69,5.0],[24,70,5.0],[24,71,5.0],[24,72,10.0],[24,74,20.0],[24,75,9.0],[24,76,40.0],[24,77,38.0],[24,78,66.0],[24,79,34.0],[24,80,40.0],[24,81,42.0],[24,82,13.0],[24,83,23.0],[24,84,30.0],[24,85,31.0],[24,86,32.0],[24,87,29.0],[24,88,33.0],[24,89,22.0],[24,90,44.0],[24,91,6.0],[24,92,11.0],[24,93,3.0],[24,94,3.0],[24,95,12.0],[24,96,1.0],[24,97,14.0],[24,98,27.0],[24,99,6.0],[24,100,67.0],[24,101,32.0],[24,102,30.0],[24,103,12.0],[24,104,16.0],[24,105,10.0],[24,106,7.0],[24,107,8.0],[24,108,10.0],[24,109,21.0],[24,110,6.0],[24,111,2.0],[24,112,21.0],[24,113,9.0],[24,114,43.0],[24,115,28.0],[24,116,4.0],[24,117,98.0],[24,118,293.0],[24,119,13.0],[24,120,17.0],[24,121,5.0],[24,122,2.0],[24,123,1.0],[24,124,26.0],[24,125,17.0],[24,127,33.0],[24,128,28.0],[24,129,41.0],[24,130,21.0],[24,131,30.0],[24,132,10.0],[24,133,7.0],[24,134,41.0],[24,135,16.0],[24,136,56.0],[24,137,4.0],[24,138,43.0],[24,139,10.0],[24,140,22.0],[24,141,13.0],[24,142,10.0],[24,143,5.0],[24,144,25.0],[24,145,18.0],[24,146,24.0],[24,147,7.0],[24,148,27.0],[24,149,146.0],[24,150,58.0],[24,151,62.0],[24,152,144.0],[24,153,46.0],[24,155,32.0],[24,156,23.0],[24,157,11.0],[24,158,50.0],[24,159,6.0],[24,160,2.0],[24,161,9.0],[24,162,19.0],[24,163,34.0],[24,164,7.0],[24,165,37.0],[24,166,6.0],[24,167,17.0],[24,168,7.0],[24,169,25.0],[24,170,34.0],[24,171,14.0],[24,172,14.0],[24,173,16.0],[24,174,10.0],[24,175,2.0],[24,176,53.0],[24,177,56.0],[24,178,31.0],[24,179,7.0],[24,180,4.0],[24,181,2.0],[24,182,11.0],[24,183,1.0],[24,184,12.0],[24,185,25.0],[24,186,2.0],[24,187,12.0],[24,188,7.0],[24,189,34.0],[24,190,200.0],[24,191,53.0],[24,192,35.0],[24,193,63.0],[24,194,26.0],[24,195,25.0],[24,196,51.0],[24,197,36.0],[24,198,33.0],[24,199,48.0],[24,200,76.0],[24,201,11.0],[24,202,27.0],[24,203,24.0],[24,204,22.0],[24,205,150.0],[24,206,27.0],[24,207,50.0],[24,208,1.0],[24,209,25.0],[24,210,20.0],[24,211,7.0],[24,212,47.0],[24,213,12.0],[24,214,1.0],[24,215,3.0],[24,216,4.0],[24,217,4.0],[24,218,72.0],[24,219,17.0],[24,220,20.0],[24,221,12.0],[24,222,33.0],[24,223,21.0],[24,224,33.0],[24,225,16.0],[24,226,26.0],[24,227,41.0],[24,228,37.0],[24,229,25.0],[24,230,39.0],[24,231,21.0],[24,232,10.0],[24,233,19.0],[24,234,5.0],[24,235,18.0],[24,236,15.0],[24,237,4.0],[24,238,8.0],[24,239,8.0],[24,240,78.0],[24,241,6.0],[24,242,29.0],[24,243,10.0],[24,244,4.0],[24,245,27.0],[24,246,6.0],[24,247,7.0],[24,248,10.0],[24,249,8.0],[24,250,1.0],[24,251,5.0],[24,252,1.0],[24,253,20.0],[24,254,1.0],[24,255,2.0],[24,256,12.0],[24,257,2.0],[24,258,1.0],[24,259,2.0],[25,2,6.0],[25,3,9.0],[25,5,3.0],[25,6,3.0],[25,9,1.0],[25,10,3.0],[25,11,1.0],[25,13,18.0],[25,15,1.0],[25,16,3.0],[25,19,4.0],[25,20,1.0],[25,24,1.0],[25,29,7.0],[25,69,1.0],[25,70,8.0],[25,71,10.0],[25,80,12.0],[25,85,5.0],[25,87,1.0],[25,95,1.0],[25,98,1.0],[25,112,2.0],[25,113,1.0],[25,114,3.0],[25,115,2.0],[25,121,1.0],[25,155,1.0],[25,157,1.0],[26,10,2.0],[26,12,20.0],[26,23,14.0],[26,107,2.0],[26,109,2.0],[26,116,2.0],[26,185,13.0],[27,0,4.0],[27,1,6.0],[27,2,11.0],[27,3,26.0],[27,4,4.0],[27,5,14.0],[27,6,16.0],[27,7,3.0],[27,8,1.0],[27,9,97.0],[27,10,6.0],[27,11,17.0],[27,12,3.0],[27,13,24.0],[27,14,7.0],[27,15,15.0],[27,16,1.0],[27,17,5.0],[27,18,21.0],[27,19,45.0],[27,20,9.0],[27,21,33.0],[27,22,6.0],[27,23,1.0],[27,24,1.0],[27,25,3.0],[27,26,8.0],[27,27,4.0],[27,28,7.0],[27,29,44.0],[27,30,23.0],[27,31,6.0],[27,33,18.0],[27,34,3.0],[27,36,2.0],[27,44,8.0],[27,46,2.0],[27,47,4.0],[27,48,2.0],[27,49,6.0],[27,51,14.0],[27,52,3.0],[27,54,1.0],[27,55,4.0],[27,57,25.0],[27,58,18.0],[27,59,5.0],[27,60,17.0],[27,61,1.0],[27,62,12.0],[27,67,1.0],[27,69,20.0],[27,70,5.0],[27,71,5.0],[27,73,5.0],[27,75,10.0],[27,76,8.0],[27,79,3.0],[27,80,3.0],[27,82,22.0],[27,85,74.0],[27,87,3.0],[27,90,8.0],[27,92,4.0],[27,93,2.0],[27,95,12.0],[27,96,9.0],[27,97,1.0],[27,98,8.0],[27,99,2.0],[27,102,4.0],[27,103,31.0],[27,104,9.0],[27,105,3.0],[27,106,1.0],[27,107,1.0],[27,109,1.0],[27,110,2.0],[27,112,63.0],[27,113,8.0],[27,114,11.0],[27,115,8.0],[27,116,2.0],[27,119,1.0],[27,121,5.0],[27,122,1.0],[27,123,2.0],[27,124,8.0],[27,125,3.0],[27,126,1.0],[27,127,1.0],[27,129,2.0],[27,131,2.0],[27,138,5.0],[27,140,23.0],[27,142,1.0],[27,156,1.0],[27,157,3.0],[27,158,5.0],[27,160,5.0],[27,165,2.0],[27,169,1.0],[27,172,4.0],[27,176,7.0],[27,177,1.0],[27,184,15.0],[27,245,3.0],[27,255,2.0],[28,62,1.0],[28,71,6.0],[28,187,11.0],[29,3,8.0],[29,5,3.0],[29,6,1.0],[29,9,1.0],[29,18,1.0],[29,19,6.0],[29,21,2.0],[29,23,3.0],[29,26,4.0],[29,27,28.0],[29,29,6.0],[29,32,2.0],[29,33,1.0],[29,47,1.0],[29,51,2.0],[29,62,2.0],[29,69,2.0],[29,75,2.0],[29,76,5.0],[29,103,2.0],[29,112,7.0],[29,113,2.0],[29,114,1.0],[29,121,2.0],[29,125,3.0],[29,134,1.0],[29,135,1.0],[29,145,1.0],[29,160,8.0],[29,165,3.0],[29,174,1.0],[29,184,2.0],[29,190,1.0],[30,13,2.0],[30,15,2.0],[30,16,1.0],[30,19,3.0],[30,26,1.0],[30,48,3.0],[30,51,1.0],[30,54,8.0],[30,175,8.0],[31,21,3.0],[32,5,1.0],[32,36,1.0],[32,57,4.0],[32,69,1.0],[32,71,1.0],[32,98,2.0],[32,122,1.0],[32,242,2.0],[33,28,5.0],[34,1,3.0],[34,7,1.0],[34,12,1.0],[34,59,1.0],[34,77,1.0],[34,153,1.0],[34,205,2.0],[35,1,1.0],[35,6,8.0],[35,9,5.0],[35,10,4.0],[35,11,3.0],[35,13,1.0],[35,18,5.0],[35,25,1.0],[35,29,1.0],[35,30,1.0],[35,51,2.0],[35,52,1.0],[35,62,1.0],[35,75,1.0],[35,76,1.0],[35,82,5.0],[35,85,1.0],[35,92,4.0],[35,95,12.0],[35,98,3.0],[35,104,1.0],[35,114,1.0],[35,115,2.0],[35,125,1.0],[35,151,1.0],[35,165,1.0],[35,173,1.0],[35,179,3.0],[36,18,2.0],[36,176,3.0],[37,44,1.0],[37,103,2.0],[37,104,1.0],[38,1,1.0],[38,15,5.0],[38,16,1.0],[38,29,11.0],[38,31,2.0],[38,51,6.0],[38,124,1.0],[38,157,2.0],[38,176,4.0],[38,207,1.0],[39,9,1.0],[39,44,1.0],[39,95,1.0],[40,3,4.0],[40,4,3.0],[40,5,3.0],[40,7,3.0],[40,12,13.0],[40,15,12.0],[40,16,17.0],[40,19,2.0],[40,23,8.0],[40,26,4.0],[40,28,4.0],[40,29,5.0],[40,31,2.0],[40,51,3.0],[40,55,1.0],[40,67,2.0],[40,85,2.0],[40,88,1.0],[40,89,1.0],[40,97,2.0],[40,99,1.0],[40,103,1.0],[40,107,1.0],[40,109,2.0],[40,112,2.0],[40,115,2.0],[40,116,8.0],[40,136,12.0],[40,140,1.0],[40,162,1.0],[40,176,2.0],[41,51,2.0],[42,25,4.0],[42,67,3.0],[42,69,8.0],[42,107,1.0],[43,2,2.0],[43,30,1.0],[43,174,1.0],[44,3,19.0],[44,4,10.0],[44,5,3.0],[44,6,19.0],[44,7,2.0],[44,10,1.0],[44,11,1.0],[44,13,3.0],[44,14,2.0],[44,15,2.0],[44,16,5.0],[44,17,3.0],[44,21,2.0],[44,23,1.0],[44,25,1.0],[44,29,2.0],[44,30,7.0],[44,31,2.0],[44,49,2.0],[44,51,6.0],[44,58,3.0],[44,69,3.0],[44,70,3.0],[44,71,4.0],[44,76,7.0],[44,80,1.0],[44,90,3.0],[44,92,3.0],[44,98,3.0],[44,99,2.0],[44,103,2.0],[44,104,13.0],[44,106,2.0],[44,107,2.0],[44,111,1.0],[44,114,34.0],[44,115,2.0],[44,122,1.0],[44,176,1.0],[45,32,2.0],[45,58,4.0],[46,4,3.0],[46,11,3.0],[46,15,2.0],[47,9,28.0],[47,23,2.0],[47,36,1.0],[47,44,12.0],[47,52,1.0],[47,66,5.0],[47,71,46.0],[47,75,1.0],[47,85,6.0],[47,86,25.0],[47,176,3.0],[47,185,44.0],[47,187,100.0],[47,245,2.0],[48,6,7.0],[48,31,1.0],[48,90,1.0],[49,1,2.0],[49,10,3.0],[49,14,1.0],[49,31,1.0],[49,57,17.0],[49,65,2.0],[50,0,3.0],[50,1,60.0],[50,2,1.0],[50,3,438.0],[50,4,39.0],[50,5,223.0],[50,6,66.0],[50,7,101.0],[50,8,64.0],[50,9,185.0],[50,10,95.0],[50,11,206.0],[50,12,21.0],[50,13,269.0],[50,14,19.0],[50,15,5.0],[50,16,15.0],[50,17,33.0],[50,18,23.0],[50,19,21.0],[50,20,29.0],[50,21,116.0],[50,22,1.0],[50,23,122.0],[50,24,5.0],[50,25,96.0],[50,26,13.0],[50,27,162.0],[50,28,9.0],[50,29,19.0],[50,30,1.0],[50,31,118.0],[50,32,57.0],[50,33,25.0],[50,34,9.0],[50,35,283.0],[50,36,62.0],[50,37,1895.0],[50,39,3.0],[50,40,4.0],[50,41,12.0],[50,42,4.0],[50,43,212.0],[50,44,302.0],[50,45,14.0],[50,46,17.0],[50,47,26.0],[50,48,17.0],[50,49,106.0],[50,50,3.0],[50,51,100.0],[50,52,45.0],[50,53,790.0],[50,54,961.0],[50,55,61.0],[50,56,322.0],[50,57,197.0],[50,58,40.0],[50,59,233.0],[50,60,60.0],[50,61,23.0],[50,62,155.0],[50,63,176.0],[50,64,275.0],[50,65,725.0],[50,66,59.0],[50,67,11.0],[50,68,6.0],[50,69,131.0],[50,70,560.0],[50,71,147.0],[50,72,3023.0],[50,73,281.0],[50,74,1.0],[50,75,62.0],[50,76,123.0],[50,77,186.0],[50,78,11.0],[50,79,8.0],[50,80,251.0],[50,81,25.0],[50,82,206.0],[50,83,376.0],[50,84,1761.0],[50,85,203.0],[50,86,2.0],[50,87,84.0],[50,88,54.0],[50,89,115.0],[50,90,63.0],[50,91,17.0],[50,92,44.0],[50,93,4462.0],[50,94,57.0],[50,95,113.0],[50,96,146.0],[50,97,122.0],[50,98,497.0],[50,99,9940.0],[50,100,25.0],[50,101,2.0],[50,102,29.0],[50,103,42.0],[50,104,57.0],[50,106,379.0],[50,107,5.0],[50,108,11.0],[50,109,12.0],[50,110,19.0],[50,111,5.0],[50,112,71.0],[50,113,89.0],[50,114,421.0],[50,115,407.0],[50,116,32.0],[50,117,52.0],[50,118,33.0],[50,119,173.0],[50,120,36.0],[50,121,13.0],[50,122,117.0],[50,123,47.0],[50,124,20.0],[50,125,38.0],[50,126,2.0],[50,127,2.0],[50,128,11.0],[50,129,2.0],[50,130,23.0],[50,131,38.0],[50,134,28.0],[50,135,5542.0],[50,136,1.0],[50,137,9.0],[50,138,19.0],[50,139,291.0],[50,140,1299.0],[50,141,81.0],[50,142,73.0],[50,143,4.0],[50,144,57.0],[50,146,4.0],[50,147,224.0],[50,148,230.0],[50,149,15.0],[50,150,3.0],[50,151,8.0],[50,152,2.0],[50,153,4569.0],[50,154,2.0],[50,155,1.0],[50,156,36.0],[50,157,16.0],[50,158,2.0],[50,159,25.0],[50,160,1765.0],[50,161,247.0],[50,162,7.0],[50,163,25.0],[50,164,467.0],[50,165,31.0],[50,166,1.0],[50,167,1.0],[50,168,4052.0],[50,169,1539.0],[50,170,24.0],[50,171,2716.0],[50,172,22.0],[50,173,437.0],[50,174,105.0],[50,175,3633.0],[50,176,50.0],[50,177,4.0],[50,180,349.0],[50,181,3961.0],[50,182,7.0],[50,183,60.0],[50,184,20.0],[50,185,59.0],[50,186,394.0],[50,187,159.0],[50,188,534.0],[50,189,14910.0],[50,190,1.0],[50,191,9.0],[50,192,20.0],[50,193,350.0],[50,195,29.0],[50,196,6.0],[50,198,17711.0],[50,199,4007.0],[50,200,87.0],[50,201,172.0],[50,203,1.0],[50,204,2.0],[50,205,32.0],[50,210,8.0],[50,211,37.0],[50,212,8.0],[50,213,1690.0],[50,215,4.0],[50,217,16170.0],[50,218,45.0],[50,219,7462.0],[50,220,215.0],[50,221,7.0],[50,222,30.0],[50,224,40.0],[50,225,19.0],[50,226,5.0],[50,227,3.0],[50,228,186.0],[50,230,1.0],[50,231,6501.0],[50,232,717.0],[50,233,1.0],[50,234,9.0],[50,235,1.0],[50,236,2.0],[50,237,743.0],[50,240,10.0],[50,241,3162.0],[50,242,1.0],[50,243,1.0],[50,244,86.0],[50,245,1.0],[50,246,262.0],[50,247,109.0],[50,248,1030.0],[50,249,333.0],[50,250,1.0],[50,251,395.0],[50,252,12.0],[50,253,38.0],[50,254,9.0],[50,257,26729.0],[50,258,6.0],[50,259,5341.0],[50,260,14157.0],[50,261,2.0],[51,21,4.0],[52,1,1.0],[52,2,18.0],[52,3,2.0],[52,4,172.0],[52,5,46.0],[52,6,46.0],[52,7,5.0],[52,10,62.0],[52,11,43.0],[52,12,10.0],[52,13,218.0],[52,14,9.0],[52,15,10.0],[52,16,32.0],[52,17,21.0],[52,18,19.0],[52,19,3.0],[52,20,2.0],[52,21,8.0],[52,23,2.0],[52,25,16.0],[52,26,20.0],[52,27,2.0],[52,30,3.0],[52,31,7.0],[52,32,2.0],[52,33,6.0],[52,35,3.0],[52,36,4.0],[52,44,1.0],[52,46,1.0],[52,49,1.0],[52,51,8.0],[52,52,2.0],[52,54,7.0],[52,56,17.0],[52,57,18.0],[52,58,7.0],[52,59,7.0],[52,62,15.0],[52,63,8.0],[52,65,13.0],[52,67,5.0],[52,68,3.0],[52,69,28.0],[52,70,3.0],[52,71,6.0],[52,73,29.0],[52,75,3.0],[52,76,5.0],[52,80,18.0],[52,81,1.0],[52,82,12.0],[52,84,1.0],[52,85,8.0],[52,87,70.0],[52,88,1.0],[52,90,39.0],[52,91,2.0],[52,92,112.0],[52,93,2.0],[52,95,104.0],[52,96,1.0],[52,97,20.0],[52,98,7.0],[52,99,3.0],[52,105,41.0],[52,106,4.0],[52,107,3.0],[52,109,2.0],[52,110,1.0],[52,111,8.0],[52,112,1.0],[52,113,169.0],[52,114,20.0],[52,115,15.0],[52,116,7.0],[52,120,1.0],[52,121,2.0],[52,122,7.0],[52,125,3.0],[52,131,2.0],[52,133,6.0],[52,138,1.0],[52,140,16.0],[52,141,36.0],[52,155,1.0],[52,156,3.0],[52,157,1.0],[52,159,2.0],[52,169,2.0],[52,170,2.0],[52,172,4.0],[52,176,5.0],[52,185,4.0],[52,186,1.0],[52,193,6.0],[52,199,6.0],[52,211,1.0],[53,9,1.0],[53,12,22.0],[53,13,30.0],[53,15,16.0],[53,16,1.0],[53,28,11.0],[53,92,2.0],[53,109,1.0],[53,113,15.0],[53,116,21.0],[53,122,2.0],[54,58,2.0],[55,4,1.0],[55,7,2.0],[55,11,1.0],[55,12,1.0],[55,15,2.0],[55,16,17.0],[55,19,1.0],[55,21,16.0],[55,28,54.0],[55,63,1.0],[55,67,5.0],[55,85,1.0],[55,89,2.0],[55,95,1.0],[55,98,3.0],[55,105,1.0],[55,106,2.0],[55,114,11.0],[55,116,28.0],[55,122,14.0],[55,140,5.0],[55,170,1.0],[55,231,1.0],[55,240,2.0],[56,18,2.0],[56,31,3.0],[56,123,1.0],[57,15,1.0],[57,27,1.0],[57,32,1.0],[57,33,7.0],[57,63,1.0],[57,109,1.0],[57,131,1.0],[58,10,1.0],[58,14,1.0],[58,69,1.0],[59,82,3.0],[59,123,1.0],[60,160,4.0],[61,15,1.0],[61,19,1.0],[61,58,1.0],[61,106,1.0],[61,116,1.0],[62,18,4.0],[62,19,4.0],[62,20,3.0],[62,26,1.0],[62,29,1.0],[62,33,5.0],[62,52,64.0],[62,58,2.0],[62,98,1.0],[62,103,4.0],[62,114,3.0],[62,121,5.0],[62,124,3.0],[62,142,3.0],[62,161,2.0],[62,176,2.0],[63,18,23.0],[63,19,16.0],[63,20,11.0],[63,27,6.0],[63,32,10.0],[63,33,4.0],[63,50,1.0],[63,52,2.0],[63,61,1.0],[63,66,2.0],[63,69,1.0],[63,98,2.0],[63,100,6.0],[63,103,7.0],[63,105,1.0],[63,112,126.0],[63,114,9.0],[63,121,5.0],[63,123,4.0],[63,124,8.0],[63,125,1.0],[63,142,6.0],[63,150,1.0],[63,153,3.0],[63,162,5.0],[64,5,2.0],[64,19,2.0],[64,85,1.0],[64,112,2.0],[64,131,1.0],[64,150,1.0],[64,187,1.0],[65,1,2.0],[65,2,1.0],[65,3,10.0],[65,4,1.0],[65,6,5.0],[65,9,18.0],[65,10,6.0],[65,11,2.0],[65,12,2.0],[65,13,15.0],[65,14,3.0],[65,15,4.0],[65,18,1.0],[65,21,3.0],[65,25,2.0],[65,26,3.0],[65,29,30.0],[65,30,6.0],[65,31,2.0],[65,33,6.0],[65,34,3.0],[65,43,2.0],[65,48,1.0],[65,51,9.0],[65,52,4.0],[65,58,11.0],[65,62,2.0],[65,64,3.0],[65,67,4.0],[65,68,4.0],[65,69,27.0],[65,81,1.0],[65,82,2.0],[65,85,4.0],[65,87,3.0],[65,90,2.0],[65,92,83.0],[65,93,12.0],[65,97,2.0],[65,100,1.0],[65,103,5.0],[65,104,86.0],[65,107,1.0],[65,110,1.0],[65,111,5.0],[65,112,4.0],[65,116,710.0],[65,124,9.0],[65,125,35.0],[65,131,1.0],[65,133,1.0],[65,134,1.0],[65,140,1.0],[65,141,8.0],[65,160,1.0],[65,162,1.0],[65,164,2.0],[65,165,9.0],[65,173,1.0],[65,177,2.0],[65,182,1.0],[65,184,18.0],[65,187,1.0],[65,190,1.0],[65,191,12.0],[65,199,3.0],[65,226,6.0],[65,231,1.0],[65,243,4.0],[66,44,15.0],[66,73,1.0],[66,98,2.0],[66,114,23.0],[67,112,1.0],[67,114,1.0],[68,1,1.0],[68,73,1.0],[68,114,1.0],[69,3,1.0],[69,8,1.0],[69,9,2.0],[69,13,14.0],[69,15,7.0],[69,16,7.0],[69,17,2.0],[69,19,2.0],[69,25,2.0],[69,28,1.0],[69,31,1.0],[69,36,10.0],[69,49,1.0],[69,62,1.0],[69,69,3.0],[69,75,1.0],[69,80,2.0],[69,85,1.0],[69,87,2.0],[69,90,1.0],[69,92,4.0],[69,93,1.0],[69,95,8.0],[69,105,8.0],[69,109,1.0],[69,113,6.0],[69,114,1.0],[69,115,2.0],[69,122,3.0],[69,125,2.0],[69,133,3.0],[69,153,2.0],[69,165,2.0],[69,176,3.0],[70,171,1.0],[70,198,1.0],[70,231,5.0],[71,19,1.0],[71,31,1.0],[72,12,1.0],[72,15,5.0],[72,18,4.0],[72,28,3.0],[72,89,1.0],[72,100,2.0],[72,104,1.0],[72,141,1.0],[72,191,1.0],[73,6,1.0],[73,9,1.0],[73,51,2.0],[73,103,3.0],[74,10,1.0],[74,99,1.0],[75,8,2.0],[75,10,1.0],[75,13,13.0],[75,17,5.0],[75,36,3.0],[75,49,1.0],[75,51,6.0],[75,63,2.0],[75,69,8.0],[75,82,2.0],[75,87,4.0],[75,92,2.0],[75,95,1.0],[75,105,4.0],[75,111,1.0],[75,113,3.0],[75,127,1.0],[76,15,1.0],[76,16,4.0],[77,15,2.0],[77,160,1.0],[78,3,1.0],[78,12,9.0],[78,15,7.0],[78,16,3.0],[78,18,4.0],[78,19,3.0],[78,20,1.0],[78,26,2.0],[78,28,2.0],[78,32,2.0],[78,33,3.0],[78,44,2.0],[78,62,2.0],[78,82,2.0],[78,98,1.0],[79,3,2.0],[79,5,6.0],[79,6,7.0],[79,7,1.0],[79,13,3.0],[79,14,3.0],[79,29,6.0],[79,44,2.0],[79,58,2.0],[79,75,1.0],[79,82,2.0],[79,92,4.0],[79,95,3.0],[79,97,2.0],[79,101,2.0],[79,104,7.0],[79,120,1.0],[79,124,1.0],[79,128,4.0],[79,131,9.0],[79,151,5.0],[79,172,1.0],[79,203,3.0],[80,5,18.0],[80,6,2.0],[80,21,2.0],[80,77,4.0],[80,80,30.0],[80,82,25.0],[80,84,33.0],[80,125,6.0],[80,152,7.0],[80,177,3.0],[80,256,1.0],[81,97,2.0],[82,27,1.0],[82,80,2.0],[83,15,2.0],[84,1,1.0],[84,3,1.0],[84,4,3.0],[84,5,3.0],[84,6,5.0],[84,9,2.0],[84,12,22.0],[84,13,47.0],[84,14,1.0],[84,15,49.0],[84,16,34.0],[84,17,4.0],[84,18,3.0],[84,19,9.0],[84,20,18.0],[84,21,2.0],[84,25,7.0],[84,26,40.0],[84,27,1.0],[84,28,20.0],[84,29,9.0],[84,30,4.0],[84,31,5.0],[84,33,1.0],[84,34,2.0],[84,35,1.0],[84,36,4.0],[84,44,9.0],[84,46,1.0],[84,47,1.0],[84,48,6.0],[84,51,16.0],[84,52,8.0],[84,57,8.0],[84,58,13.0],[84,62,1.0],[84,65,13.0],[84,67,16.0],[84,69,3.0],[84,71,1.0],[84,75,6.0],[84,76,1.0],[84,82,1.0],[84,85,6.0],[84,87,1.0],[84,89,3.0],[84,92,3.0],[84,95,7.0],[84,97,1.0],[84,100,1.0],[84,102,1.0],[84,103,1.0],[84,104,13.0],[84,105,2.0],[84,107,8.0],[84,109,7.0],[84,111,2.0],[84,112,4.0],[84,113,11.0],[84,114,2.0],[84,115,7.0],[84,116,23.0],[84,122,2.0],[84,124,1.0],[84,125,4.0],[84,128,1.0],[84,133,2.0],[84,135,2.0],[84,137,4.0],[84,138,1.0],[84,140,9.0],[84,151,3.0],[84,153,4.0],[84,158,1.0],[84,169,2.0],[84,176,1.0],[84,177,2.0],[84,184,3.0],[84,190,2.0],[85,4,2.0],[85,5,2.0],[85,14,1.0],[85,25,2.0],[85,51,2.0],[85,58,1.0],[85,65,2.0],[85,67,5.0],[85,71,2.0],[85,88,1.0],[85,95,1.0],[85,99,1.0],[85,102,2.0],[85,125,6.0],[86,6,4.0],[87,140,3.0],[88,46,4.0],[89,114,2.0],[90,9,1.0],[90,20,4.0],[91,1,2.0],[91,2,4.0],[91,3,6.0],[91,4,3.0],[91,5,2.0],[91,6,3.0],[91,7,1.0],[91,9,7.0],[91,10,1.0],[91,13,7.0],[91,17,8.0],[91,18,23.0],[91,19,8.0],[91,20,1.0],[91,21,8.0],[91,23,7.0],[91,29,2.0],[91,36,3.0],[91,44,2.0],[91,48,1.0],[91,51,4.0],[91,62,3.0],[91,82,6.0],[91,85,1.0],[91,92,3.0],[91,100,1.0],[91,103,15.0],[91,112,12.0],[91,115,1.0],[91,121,1.0],[91,124,4.0],[91,134,1.0],[91,142,1.0],[91,157,1.0],[91,158,4.0],[91,160,6.0],[91,176,6.0],[91,184,5.0],[92,10,1.0],[92,19,1.0],[93,6,2.0],[93,10,6.0],[93,13,8.0],[93,18,4.0],[93,76,5.0],[93,113,1.0],[94,2,1.0],[94,3,4.0],[94,6,4.0],[94,7,1.0],[94,10,2.0],[94,13,3.0],[94,14,1.0],[94,17,1.0],[94,19,4.0],[94,20,5.0],[94,24,1.0],[94,27,1.0],[94,30,8.0],[94,33,2.0],[94,36,5.0],[94,44,1.0],[94,46,10.0],[94,51,4.0],[94,52,2.0],[94,57,1.0],[94,58,5.0],[94,59,1.0],[94,75,4.0],[94,82,11.0],[94,92,4.0],[94,93,2.0],[94,99,3.0],[94,100,1.0],[94,104,7.0],[94,112,1.0],[94,113,4.0],[94,114,6.0],[94,122,1.0],[94,124,2.0],[94,138,2.0],[94,140,1.0],[94,153,2.0],[94,162,1.0],[94,176,2.0],[94,191,1.0],[95,14,1.0],[95,15,1.0],[95,67,2.0],[95,85,2.0],[96,62,1.0],[96,115,1.0],[96,214,4.0],[96,216,1.0],[96,261,2.0],[97,12,2.0],[97,122,2.0],[98,3,2.0],[98,6,1.0],[98,21,5.0],[98,31,1.0],[98,103,1.0],[98,105,3.0],[98,115,2.0],[98,122,3.0],[99,31,5.0],[100,40,2.0],[101,0,1.0],[101,1,6.0],[101,2,28.0],[101,3,116.0],[101,4,70.0],[101,5,27.0],[101,6,171.0],[101,7,40.0],[101,8,3.0],[101,9,11.0],[101,10,59.0],[101,11,52.0],[101,12,11.0],[101,13,218.0],[101,14,54.0],[101,15,31.0],[101,16,33.0],[101,17,20.0],[101,18,13.0],[101,19,19.0],[101,20,18.0],[101,21,27.0],[101,22,3.0],[101,23,43.0],[101,24,5.0],[101,25,63.0],[101,26,4.0],[101,27,9.0],[101,28,4.0],[101,29,25.0],[101,30,13.0],[101,31,23.0],[101,32,2.0],[101,33,4.0],[101,36,21.0],[101,37,1.0],[101,43,1.0],[101,44,78.0],[101,47,7.0],[101,48,9.0],[101,49,2.0],[101,51,30.0],[101,52,5.0],[101,54,19.0],[101,55,1.0],[101,56,24.0],[101,57,77.0],[101,58,78.0],[101,59,3.0],[101,60,27.0],[101,61,3.0],[101,62,20.0],[101,63,13.0],[101,64,4.0],[101,65,5.0],[101,66,9.0],[101,67,13.0],[101,68,7.0],[101,69,113.0],[101,70,47.0],[101,71,2.0],[101,73,32.0],[101,75,33.0],[101,76,19.0],[101,79,4.0],[101,80,28.0],[101,81,4.0],[101,82,52.0],[101,83,1.0],[101,84,4.0],[101,85,11.0],[101,86,1.0],[101,87,14.0],[101,88,7.0],[101,89,2.0],[101,90,106.0],[101,91,4.0],[101,92,42.0],[101,93,8.0],[101,95,58.0],[101,96,11.0],[101,97,28.0],[101,98,42.0],[101,99,12.0],[101,100,2.0],[101,103,14.0],[101,104,7.0],[101,105,131.0],[101,106,25.0],[101,107,6.0],[101,108,2.0],[101,109,4.0],[101,110,1.0],[101,111,4.0],[101,112,26.0],[101,113,97.0],[101,114,116.0],[101,115,31.0],[101,116,10.0],[101,120,12.0],[101,121,1.0],[101,122,35.0],[101,125,16.0],[101,127,1.0],[101,128,11.0],[101,131,10.0],[101,133,30.0],[101,138,1.0],[101,140,62.0],[101,141,105.0],[101,142,1.0],[101,144,1.0],[101,149,1.0],[101,151,11.0],[101,153,3.0],[101,156,3.0],[101,157,10.0],[101,158,4.0],[101,159,2.0],[101,160,44.0],[101,161,3.0],[101,162,13.0],[101,165,18.0],[101,169,3.0],[101,170,2.0],[101,176,24.0],[101,177,4.0],[101,179,1.0],[101,184,10.0],[101,185,7.0],[101,187,40.0],[101,193,2.0],[101,198,1.0],[101,226,1.0],[101,228,1.0],[101,234,2.0],[101,242,2.0],[101,255,2.0],[101,262,1.0],[102,13,6.0],[102,82,3.0],[102,102,2.0],[102,259,1.0],[103,0,18.0],[103,2,5.0],[103,3,9.0],[103,4,1.0],[103,5,1.0],[103,6,2.0],[103,10,6.0],[103,11,1.0],[103,13,8.0],[103,18,6.0],[103,19,10.0],[103,21,6.0],[103,44,4.0],[103,54,7.0],[103,56,7.0],[103,62,24.0],[103,63,1.0],[103,65,4.0],[103,73,2.0],[103,75,1.0],[103,76,1.0],[103,85,10.0],[103,92,2.0],[103,96,1.0],[103,99,1.0],[103,103,4.0],[103,106,1.0],[103,112,1.0],[103,113,8.0],[103,115,2.0],[103,121,2.0],[103,124,1.0],[103,125,1.0],[103,137,1.0],[103,144,1.0],[103,160,4.0],[103,176,1.0],[104,1,3.0],[104,10,3.0],[104,13,1.0],[104,15,3.0],[104,20,2.0],[104,23,6.0],[104,25,3.0],[104,26,2.0],[104,27,2.0],[104,52,7.0],[104,54,2.0],[104,56,1.0],[104,62,103.0],[104,65,3.0],[104,69,1.0],[104,125,1.0],[104,138,1.0],[104,239,13.0],[105,2,26.0],[105,22,3.0],[105,30,2.0],[106,91,2.0],[106,167,4.0],[106,221,1.0],[106,223,2.0],[106,225,1.0],[106,230,1.0],[106,244,1.0],[107,28,1.0],[107,144,1.0],[107,215,2.0],[107,220,2.0],[107,262,30.0],[108,1,1.0],[108,8,1.0],[108,25,1.0],[108,31,1.0],[108,40,1.0],[108,86,1.0],[108,102,1.0],[108,128,1.0],[108,162,1.0],[108,165,2.0],[108,209,1.0],[108,234,1.0],[108,248,4.0],[109,5,2.0],[109,11,7.0],[109,13,13.0],[109,16,6.0],[109,17,3.0],[109,19,7.0],[109,21,2.0],[109,26,1.0],[109,31,2.0],[109,44,23.0],[109,57,10.0],[109,59,6.0],[109,63,4.0],[109,66,7.0],[109,68,1.0],[109,69,2.0],[109,70,18.0],[109,71,1.0],[109,84,1.0],[109,87,7.0],[109,88,1.0],[109,90,1.0],[109,92,7.0],[109,93,1.0],[109,95,3.0],[109,99,1.0],[109,105,1.0],[109,113,9.0],[109,115,13.0],[109,121,1.0],[109,122,5.0],[109,149,1.0],[109,158,1.0],[109,165,2.0],[110,11,5.0],[110,13,4.0],[110,95,2.0],[110,169,1.0],[111,8,2.0],[111,15,26.0],[111,16,6.0],[111,19,1.0],[111,21,16.0],[111,23,1.0],[111,26,3.0],[111,27,1.0],[111,33,1.0],[111,54,1.0],[111,62,1.0],[111,65,5.0],[111,71,7.0],[111,77,2.0],[111,90,1.0],[111,98,1.0],[111,109,8.0],[111,113,15.0],[111,116,26.0],[111,120,1.0],[111,122,26.0],[111,133,1.0],[111,138,9.0],[111,185,1.0],[112,44,7.0],[112,51,1.0],[112,54,17.0],[112,56,4.0],[112,57,1.0],[112,75,2.0],[112,76,7.0],[112,77,5.0],[112,84,2.0],[112,102,1.0],[112,153,5.0],[112,228,62.0],[113,9,2.0],[113,51,1.0],[113,57,2.0],[113,160,2.0],[114,27,3.0],[114,85,5.0],[114,103,7.0],[114,165,2.0],[115,4,10.0],[115,7,1.0],[115,11,3.0],[115,12,4.0],[115,15,1.0],[115,16,2.0],[115,19,3.0],[115,29,3.0],[115,67,1.0],[115,97,2.0],[115,112,12.0],[115,158,1.0],[116,14,2.0],[116,17,7.0],[116,51,3.0],[116,87,1.0],[116,92,1.0],[117,5,65.0],[117,7,3.0],[117,12,92.0],[117,15,88.0],[117,16,15.0],[117,21,11.0],[117,26,59.0],[117,28,16.0],[117,29,3.0],[117,32,2.0],[117,36,1.0],[117,37,21.0],[117,47,1.0],[117,49,1.0],[117,52,6.0],[117,61,1.0],[117,62,28.0],[117,65,2.0],[117,66,5.0],[117,67,24.0],[117,69,1.0],[117,73,2.0],[117,75,2.0],[117,76,4.0],[117,80,1.0],[117,81,2.0],[117,82,3.0],[117,85,1.0],[117,86,5.0],[117,89,2.0],[117,90,3.0],[117,93,4.0],[117,96,11.0],[117,97,2.0],[117,99,1.0],[117,102,3.0],[117,107,1.0],[117,109,14.0],[117,116,39.0],[117,122,26.0],[117,125,1.0],[117,127,2.0],[117,138,2.0],[117,140,1.0],[117,151,2.0],[117,153,2.0],[117,171,4.0],[117,176,5.0],[117,187,18.0],[117,193,1.0],[117,231,1.0],[117,243,2.0],[118,2,5.0],[118,3,13.0],[118,4,4.0],[118,9,3.0],[118,15,1.0],[118,18,6.0],[118,19,4.0],[118,20,2.0],[118,21,2.0],[118,23,1.0],[118,26,1.0],[118,29,21.0],[118,30,1.0],[118,36,3.0],[118,49,3.0],[118,51,8.0],[118,58,13.0],[118,69,1.0],[118,82,9.0],[118,85,1.0],[118,99,3.0],[118,100,1.0],[118,103,1.0],[118,104,2.0],[118,113,3.0],[118,116,1.0],[118,128,1.0],[118,150,1.0],[118,176,9.0],[118,184,1.0],[119,5,12.0],[119,6,2.0],[119,10,3.0],[119,28,3.0],[119,55,4.0],[119,58,1.0],[119,75,2.0],[119,80,1.0],[119,116,4.0],[119,157,1.0],[120,2,2.0],[120,3,12.0],[120,6,5.0],[120,7,1.0],[120,11,2.0],[120,13,24.0],[120,14,1.0],[120,15,12.0],[120,16,4.0],[120,17,2.0],[120,19,2.0],[120,21,2.0],[120,23,1.0],[120,32,4.0],[120,36,1.0],[120,44,3.0],[120,47,2.0],[120,49,3.0],[120,51,3.0],[120,58,1.0],[120,80,6.0],[120,82,7.0],[120,92,2.0],[120,97,2.0],[120,98,17.0],[120,99,1.0],[120,103,1.0],[120,104,1.0],[120,106,3.0],[120,107,1.0],[120,109,2.0],[120,110,1.0],[120,113,30.0],[120,115,1.0],[120,116,3.0],[120,134,3.0],[120,140,9.0],[120,162,2.0],[120,184,10.0],[120,255,1.0],[121,6,2.0],[121,16,4.0],[121,92,1.0],[121,95,2.0],[121,111,2.0],[122,12,1.0],[122,114,2.0],[123,0,7.0],[123,3,3.0],[123,5,1.0],[123,8,1.0],[123,13,3.0],[123,21,2.0],[123,25,3.0],[123,51,1.0],[123,58,1.0],[123,66,18.0],[123,69,1.0],[123,70,1.0],[123,71,1.0],[123,81,1.0],[123,85,1.0],[123,90,1.0],[123,95,1.0],[123,105,1.0],[123,112,4.0],[123,113,4.0],[123,114,3.0],[123,122,2.0],[123,137,10.0],[123,165,2.0],[124,10,7.0],[124,77,1.0],[124,152,6.0],[125,19,2.0],[125,82,1.0],[125,112,1.0],[125,184,1.0],[126,3,25.0],[126,4,6.0],[126,5,1.0],[126,6,11.0],[126,7,1.0],[126,9,38.0],[126,10,19.0],[126,11,318.0],[126,13,40.0],[126,14,3.0],[126,15,4.0],[126,16,3.0],[126,17,7.0],[126,20,1.0],[126,21,1.0],[126,25,1.0],[126,26,2.0],[126,27,1.0],[126,29,1.0],[126,31,13.0],[126,32,1.0],[126,33,3.0],[126,35,4.0],[126,36,9.0],[126,37,7.0],[126,41,1.0],[126,44,20.0],[126,46,1.0],[126,47,3.0],[126,48,4.0],[126,49,2.0],[126,51,11.0],[126,54,285.0],[126,55,3.0],[126,56,122.0],[126,57,26.0],[126,58,9.0],[126,59,72.0],[126,60,2.0],[126,62,40.0],[126,63,5.0],[126,65,3.0],[126,69,3.0],[126,70,44.0],[126,73,21.0],[126,75,10.0],[126,76,11.0],[126,82,3.0],[126,84,6.0],[126,85,42.0],[126,87,5.0],[126,88,48.0],[126,90,12.0],[126,92,10.0],[126,94,1.0],[126,95,31.0],[126,97,46.0],[126,99,1.0],[126,103,1.0],[126,104,11.0],[126,106,4.0],[126,107,1.0],[126,112,10.0],[126,113,57.0],[126,115,3.0],[126,116,17.0],[126,119,8.0],[126,120,1.0],[126,125,2.0],[126,136,3.0],[126,139,1.0],[126,140,8.0],[126,148,1.0],[126,151,2.0],[126,153,1.0],[126,156,12.0],[126,159,2.0],[126,160,752.0],[126,161,10.0],[126,169,19.0],[126,170,3.0],[126,171,1.0],[126,176,6.0],[126,177,1.0],[126,184,2.0],[126,185,8.0],[126,187,90.0],[126,192,4.0],[126,239,23.0],[126,240,1.0],[126,263,1.0],[127,3,1.0],[127,5,1.0],[127,12,2.0],[127,14,1.0],[127,15,4.0],[127,19,9.0],[127,27,5.0],[127,29,7.0],[127,30,2.0],[127,31,8.0],[127,33,7.0],[127,36,2.0],[127,41,1.0],[127,51,1.0],[127,52,1.0],[127,59,2.0],[127,65,2.0],[127,79,2.0],[127,84,1.0],[127,85,5.0],[127,87,3.0],[127,98,4.0],[127,100,1.0],[127,103,1.0],[127,106,8.0],[127,112,6.0],[127,129,2.0],[127,137,2.0],[127,141,1.0],[127,184,5.0],[128,2,2.0],[128,9,2.0],[128,11,2.0],[128,16,1.0],[128,25,1.0],[128,59,1.0],[128,73,8.0],[128,85,2.0],[128,90,1.0],[128,92,1.0],[128,101,1.0],[128,112,2.0],[128,140,2.0],[128,174,4.0],[129,19,1.0],[129,29,8.0],[129,31,2.0],[129,170,1.0],[130,3,3.0],[130,8,1.0],[130,9,1.0],[130,90,3.0],[130,105,4.0],[131,15,1.0],[131,16,5.0],[132,2,11.0],[132,14,1.0],[132,19,1.0],[132,30,5.0],[132,87,1.0],[133,12,8.0],[133,15,7.0],[133,16,3.0],[133,18,1.0],[133,20,4.0],[133,26,27.0],[133,56,68.0],[133,57,32.0],[133,59,22.0],[133,60,38.0],[133,64,12.0],[133,66,6.0],[133,70,19.0],[133,73,5.0],[133,82,1.0],[133,90,1.0],[133,101,2.0],[133,104,3.0],[133,107,1.0],[133,109,1.0],[133,116,6.0],[133,124,1.0],[133,125,1.0],[133,142,2.0],[133,160,20.0],[133,197,1.0],[133,251,8.0],[134,3,1.0],[134,26,1.0],[134,44,1.0],[134,67,1.0],[134,70,1.0],[134,85,9.0],[134,114,1.0],[135,15,1.0],[135,16,4.0],[135,29,1.0],[135,62,3.0],[135,66,13.0],[135,67,5.0],[135,75,3.0],[135,100,1.0],[135,256,4.0],[136,25,5.0],[137,1,36.0],[137,2,1.0],[137,3,9.0],[137,4,19.0],[137,5,26.0],[137,6,1.0],[137,7,5.0],[137,8,13.0],[137,9,16.0],[137,10,8.0],[137,11,5.0],[137,12,12.0],[137,13,1.0],[137,14,206.0],[137,16,1.0],[137,18,185.0],[137,21,12.0],[137,24,1.0],[137,25,5.0],[137,26,5.0],[137,27,3.0],[137,28,29.0],[137,29,2.0],[137,30,2.0],[137,31,3.0],[137,33,271.0],[137,34,3.0],[137,36,5.0],[137,40,114.0],[137,46,14.0],[137,48,176.0],[137,51,3.0],[137,52,2.0],[137,53,97.0],[137,54,19.0],[137,55,96.0],[137,57,1.0],[137,59,15.0],[137,60,26.0],[137,61,4.0],[137,62,4.0],[137,63,3.0],[137,65,6.0],[137,66,3.0],[137,72,15.0],[137,73,13.0],[137,74,36.0],[137,75,24.0],[137,79,180.0],[137,80,62.0],[137,81,3.0],[137,84,25.0],[137,85,16.0],[137,86,2.0],[137,87,1.0],[137,88,1.0],[137,89,88.0],[137,90,12.0],[137,91,244.0],[137,92,27.0],[137,93,20.0],[137,96,2.0],[137,98,55.0],[137,99,48.0],[137,100,209.0],[137,101,729.0],[137,102,17.0],[137,103,31.0],[137,104,76.0],[137,105,104.0],[137,106,3.0],[137,107,1.0],[137,108,633.0],[137,110,27239.0],[137,111,3.0],[137,112,9.0],[137,113,3.0],[137,115,1.0],[137,116,34.0],[137,118,25.0],[137,119,115.0],[137,120,37.0],[137,122,3.0],[137,123,15.0],[137,126,11.0],[137,128,58.0],[137,130,10.0],[137,131,4703.0],[137,132,35.0],[137,133,148.0],[137,134,366.0],[137,135,1.0],[137,136,2319.0],[137,138,48.0],[137,139,1.0],[137,140,9.0],[137,142,37.0],[137,144,9994.0],[137,145,124.0],[137,146,2.0],[137,147,453.0],[137,148,24.0],[137,149,2.0],[137,150,18.0],[137,151,3.0],[137,152,19.0],[137,154,5.0],[137,155,12828.0],[137,156,86.0],[137,157,1.0],[137,159,182.0],[137,161,75.0],[137,162,1.0],[137,163,342.0],[137,164,208.0],[137,165,9.0],[137,166,34436.0],[137,167,237.0],[137,168,458.0],[137,169,2.0],[137,170,26.0],[137,171,132.0],[137,172,7.0],[137,173,1.0],[137,174,2108.0],[137,175,903.0],[137,176,3.0],[137,178,4079.0],[137,180,433.0],[137,181,153.0],[137,184,38.0],[137,185,4.0],[137,186,1.0],[137,187,4.0],[137,188,1167.0],[137,189,26.0],[137,190,416.0],[137,191,11.0],[137,192,11.0],[137,194,1.0],[137,195,5766.0],[137,196,63.0],[137,197,1.0],[137,198,38.0],[137,199,2530.0],[137,200,1.0],[137,201,113.0],[137,202,9446.0],[137,203,1.0],[137,204,17473.0],[137,205,10.0],[137,207,5532.0],[137,210,2.0],[137,212,2.0],[137,213,342.0],[137,217,16.0],[137,218,2.0],[137,220,1502.0],[137,221,7037.0],[137,223,12583.0],[137,226,80.0],[137,227,34.0],[137,228,11.0],[137,229,47.0],[137,230,4.0],[137,231,163.0],[137,232,8.0],[137,233,3.0],[137,234,1.0],[137,235,13871.0],[137,236,5.0],[137,237,361.0],[137,238,10254.0],[137,239,16.0],[137,240,7.0],[137,241,1.0],[137,243,16361.0],[137,244,12155.0],[137,245,29.0],[137,246,465.0],[137,247,339.0],[137,248,2394.0],[137,251,525.0],[137,252,22.0],[137,253,1.0],[137,255,10.0],[137,256,3.0],[137,257,14.0],[137,259,2.0],[137,260,7.0],[137,261,1.0],[137,263,16.0],[138,6,2.0],[138,9,2.0],[138,18,5.0],[138,19,1.0],[138,51,1.0],[138,53,1.0],[138,54,2.0],[138,71,1.0],[138,72,2.0],[138,85,1.0],[138,90,1.0],[138,99,28.0],[138,109,3.0],[138,114,2.0],[138,115,1.0],[138,153,1.0],[138,160,15.0],[138,168,1.0],[138,169,48.0],[138,173,165.0],[138,181,1.0],[138,189,2.0],[138,213,2.0],[138,215,2.0],[138,219,84.0],[138,220,2.0],[138,226,1.0],[138,232,55.0],[138,239,1.0],[138,241,77.0],[138,247,2.0],[138,262,13.0],[139,1,1.0],[139,6,4.0],[139,12,1.0],[139,15,7.0],[139,16,10.0],[139,19,5.0],[139,25,2.0],[139,26,1.0],[139,70,5.0],[139,172,1.0],[140,112,2.0],[140,113,6.0],[141,0,1.0],[141,1,4.0],[141,2,12.0],[141,3,29.0],[141,4,17.0],[141,5,32.0],[141,6,56.0],[141,7,4.0],[141,9,46.0],[141,10,20.0],[141,11,5.0],[141,12,69.0],[141,13,49.0],[141,14,17.0],[141,15,45.0],[141,16,230.0],[141,17,11.0],[141,18,13.0],[141,19,12.0],[141,20,2.0],[141,21,20.0],[141,22,3.0],[141,23,7.0],[141,25,6.0],[141,26,73.0],[141,27,3.0],[141,28,37.0],[141,29,22.0],[141,30,28.0],[141,31,9.0],[141,33,7.0],[141,34,2.0],[141,36,5.0],[141,44,13.0],[141,46,2.0],[141,47,4.0],[141,48,2.0],[141,49,6.0],[141,51,38.0],[141,52,7.0],[141,57,14.0],[141,58,22.0],[141,60,3.0],[141,61,1.0],[141,63,1.0],[141,65,24.0],[141,66,5.0],[141,67,37.0],[141,68,1.0],[141,69,31.0],[141,70,18.0],[141,71,1.0],[141,73,16.0],[141,75,13.0],[141,80,13.0],[141,82,18.0],[141,84,2.0],[141,85,4.0],[141,87,3.0],[141,88,3.0],[141,90,11.0],[141,92,11.0],[141,95,9.0],[141,96,2.0],[141,97,9.0],[141,98,8.0],[141,100,3.0],[141,103,21.0],[141,104,17.0],[141,105,5.0],[141,106,24.0],[141,107,18.0],[141,109,28.0],[141,110,2.0],[141,111,2.0],[141,112,21.0],[141,113,36.0],[141,114,32.0],[141,115,3.0],[141,116,93.0],[141,118,2.0],[141,120,11.0],[141,121,4.0],[141,122,1.0],[141,123,6.0],[141,124,2.0],[141,125,1.0],[141,127,3.0],[141,133,3.0],[141,134,3.0],[141,135,2.0],[141,137,23.0],[141,138,3.0],[141,140,40.0],[141,151,1.0],[141,152,3.0],[141,157,5.0],[141,158,8.0],[141,161,10.0],[141,165,9.0],[141,167,1.0],[141,172,4.0],[141,176,23.0],[141,177,1.0],[141,182,3.0],[141,184,13.0],[141,185,9.0],[141,191,3.0],[141,196,12.0],[141,226,1.0],[141,231,2.0],[141,245,1.0],[141,256,3.0],[142,12,4.0],[142,18,1.0],[142,19,8.0],[142,21,4.0],[142,26,1.0],[142,29,1.0],[142,33,3.0],[142,55,1.0],[142,57,2.0],[142,59,50.0],[142,61,1.0],[142,84,2.0],[142,86,2.0],[142,90,1.0],[142,91,11.0],[142,92,2.0],[142,93,1.0],[142,94,2.0],[142,96,4.0],[142,99,1.0],[142,147,6.0],[142,161,37.0],[142,164,1.0],[142,175,1.0],[142,185,5.0],[142,218,1.0],[142,222,1.0],[142,239,4.0],[142,249,2.0],[142,251,2.0],[143,2,1.0],[143,4,14.0],[143,6,39.0],[143,7,4.0],[143,10,5.0],[143,11,3.0],[143,13,23.0],[143,14,5.0],[143,17,5.0],[143,25,4.0],[143,49,61.0],[143,56,14.0],[143,57,11.0],[143,60,14.0],[143,61,1.0],[143,62,11.0],[143,63,2.0],[143,64,11.0],[143,70,3.0],[143,77,4.0],[143,80,3.0],[143,87,16.0],[143,92,4.0],[143,95,5.0],[143,97,5.0],[143,99,3.0],[143,113,20.0],[143,153,1.0],[143,156,5.0],[143,160,17.0],[143,161,1.0],[143,185,4.0],[143,212,4.0],[144,4,1.0],[144,5,1.0],[144,7,1.0],[144,11,1.0],[144,13,1.0],[144,14,1.0],[144,44,1.0],[144,56,1.0],[144,62,3.0],[144,87,1.0],[144,99,1.0],[144,113,2.0],[144,156,1.0],[144,160,91.0],[145,15,1.0],[145,16,4.0],[145,28,2.0],[145,62,1.0],[145,63,9.0],[145,85,1.0],[145,88,2.0],[145,120,31.0],[145,141,6.0],[145,159,4.0],[145,161,7.0],[145,171,2.0],[146,12,5.0],[147,0,1.0],[147,1,3.0],[147,2,6.0],[147,3,4.0],[147,5,6.0],[147,6,4.0],[147,7,1.0],[147,9,14.0],[147,10,1.0],[147,12,4.0],[147,13,2.0],[147,14,1.0],[147,15,7.0],[147,16,1.0],[147,17,3.0],[147,18,2.0],[147,19,9.0],[147,20,3.0],[147,21,1.0],[147,23,5.0],[147,27,1.0],[147,28,3.0],[147,29,5.0],[147,30,8.0],[147,31,10.0],[147,33,3.0],[147,36,8.0],[147,37,1.0],[147,47,1.0],[147,51,1.0],[147,54,2.0],[147,57,1.0],[147,60,1.0],[147,61,1.0],[147,63,2.0],[147,65,6.0],[147,67,1.0],[147,73,2.0],[147,75,1.0],[147,82,11.0],[147,85,3.0],[147,95,1.0],[147,96,4.0],[147,98,1.0],[147,103,10.0],[147,112,31.0],[147,113,6.0],[147,114,7.0],[147,116,2.0],[147,122,2.0],[147,130,1.0],[147,131,1.0],[147,133,1.0],[147,138,1.0],[147,140,10.0],[147,141,3.0],[147,151,1.0],[147,160,4.0],[147,176,1.0],[147,184,3.0],[147,185,1.0],[147,205,2.0],[147,245,2.0],[148,15,1.0],[148,17,1.0],[148,33,1.0],[148,57,4.0],[148,115,2.0],[149,1,4.0],[149,3,13.0],[149,4,1.0],[149,5,1.0],[149,8,2.0],[149,9,25.0],[149,10,1.0],[149,11,1.0],[149,12,4.0],[149,13,1.0],[149,14,2.0],[149,16,6.0],[149,18,19.0],[149,19,13.0],[149,21,8.0],[149,23,1.0],[149,27,22.0],[149,29,29.0],[149,30,4.0],[149,31,3.0],[149,33,7.0],[149,34,1.0],[149,51,2.0],[149,55,64.0],[149,59,20.0],[149,62,3.0],[149,65,3.0],[149,67,10.0],[149,69,4.0],[149,73,8.0],[149,75,6.0],[149,82,6.0],[149,85,17.0],[149,90,11.0],[149,95,10.0],[149,98,7.0],[149,103,17.0],[149,104,1.0],[149,107,5.0],[149,112,11.0],[149,113,4.0],[149,114,5.0],[149,118,2.0],[149,121,2.0],[149,122,3.0],[149,123,1.0],[149,125,2.0],[149,127,4.0],[149,135,3.0],[149,141,7.0],[149,144,2.0],[149,148,5.0],[149,176,3.0],[149,182,1.0],[149,190,1.0],[150,98,5.0],[150,122,2.0],[151,5,1.0],[151,6,2.0],[151,12,2.0],[151,16,6.0],[151,28,9.0],[151,67,4.0],[151,107,1.0],[151,116,5.0],[152,15,3.0],[152,16,2.0],[152,67,2.0],[152,105,1.0],[152,114,1.0],[152,116,1.0],[153,5,1.0],[153,9,3.0],[153,12,1.0],[153,15,3.0],[153,16,7.0],[153,19,1.0],[153,23,3.0],[153,52,3.0],[153,57,30.0],[153,80,14.0],[153,85,86.0],[153,96,1.0],[153,105,6.0],[153,107,3.0],[153,109,2.0],[153,116,3.0],[153,117,1.0],[153,118,1.0],[153,131,1.0],[153,138,1.0],[153,153,3.0],[153,212,2.0],[154,2,1.0],[154,15,2.0],[154,19,2.0],[154,30,2.0],[154,34,1.0],[154,44,10.0],[154,75,13.0],[155,59,3.0],[155,63,2.0],[155,185,28.0],[156,5,2.0],[156,12,15.0],[156,13,3.0],[156,15,5.0],[156,18,1.0],[156,21,2.0],[156,31,4.0],[156,33,2.0],[156,44,5.0],[156,51,2.0],[156,59,16.0],[156,63,1.0],[156,65,2.0],[156,73,3.0],[156,84,1.0],[156,106,3.0],[156,109,2.0],[156,116,33.0],[156,120,4.0],[156,159,2.0],[156,170,4.0],[156,231,2.0],[157,2,2.0],[157,3,4.0],[157,17,7.0],[157,18,5.0],[157,20,3.0],[157,21,4.0],[157,29,5.0],[157,82,2.0],[157,98,1.0],[157,112,3.0],[158,115,1.0],[158,262,2.0],[159,20,2.0],[159,103,1.0],[159,112,2.0],[160,18,2.0],[160,36,3.0],[161,26,1.0],[161,58,1.0],[161,62,3.0],[161,71,1.0],[161,93,1.0],[161,109,1.0],[161,116,1.0],[162,16,2.0],[163,9,32.0],[163,97,3.0],[163,161,3.0],[164,23,1.0],[164,140,2.0],[165,13,8.0],[165,14,1.0],[165,15,2.0],[165,17,2.0],[165,25,1.0],[165,29,1.0],[165,36,2.0],[165,47,2.0],[165,51,2.0],[165,75,31.0],[165,105,2.0],[165,113,1.0],[165,122,1.0],[165,123,1.0],[165,156,5.0],[165,163,3.0],[165,176,2.0],[165,184,4.0],[165,198,1.0],[165,228,1.0],[166,112,3.0],[167,10,1.0],[167,18,2.0],[167,40,20.0],[167,42,1.0],[167,48,1.0],[167,85,1.0],[167,131,1.0],[167,132,1.0],[167,154,4.0],[167,258,5.0],[168,31,2.0],[169,12,2.0],[170,1,3.0],[170,4,2.0],[170,6,6.0],[170,10,5.0],[170,13,6.0],[170,15,1.0],[170,16,4.0],[170,21,3.0],[170,25,5.0],[170,29,3.0],[170,30,1.0],[170,31,2.0],[170,32,1.0],[170,54,1.0],[170,58,1.0],[170,63,8.0],[170,69,3.0],[170,76,1.0],[170,96,1.0],[170,97,2.0],[170,98,1.0],[170,105,2.0],[170,112,2.0],[170,113,10.0],[170,115,2.0],[170,116,8.0],[170,120,1.0],[170,122,10.0],[170,125,1.0],[170,133,2.0],[170,141,3.0],[170,159,1.0],[170,171,2.0],[171,1,2.0],[171,3,2.0],[171,11,1.0],[171,13,4.0],[171,15,3.0],[171,16,1.0],[171,18,6.0],[171,19,20.0],[171,21,2.0],[171,25,1.0],[171,33,2.0],[171,53,2.0],[171,57,2.0],[171,58,4.0],[171,59,4.0],[171,62,1.0],[171,73,6.0],[171,75,2.0],[171,77,1.0],[171,80,1.0],[171,86,9.0],[171,90,1.0],[171,91,1.0],[171,92,1.0],[171,94,1.0],[171,95,1.0],[171,106,2.0],[171,112,3.0],[171,115,2.0],[171,119,1.0],[171,122,2.0],[171,147,1.0],[171,156,2.0],[171,161,3.0],[171,164,2.0],[171,170,1.0],[171,222,1.0],[171,234,6.0],[171,239,1.0],[171,245,1.0],[171,247,3.0],[171,256,2.0],[172,12,1.0],[172,15,1.0],[172,18,8.0],[172,31,1.0],[172,131,2.0],[173,1,30.0],[173,2,5.0],[173,3,39.0],[173,4,1.0],[173,5,23.0],[173,6,6.0],[173,7,25.0],[173,8,3.0],[173,9,38.0],[173,10,2.0],[173,11,4.0],[173,12,19.0],[173,13,2.0],[173,14,3.0],[173,15,216.0],[173,16,1550.0],[173,18,27.0],[173,19,38.0],[173,20,6.0],[173,21,3.0],[173,22,1.0],[173,25,14.0],[173,26,131.0],[173,27,3.0],[173,28,3562.0],[173,29,2.0],[173,30,3.0],[173,31,2.0],[173,32,4.0],[173,33,6.0],[173,34,1.0],[173,46,7.0],[173,48,2.0],[173,49,7.0],[173,51,12.0],[173,52,1.0],[173,54,6.0],[173,56,3.0],[173,57,74.0],[173,58,31.0],[173,59,3.0],[173,60,1.0],[173,61,1.0],[173,62,1.0],[173,63,156.0],[173,66,18.0],[173,67,619.0],[173,69,26.0],[173,70,4.0],[173,72,23.0],[173,75,13.0],[173,77,6.0],[173,78,1.0],[173,79,10.0],[173,80,20.0],[173,82,15.0],[173,85,426.0],[173,88,39.0],[173,89,209.0],[173,90,3.0],[173,92,2.0],[173,93,9.0],[173,96,10.0],[173,97,16.0],[173,98,11.0],[173,99,9.0],[173,100,6.0],[173,103,7.0],[173,105,1.0],[173,106,12.0],[173,107,159.0],[173,108,1.0],[173,109,191.0],[173,110,19.0],[173,111,1.0],[173,112,10.0],[173,114,11.0],[173,115,6.0],[173,116,252.0],[173,117,2.0],[173,118,1.0],[173,121,3.0],[173,122,8.0],[173,124,11.0],[173,125,5.0],[173,128,5.0],[173,131,4.0],[173,134,4.0],[173,135,11.0],[173,136,2.0],[173,138,170.0],[173,140,3.0],[173,144,2.0],[173,145,3.0],[173,147,6.0],[173,148,1.0],[173,150,5.0],[173,152,1.0],[173,153,10.0],[173,159,3.0],[173,160,4.0],[173,161,1.0],[173,163,2.0],[173,164,4.0],[173,165,4.0],[173,167,1.0],[173,168,1.0],[173,170,1.0],[173,171,25.0],[173,172,2.0],[173,175,10.0],[173,176,7.0],[173,179,2.0],[173,180,1.0],[173,181,33.0],[173,182,2.0],[173,184,32.0],[173,185,10.0],[173,186,7.0],[173,188,5.0],[173,193,29.0],[173,194,1.0],[173,196,2.0],[173,199,8.0],[173,201,2.0],[173,205,2.0],[173,213,8.0],[173,220,1.0],[173,224,2.0],[173,231,7.0],[173,232,1.0],[173,233,1.0],[173,234,3.0],[173,240,54.0],[173,243,7.0],[173,245,5.0],[173,246,1.0],[173,248,2.0],[173,249,1.0],[173,251,1.0],[173,256,1.0],[173,257,37.0],[173,258,1.0],[173,259,24.0],[173,260,30.0],[174,103,1.0],[174,107,1.0],[175,19,3.0],[175,58,1.0],[176,10,2.0],[176,13,1.0],[176,15,1.0],[176,19,2.0],[176,30,2.0],[176,45,2.0],[176,51,1.0],[176,52,1.0],[176,57,1.0],[176,65,1.0],[176,100,1.0],[176,256,3.0],[177,105,2.0],[178,6,4.0],[178,29,1.0],[178,49,1.0],[178,69,3.0],[178,96,1.0],[178,115,1.0],[178,197,1.0],[179,15,1.0],[179,62,7.0],[179,85,1.0],[179,96,2.0],[179,140,1.0],[179,176,1.0],[180,3,5.0],[180,5,39.0],[180,6,5.0],[180,7,7.0],[180,12,294.0],[180,13,1.0],[180,15,351.0],[180,16,27.0],[180,17,5.0],[180,23,1.0],[180,26,70.0],[180,28,11.0],[180,35,4.0],[180,36,3.0],[180,37,10.0],[180,52,2.0],[180,66,6.0],[180,67,41.0],[180,71,19.0],[180,75,5.0],[180,76,1.0],[180,81,1.0],[180,82,4.0],[180,85,1.0],[180,86,2.0],[180,87,2.0],[180,90,6.0],[180,93,3.0],[180,96,14.0],[180,97,18.0],[180,105,2.0],[180,107,8.0],[180,110,1.0],[180,116,31.0],[180,117,3.0],[180,125,10.0],[180,138,3.0],[180,177,1.0],[180,182,2.0],[180,184,6.0],[180,231,3.0],[180,243,2.0],[181,12,9.0],[181,15,2.0],[181,116,10.0],[182,26,7.0],[182,107,7.0],[183,3,4.0],[183,4,1.0],[183,5,4.0],[183,6,5.0],[183,7,4.0],[183,10,2.0],[183,11,4.0],[183,12,71.0],[183,15,30.0],[183,16,44.0],[183,17,3.0],[183,18,1.0],[183,19,1.0],[183,26,9.0],[183,28,9.0],[183,31,4.0],[183,32,3.0],[183,33,3.0],[183,37,12.0],[183,44,18.0],[183,47,1.0],[183,56,2.0],[183,57,4.0],[183,63,2.0],[183,65,1.0],[183,67,8.0],[183,69,2.0],[183,73,19.0],[183,81,1.0],[183,85,5.0],[183,92,2.0],[183,95,6.0],[183,100,1.0],[183,103,3.0],[183,107,13.0],[183,109,2.0],[183,112,7.0],[183,113,9.0],[183,114,1.0],[183,115,5.0],[183,116,33.0],[183,119,1.0],[183,121,1.0],[183,122,7.0],[183,125,3.0],[183,138,1.0],[183,140,6.0],[183,156,2.0],[183,177,1.0],[183,186,15.0],[184,37,74.0],[184,43,16.0],[184,61,10.0],[184,62,3.0],[184,120,2.0],[184,149,5.0],[185,3,5.0],[185,4,3.0],[185,10,4.0],[185,12,1.0],[185,13,6.0],[185,14,1.0],[185,15,34.0],[185,16,2.0],[185,18,2.0],[185,20,3.0],[185,23,2.0],[185,25,6.0],[185,26,10.0],[185,29,3.0],[185,31,3.0],[185,35,1.0],[185,48,1.0],[185,51,1.0],[185,58,3.0],[185,67,1.0],[185,69,15.0],[185,85,1.0],[185,90,3.0],[185,92,2.0],[185,97,8.0],[185,98,13.0],[185,104,1.0],[185,105,15.0],[185,106,1.0],[185,110,1.0],[185,113,18.0],[185,116,12.0],[185,120,18.0],[185,122,4.0],[185,124,4.0],[185,140,5.0],[185,156,1.0],[185,157,1.0],[185,176,3.0],[185,213,55.0],[185,239,6.0],[185,245,1.0],[186,1,9.0],[186,9,2.0],[186,53,1.0],[186,57,1.0],[186,61,2.0],[186,80,1.0],[186,85,6.0],[186,88,1.0],[186,90,1.0],[186,109,1.0],[186,131,1.0],[186,149,1.0],[186,153,12.0],[186,160,1.0],[186,222,1.0],[186,229,1.0],[187,57,1.0],[187,58,1.0],[187,60,2.0],[187,73,1.0],[187,160,2.0],[187,185,1.0],[188,92,4.0],[189,31,2.0],[189,112,1.0],[189,113,2.0],[189,114,1.0],[190,33,2.0],[191,6,1.0],[191,7,2.0],[191,9,2.0],[191,10,1.0],[191,11,1.0],[191,13,4.0],[191,14,1.0],[191,17,9.0],[191,36,6.0],[191,57,5.0],[191,65,1.0],[191,69,1.0],[191,90,5.0],[191,97,2.0],[191,113,26.0],[191,114,1.0],[191,162,1.0],[191,174,1.0],[191,176,3.0],[192,1,3.0],[192,5,4.0],[192,12,16.0],[192,23,1.0],[192,26,1.0],[192,30,1.0],[192,49,4.0],[193,3,7.0],[193,13,2.0],[193,43,2.0],[193,85,1.0],[193,92,1.0],[193,103,3.0],[193,122,3.0],[194,6,23.0],[194,14,24.0],[194,17,1.0],[194,69,1.0],[194,99,5.0],[194,107,1.0],[194,120,4.0],[194,161,2.0],[195,2,3.0],[195,15,6.0],[195,16,4.0],[195,29,2.0],[195,87,1.0],[195,98,8.0],[195,106,1.0],[195,115,4.0],[196,3,1.0],[196,80,1.0],[197,1,8.0],[197,3,34.0],[197,4,141.0],[197,5,13.0],[197,6,48.0],[197,7,6.0],[197,8,5.0],[197,9,18.0],[197,10,34.0],[197,11,24.0],[197,13,187.0],[197,14,9.0],[197,15,1.0],[197,17,18.0],[197,18,26.0],[197,19,12.0],[197,20,11.0],[197,21,15.0],[197,22,3.0],[197,23,19.0],[197,24,1.0],[197,25,11.0],[197,29,4.0],[197,30,3.0],[197,31,7.0],[197,34,1.0],[197,36,21.0],[197,44,1.0],[197,48,2.0],[197,51,30.0],[197,58,22.0],[197,61,1.0],[197,62,2.0],[197,63,3.0],[197,68,1.0],[197,69,60.0],[197,70,13.0],[197,71,10.0],[197,72,26.0],[197,75,28.0],[197,76,8.0],[197,80,25.0],[197,81,1.0],[197,82,11.0],[197,84,4.0],[197,85,14.0],[197,86,12.0],[197,87,42.0],[197,88,5.0],[197,90,10.0],[197,92,98.0],[197,93,12.0],[197,95,92.0],[197,97,5.0],[197,98,14.0],[197,99,16.0],[197,100,5.0],[197,103,2.0],[197,104,3.0],[197,105,20.0],[197,106,5.0],[197,109,4.0],[197,110,5.0],[197,111,6.0],[197,113,141.0],[197,114,15.0],[197,115,44.0],[197,120,1.0],[197,121,1.0],[197,122,14.0],[197,125,3.0],[197,127,3.0],[197,133,3.0],[197,135,2.0],[197,140,1.0],[197,141,2.0],[197,151,5.0],[197,155,1.0],[197,156,3.0],[197,157,1.0],[197,158,3.0],[197,162,2.0],[197,166,2.0],[197,176,61.0],[197,182,1.0],[197,185,83.0],[197,187,27.0],[198,12,1.0],[198,16,1.0],[198,28,1.0],[198,107,1.0],[198,138,1.0],[199,4,6.0],[199,6,7.0],[199,13,2.0],[199,14,1.0],[199,49,1.0],[199,64,2.0],[199,127,4.0],[200,21,1.0],[200,112,1.0],[201,31,2.0],[202,1,4.0],[203,1,2.0],[203,3,3.0],[203,6,1.0],[203,15,1.0],[203,17,3.0],[203,18,4.0],[203,57,6.0],[203,82,1.0],[203,85,1.0],[203,97,1.0],[203,112,3.0],[203,113,7.0],[203,116,2.0],[203,122,2.0],[204,3,2.0],[204,4,1.0],[204,5,2.0],[204,6,1.0],[204,8,1.0],[204,13,2.0],[204,15,3.0],[204,16,11.0],[204,17,2.0],[204,21,9.0],[204,25,2.0],[204,26,1.0],[204,29,1.0],[204,31,2.0],[204,32,3.0],[204,33,1.0],[204,34,2.0],[204,51,1.0],[204,56,30.0],[204,58,1.0],[204,69,3.0],[204,73,4.0],[204,85,2.0],[204,95,4.0],[204,96,2.0],[204,99,1.0],[204,103,1.0],[204,105,2.0],[204,106,8.0],[204,112,3.0],[204,115,1.0],[204,116,22.0],[204,121,2.0],[204,133,1.0],[204,170,1.0],[204,222,3.0],[205,4,2.0],[205,10,2.0],[205,13,6.0],[205,58,2.0],[206,1,3.0],[206,3,1.0],[206,6,5.0],[206,9,3.0],[206,12,10.0],[206,14,1.0],[206,15,23.0],[206,16,1.0],[206,18,2.0],[206,19,1.0],[206,21,4.0],[206,23,1.0],[206,27,1.0],[206,28,5.0],[206,31,1.0],[206,32,5.0],[206,85,1.0],[206,97,4.0],[206,107,2.0],[206,116,5.0],[206,125,1.0],[206,140,8.0],[206,141,7.0],[206,172,4.0],[206,243,2.0],[207,16,7.0],[207,28,3.0],[207,76,3.0],[207,116,2.0],[208,99,1.0],[208,116,1.0],[208,187,1.0],[208,219,3.0],[208,220,1.0],[209,6,2.0],[209,11,2.0],[209,48,1.0],[209,77,51.0],[209,81,4.0],[209,87,1.0],[209,118,5.0],[209,125,1.0],[209,148,1.0],[209,153,6.0],[209,184,12.0],[209,205,19.0],[210,16,8.0],[210,67,2.0],[210,138,7.0],[211,3,1.0],[211,71,1.0],[211,84,1.0],[211,99,2.0],[211,153,1.0],[211,219,3.0],[212,1,1.0],[212,6,1.0],[212,10,2.0],[212,13,2.0],[212,18,1.0],[212,19,1.0],[212,82,2.0],[212,96,2.0],[212,113,1.0],[212,137,2.0],[213,58,1.0],[213,90,1.0],[214,9,3.0],[214,103,1.0],[215,2,5.0],[215,9,6.0],[215,10,1.0],[215,13,5.0],[215,14,2.0],[215,18,7.0],[215,19,4.0],[215,21,2.0],[215,29,4.0],[215,41,1.0],[215,46,1.0],[215,47,1.0],[215,51,3.0],[215,58,1.0],[215,62,2.0],[215,63,3.0],[215,84,1.0],[215,97,3.0],[215,105,3.0],[215,113,2.0],[215,114,4.0],[215,125,2.0],[215,134,1.0],[215,136,12.0],[215,151,1.0],[215,157,1.0],[215,158,3.0],[215,184,8.0],[215,255,1.0],[216,11,3.0],[216,18,1.0],[216,19,2.0],[216,82,8.0],[216,112,8.0],[216,150,1.0],[217,15,3.0],[217,109,2.0],[218,82,1.0],[218,97,3.0],[219,18,1.0],[219,19,1.0],[219,31,1.0],[219,33,4.0],[219,36,2.0],[219,116,10.0],[220,9,2.0],[220,10,4.0],[220,15,2.0],[220,112,2.0],[220,125,1.0],[220,158,1.0],[221,158,2.0],[222,1,2.0],[222,3,4.0],[222,4,2.0],[222,5,5.0],[222,7,3.0],[222,8,7.0],[222,9,6.0],[222,10,2.0],[222,14,1.0],[222,17,1.0],[222,18,2.0],[222,19,2.0],[222,21,1.0],[222,22,35.0],[222,26,1.0],[222,27,3.0],[222,30,3.0],[222,31,1.0],[222,32,33.0],[222,34,2.0],[222,35,9.0],[222,38,21.0],[222,39,25.0],[222,41,5.0],[222,42,1.0],[222,44,1.0],[222,45,14.0],[222,46,2.0],[222,49,5.0],[222,52,19.0],[222,53,1.0],[222,54,3.0],[222,56,11.0],[222,57,7.0],[222,58,6.0],[222,59,3.0],[222,60,1.0],[222,61,9.0],[222,62,1.0],[222,63,3.0],[222,65,4.0],[222,67,2.0],[222,69,16.0],[222,70,6.0],[222,71,5.0],[222,73,10.0],[222,74,1.0],[222,75,7.0],[222,76,3.0],[222,77,1.0],[222,79,21.0],[222,80,2.0],[222,81,4.0],[222,82,1.0],[222,83,3.0],[222,84,2.0],[222,85,19.0],[222,88,21.0],[222,89,2.0],[222,90,5.0],[222,91,7.0],[222,92,2.0],[222,93,14.0],[222,95,1.0],[222,96,1.0],[222,97,2.0],[222,102,61.0],[222,103,1.0],[222,104,1.0],[222,105,18.0],[222,110,1.0],[222,112,4.0],[222,114,1.0],[222,115,1.0],[222,117,4.0],[222,119,27.0],[222,120,1.0],[222,124,1.0],[222,127,3.0],[222,128,13.0],[222,129,9.0],[222,130,2.0],[222,131,12.0],[222,133,4.0],[222,134,1.0],[222,135,7.0],[222,136,1.0],[222,137,2.0],[222,140,2.0],[222,141,3.0],[222,142,21.0],[222,144,1.0],[222,147,1.0],[222,148,1.0],[222,149,1.0],[222,150,9.0],[222,151,1.0],[222,152,3.0],[222,153,5.0],[222,154,1.0],[222,155,3.0],[222,156,39.0],[222,160,1.0],[222,161,2.0],[222,162,33.0],[222,163,15.0],[222,164,3.0],[222,165,1.0],[222,166,6.0],[222,167,1.0],[222,168,3.0],[222,170,1.0],[222,175,11.0],[222,176,4.0],[222,177,2.0],[222,178,1.0],[222,179,108.0],[222,180,3.0],[222,181,14.0],[222,184,2.0],[222,186,3.0],[222,187,2.0],[222,188,2.0],[222,189,37.0],[222,190,4.0],[222,193,2.0],[222,194,1.0],[222,196,25.0],[222,198,2.0],[222,199,2.0],[222,200,1.0],[222,205,1.0],[222,206,2.0],[222,210,1.0],[222,213,8.0],[222,217,10.0],[222,218,2.0],[222,219,1.0],[222,220,1.0],[222,222,1.0],[222,226,2.0],[222,228,2.0],[222,229,1.0],[222,242,6.0],[222,246,3.0],[222,248,3.0],[222,249,4.0],[222,251,1.0],[222,253,61.0],[222,256,14.0],[222,257,12.0],[222,259,2.0],[222,260,10.0],[223,5,1.0],[223,156,1.0],[224,18,2.0],[225,4,1.0],[225,6,7.0],[225,7,1.0],[225,10,5.0],[225,11,1.0],[225,13,3.0],[225,14,2.0],[225,29,3.0],[225,51,1.0],[225,65,2.0],[225,77,1.0],[225,80,5.0],[225,87,2.0],[225,98,7.0],[225,112,4.0],[225,113,6.0],[225,117,1.0],[225,122,4.0],[225,140,4.0],[225,205,1.0],[226,11,1.0],[226,19,3.0],[226,103,2.0],[226,112,3.0],[227,21,4.0],[227,93,7.0],[227,168,11.0],[227,211,3.0],[227,242,1.0],[227,249,71.0],[228,1,2.0],[228,3,21.0],[228,10,1.0],[228,15,4.0],[228,16,12.0],[228,18,70.0],[228,19,92.0],[228,20,4.0],[228,21,22.0],[228,31,5.0],[228,33,18.0],[228,34,2.0],[228,45,2.0],[228,48,1.0],[228,52,2.0],[228,62,9.0],[228,73,12.0],[228,80,18.0],[228,89,3.0],[228,90,2.0],[228,92,2.0],[228,98,1.0],[228,99,1.0],[228,100,9.0],[228,103,23.0],[228,106,1.0],[228,109,1.0],[228,112,11.0],[228,114,14.0],[228,116,4.0],[228,122,4.0],[228,131,6.0],[228,134,1.0],[228,135,1.0],[228,137,21.0],[228,160,8.0],[228,243,1.0],[228,249,3.0],[228,256,1.0],[229,3,1.0],[229,5,8.0],[229,7,1.0],[229,8,1.0],[229,12,31.0],[229,15,22.0],[229,16,12.0],[229,18,1.0],[229,19,1.0],[229,21,11.0],[229,26,14.0],[229,28,1.0],[229,29,1.0],[229,47,1.0],[229,49,2.0],[229,67,4.0],[229,73,3.0],[229,89,1.0],[229,96,4.0],[229,97,3.0],[229,99,1.0],[229,107,4.0],[229,109,14.0],[229,112,1.0],[229,114,4.0],[229,115,5.0],[229,116,4.0],[229,122,3.0],[229,157,1.0],[229,163,1.0],[230,0,6.0],[230,1,4.0],[230,5,25.0],[230,6,4.0],[230,10,4.0],[230,13,15.0],[230,15,3.0],[230,16,20.0],[230,18,3.0],[230,19,3.0],[230,20,2.0],[230,29,1.0],[230,33,16.0],[230,44,2.0],[230,52,1.0],[230,54,5.0],[230,59,9.0],[230,63,3.0],[230,65,27.0],[230,70,35.0],[230,73,15.0],[230,75,3.0],[230,79,7.0],[230,85,27.0],[230,92,4.0],[230,93,3.0],[230,96,4.0],[230,98,5.0],[230,99,1.0],[230,101,2.0],[230,103,5.0],[230,107,5.0],[230,112,4.0],[230,113,16.0],[230,121,3.0],[230,124,1.0],[230,125,1.0],[230,131,17.0],[230,138,3.0],[230,156,1.0],[230,172,3.0],[230,184,1.0],[231,3,1.0],[231,23,1.0],[231,103,1.0],[231,126,1.0],[231,184,1.0],[232,33,3.0],[232,56,1.0],[233,1,1.0],[233,3,91.0],[233,4,7.0],[233,5,7.0],[233,6,2.0],[233,10,1.0],[233,11,1.0],[233,12,37.0],[233,13,1.0],[233,14,1.0],[233,15,69.0],[233,16,85.0],[233,17,2.0],[233,18,2.0],[233,19,1.0],[233,20,1.0],[233,21,366.0],[233,25,6.0],[233,26,76.0],[233,28,9.0],[233,31,5.0],[233,33,2.0],[233,36,4.0],[233,44,1.0],[233,47,8.0],[233,48,1.0],[233,49,10.0],[233,51,3.0],[233,52,34.0],[233,54,141.0],[233,55,12.0],[233,56,59.0],[233,58,2.0],[233,62,13.0],[233,63,10.0],[233,65,2.0],[233,66,7.0],[233,67,28.0],[233,69,15.0],[233,73,2.0],[233,75,1.0],[233,78,2.0],[233,80,9.0],[233,82,7.0],[233,83,5.0],[233,84,7.0],[233,85,3.0],[233,88,2.0],[233,89,6.0],[233,90,9.0],[233,91,1.0],[233,92,1.0],[233,94,24.0],[233,97,1.0],[233,98,18.0],[233,99,1.0],[233,102,1.0],[233,105,15.0],[233,106,10.0],[233,107,16.0],[233,109,32.0],[233,110,5.0],[233,113,1.0],[233,114,59.0],[233,115,27.0],[233,116,64.0],[233,120,48.0],[233,122,217.0],[233,125,7.0],[233,128,6.0],[233,129,2.0],[233,131,1.0],[233,134,1.0],[233,138,7.0],[233,140,28.0],[233,141,12.0],[233,153,25.0],[233,156,1.0],[233,159,7.0],[233,161,1.0],[233,164,1.0],[233,167,3.0],[233,168,1.0],[233,170,1.0],[233,176,8.0],[233,179,13.0],[233,182,1.0],[233,226,28.0],[233,240,3.0],[233,243,2.0],[233,252,1.0],[233,262,1.0],[234,18,2.0],[234,19,3.0],[235,4,7.0],[235,6,1.0],[235,10,10.0],[235,11,2.0],[235,12,6.0],[235,15,19.0],[235,16,19.0],[235,17,2.0],[235,67,2.0],[235,92,15.0],[235,111,3.0],[235,127,2.0],[236,25,3.0],[236,44,1.0],[236,51,5.0],[236,69,3.0],[236,75,4.0],[236,90,2.0],[236,125,1.0],[236,151,1.0],[236,157,3.0],[236,158,1.0],[237,112,1.0],[237,125,1.0],[238,28,7.0],[238,85,1.0],[239,33,3.0],[239,71,1.0],[239,98,5.0],[240,3,1.0],[240,59,4.0],[240,73,1.0],[240,159,1.0],[241,9,1.0],[241,15,7.0],[241,62,1.0],[241,159,1.0],[242,40,8.0],[242,42,17.0],[242,48,2.0],[242,61,13.0],[242,100,2.0],[242,126,8.0],[242,132,2.0],[242,133,6.0],[242,137,1.0],[242,147,1.0],[242,149,1.0],[242,154,10.0],[242,193,1.0],[242,203,8.0],[242,208,8.0],[242,253,1.0],[242,258,12.0],[243,7,1.0],[243,21,17.0],[243,26,2.0],[243,29,3.0],[243,31,3.0],[243,32,2.0],[243,34,1.0],[243,57,4.0],[243,66,3.0],[243,75,2.0],[243,90,5.0],[243,100,3.0],[243,103,4.0],[243,115,1.0],[243,116,1.0],[243,133,2.0],[243,137,1.0],[243,147,4.0],[243,206,1.0],[243,256,1.0],[244,3,2.0],[244,5,2.0],[244,6,1.0],[244,25,2.0],[244,29,1.0],[244,65,2.0],[244,82,1.0],[244,98,1.0],[244,106,3.0],[244,115,2.0],[244,116,1.0],[244,117,1.0],[244,237,2.0],[244,248,4.0],[245,5,1.0],[245,29,4.0],[245,137,1.0],[246,3,1.0],[246,9,2.0],[246,12,2.0],[246,15,8.0],[246,16,9.0],[246,17,1.0],[246,18,1.0],[246,27,1.0],[246,29,1.0],[246,33,1.0],[246,36,5.0],[246,44,4.0],[246,57,3.0],[246,73,10.0],[246,84,2.0],[246,92,2.0],[246,97,1.0],[246,99,1.0],[246,109,3.0],[246,113,4.0],[246,114,1.0],[247,12,9.0],[247,15,8.0],[247,116,20.0],[248,103,3.0],[248,104,1.0],[248,132,1.0],[249,2,1.0],[249,6,3.0],[249,9,19.0],[249,10,4.0],[249,13,7.0],[249,14,10.0],[249,17,3.0],[249,18,9.0],[249,19,5.0],[249,20,2.0],[249,23,5.0],[249,27,2.0],[249,29,2.0],[249,30,4.0],[249,33,5.0],[249,36,8.0],[249,51,1.0],[249,56,4.0],[249,57,12.0],[249,62,1.0],[249,69,2.0],[249,70,1.0],[249,73,1.0],[249,76,1.0],[249,82,6.0],[249,92,1.0],[249,95,2.0],[249,97,1.0],[249,103,10.0],[249,105,3.0],[249,106,2.0],[249,109,2.0],[249,112,11.0],[249,113,10.0],[249,118,4.0],[249,121,3.0],[249,122,3.0],[249,124,4.0],[249,125,1.0],[249,131,4.0],[249,140,5.0],[249,158,1.0],[249,165,2.0],[249,172,1.0],[249,174,41.0],[249,184,4.0],[250,3,3.0],[250,6,2.0],[250,30,1.0],[250,33,1.0],[250,44,4.0],[250,96,2.0],[250,101,1.0],[251,3,4.0],[251,4,1.0],[251,5,1.0],[251,6,2.0],[251,10,9.0],[251,11,8.0],[251,13,2.0],[251,14,1.0],[251,22,3.0],[251,23,6.0],[251,25,4.0],[251,31,2.0],[251,35,1.0],[251,45,4.0],[251,57,22.0],[251,58,1.0],[251,63,2.0],[251,69,18.0],[251,70,17.0],[251,71,2.0],[251,80,3.0],[251,88,1.0],[251,90,3.0],[251,92,4.0],[251,93,1.0],[251,98,6.0],[251,105,1.0],[251,113,3.0],[251,122,1.0],[251,133,2.0],[251,172,1.0],[251,187,43.0],[252,3,10.0],[252,4,4.0],[252,5,66.0],[252,6,7.0],[252,7,9.0],[252,8,1.0],[252,9,21.0],[252,10,6.0],[252,11,60.0],[252,13,10.0],[252,15,3.0],[252,17,10.0],[252,18,2.0],[252,20,1.0],[252,21,3.0],[252,26,4.0],[252,27,1.0],[252,29,8.0],[252,31,2.0],[252,32,3.0],[252,35,1.0],[252,36,12.0],[252,37,31.0],[252,38,2.0],[252,39,3.0],[252,43,7.0],[252,44,84.0],[252,46,1.0],[252,47,6.0],[252,48,1.0],[252,51,15.0],[252,52,2.0],[252,53,1.0],[252,54,11.0],[252,56,26.0],[252,57,11.0],[252,59,101.0],[252,61,16.0],[252,62,6.0],[252,63,3.0],[252,65,29.0],[252,66,5.0],[252,69,4.0],[252,70,11.0],[252,71,160.0],[252,73,7.0],[252,75,7.0],[252,76,13.0],[252,77,88.0],[252,78,5.0],[252,80,101.0],[252,81,4.0],[252,82,17.0],[252,84,7.0],[252,85,30.0],[252,88,11.0],[252,90,4.0],[252,92,1.0],[252,93,9.0],[252,95,1.0],[252,96,10.0],[252,97,21.0],[252,98,3.0],[252,99,1.0],[252,100,1.0],[252,102,2.0],[252,109,4.0],[252,110,1.0],[252,112,3.0],[252,113,11.0],[252,114,66.0],[252,116,28.0],[252,118,9.0],[252,122,1.0],[252,125,6.0],[252,129,3.0],[252,136,7.0],[252,140,1.0],[252,148,7.0],[252,149,9.0],[252,152,4.0],[252,153,528.0],[252,157,3.0],[252,158,1.0],[252,160,31.0],[252,161,2.0],[252,163,1.0],[252,169,5.0],[252,174,2.0],[252,176,22.0],[252,180,22.0],[252,181,12.0],[252,184,4.0],[252,185,84.0],[252,187,6.0],[252,194,1.0],[252,198,2.0],[252,200,1.0],[252,201,17.0],[252,203,18.0],[252,205,20.0],[252,211,340.0],[252,212,7.0],[252,228,1.0],[252,231,1.0],[252,233,1.0],[252,240,2.0],[252,242,3.0],[252,250,1.0],[252,259,28.0],[253,76,3.0],[254,1,1.0],[254,16,4.0],[254,24,1.0],[254,25,1.0],[254,37,1.0],[254,53,1.0],[254,55,14.0],[254,56,5.0],[254,58,2.0],[254,59,1.0],[254,62,1.0],[254,63,4.0],[254,65,1.0],[254,69,4.0],[254,71,1.0],[254,73,2.0],[254,77,2.0],[254,79,1.0],[254,80,23.0],[254,85,4.0],[254,89,2.0],[254,90,1.0],[254,91,1.0],[254,94,6.0],[254,105,3.0],[254,116,3.0],[254,120,1.0],[254,141,3.0],[254,161,13.0],[254,164,1.0],[254,185,1.0],[254,251,1.0],[254,252,2.0],[255,8,1.0],[255,16,7.0],[255,164,1.0],[256,9,6.0],[256,19,8.0],[256,121,1.0],[256,140,10.0],[257,1,1.0],[257,37,1.0],[257,62,1.0],[257,116,1.0],[257,136,2.0],[257,153,1.0],[258,5,1.0],[258,33,1.0],[258,43,1.0],[258,58,1.0],[259,1,3.0],[259,15,43.0],[259,16,1.0],[259,18,6.0],[260,14,2.0],[261,31,1.0],[261,114,2.0],[262,3,6.0],[262,5,6.0],[262,6,3.0],[262,9,6.0],[262,23,1.0],[262,25,2.0],[262,58,2.0],[262,69,1.0],[262,105,4.0],[262,107,2.0],[262,109,3.0],[262,113,4.0],[262,114,7.0],[262,118,3.0],[262,122,4.0],[262,172,1.0],[263,6,3.0],[263,15,5.0],[263,18,5.0],[263,29,1.0],[263,30,1.0],[263,33,1.0],[263,54,29.0],[263,82,1.0],[263,90,2.0],[263,103,5.0],[263,125,2.0],[263,176,1.0],[264,12,2.0],[265,54,1.0],[265,113,2.0],[266,15,4.0],[266,19,3.0],[266,23,1.0],[266,100,1.0],[266,157,2.0],[267,120,8.0],[268,31,1.0],[268,97,1.0],[269,112,3.0],[270,115,3.0],[270,173,1.0],[270,262,7.0],[271,25,1.0],[271,31,8.0],[271,98,1.0],[272,15,2.0],[273,1,10.0],[273,4,2.0],[273,5,3.0],[273,12,4.0],[273,13,2.0],[273,15,6.0],[273,16,5.0],[273,18,1.0],[273,21,9.0],[273,27,1.0],[273,29,1.0],[273,30,1.0],[273,31,1.0],[273,55,4.0],[273,60,1.0],[273,61,1.0],[273,62,316.0],[273,67,1.0],[273,69,2.0],[273,83,3.0],[273,85,2.0],[273,94,3.0],[273,96,1.0],[273,97,1.0],[273,113,1.0],[273,120,1.0],[273,122,6.0],[273,125,3.0],[273,140,3.0],[273,153,8.0],[273,157,2.0],[273,160,3.0],[273,226,1.0],[273,239,1.0],[274,7,4.0],[274,15,2.0],[274,18,2.0],[274,82,1.0],[275,15,1.0],[275,16,1.0],[275,115,4.0],[276,13,13.0],[276,32,1.0],[276,57,20.0],[276,60,10.0],[276,63,1.0],[276,70,11.0],[276,71,47.0],[276,102,4.0],[276,105,1.0],[276,185,1.0],[277,4,1.0],[277,16,1.0],[277,67,13.0],[277,97,1.0],[277,112,2.0],[278,4,1.0],[278,6,2.0],[278,15,1.0],[278,18,3.0],[278,19,1.0],[278,26,2.0],[278,87,1.0],[278,131,1.0],[279,25,7.0],[279,31,1.0],[279,33,3.0],[279,36,2.0],[279,47,2.0],[279,48,2.0],[279,51,4.0],[279,63,5.0],[279,76,9.0],[279,81,6.0],[279,90,2.0],[279,98,1.0],[279,100,3.0],[279,103,2.0],[279,104,1.0],[279,157,2.0],[279,165,3.0],[279,184,4.0],[280,1,5.0],[280,3,1.0],[280,5,1.0],[280,6,1.0],[280,7,2.0],[280,8,6.0],[280,9,3.0],[280,11,2.0],[280,13,2.0],[280,16,1.0],[280,18,5.0],[280,19,2.0],[280,20,7.0],[280,21,1.0],[280,22,3.0],[280,23,2.0],[280,24,5.0],[280,26,2.0],[280,27,6.0],[280,29,3.0],[280,30,2.0],[280,31,7.0],[280,32,1.0],[280,34,2.0],[280,35,2.0],[280,36,4.0],[280,37,1.0],[280,41,9.0],[280,43,6.0],[280,45,3.0],[280,46,6.0],[280,47,5.0],[280,49,2.0],[280,50,2.0],[280,51,1.0],[280,52,5.0],[280,54,1.0],[280,56,1.0],[280,58,5.0],[280,60,1.0],[280,61,16.0],[280,63,2.0],[280,64,3.0],[280,65,6.0],[280,67,4.0],[280,68,1.0],[280,69,2.0],[280,70,1.0],[280,71,4.0],[280,73,1.0],[280,74,7.0],[280,75,1.0],[280,76,12.0],[280,77,1.0],[280,78,2.0],[280,79,7.0],[280,80,3.0],[280,81,3.0],[280,82,11.0],[280,83,5.0],[280,85,1.0],[280,86,7.0],[280,87,1.0],[280,89,3.0],[280,90,3.0],[280,91,2.0],[280,96,1.0],[280,97,1.0],[280,98,1.0],[280,100,1.0],[280,101,8.0],[280,102,8.0],[280,104,6.0],[280,105,2.0],[280,108,2.0],[280,109,1.0],[280,112,5.0],[280,117,2.0],[280,118,16.0],[280,119,6.0],[280,120,1.0],[280,125,1.0],[280,127,9.0],[280,128,5.0],[280,130,5.0],[280,131,3.0],[280,135,2.0],[280,136,6.0],[280,137,1.0],[280,138,1.0],[280,139,1.0],[280,140,6.0],[280,141,6.0],[280,142,2.0],[280,143,1.0],[280,144,5.0],[280,145,1.0],[280,146,7.0],[280,148,1.0],[280,149,5.0],[280,150,5.0],[280,151,1.0],[280,152,4.0],[280,153,1.0],[280,155,3.0],[280,157,2.0],[280,158,13.0],[280,159,2.0],[280,160,2.0],[280,161,1.0],[280,162,1.0],[280,163,2.0],[280,164,1.0],[280,165,2.0],[280,166,3.0],[280,170,3.0],[280,172,1.0],[280,174,1.0],[280,176,4.0],[280,177,11.0],[280,180,2.0],[280,185,3.0],[280,187,1.0],[280,190,7.0],[280,191,1.0],[280,192,10.0],[280,193,3.0],[280,194,3.0],[280,195,6.0],[280,196,4.0],[280,197,1.0],[280,198,2.0],[280,200,7.0],[280,201,2.0],[280,202,2.0],[280,203,7.0],[280,204,8.0],[280,205,5.0],[280,206,11.0],[280,207,5.0],[280,209,7.0],[280,210,2.0],[280,212,3.0],[280,213,3.0],[280,216,1.0],[280,218,3.0],[280,220,1.0],[280,222,3.0],[280,223,1.0],[280,224,1.0],[280,225,8.0],[280,226,2.0],[280,227,6.0],[280,228,5.0],[280,229,1.0],[280,230,7.0],[280,232,1.0],[280,233,3.0],[280,236,5.0],[280,237,1.0],[280,240,4.0],[280,242,8.0],[280,244,1.0],[280,245,5.0],[280,248,1.0],[280,249,4.0],[280,256,5.0],[280,257,2.0],[281,16,5.0],[281,49,1.0],[282,62,9.0],[283,159,1.0],[283,174,2.0],[284,1,5.0],[284,3,1.0],[284,4,5.0],[284,5,4.0],[284,10,3.0],[284,12,7.0],[284,15,430.0],[284,16,61.0],[284,17,5.0],[284,18,1.0],[284,22,1.0],[284,25,1.0],[284,26,4.0],[284,27,2.0],[284,28,4.0],[284,32,3.0],[284,40,312.0],[284,42,462.0],[284,47,3.0],[284,48,60.0],[284,52,2.0],[284,53,16.0],[284,54,6.0],[284,56,40.0],[284,57,44.0],[284,58,1.0],[284,59,7.0],[284,61,6.0],[284,62,24.0],[284,63,13.0],[284,64,1.0],[284,65,18.0],[284,67,13.0],[284,69,9.0],[284,70,11.0],[284,71,3.0],[284,73,7.0],[284,75,1.0],[284,76,19.0],[284,79,12.0],[284,80,10.0],[284,82,2.0],[284,84,5.0],[284,86,4.0],[284,87,1.0],[284,88,5.0],[284,90,5.0],[284,94,1.0],[284,95,1.0],[284,97,13.0],[284,98,2.0],[284,99,2.0],[284,100,22.0],[284,101,6.0],[284,103,4.0],[284,105,12.0],[284,106,11.0],[284,110,2.0],[284,116,11.0],[284,120,1.0],[284,122,1.0],[284,126,307.0],[284,127,3.0],[284,128,3.0],[284,130,1.0],[284,131,3.0],[284,132,76.0],[284,133,204.0],[284,134,2.0],[284,136,1.0],[284,137,4.0],[284,141,1.0],[284,147,3.0],[284,149,2.0],[284,153,5.0],[284,154,114.0],[284,155,13.0],[284,160,2.0],[284,161,1.0],[284,162,1.0],[284,172,1.0],[284,183,2.0],[284,185,1.0],[284,193,80.0],[284,203,6.0],[284,208,309.0],[284,213,1.0],[284,214,33.0],[284,219,2.0],[284,222,13.0],[284,224,1.0],[284,234,3.0],[284,238,1.0],[284,241,3.0],[284,245,1.0],[284,247,6.0],[284,248,25.0],[284,249,1.0],[284,251,1.0],[284,258,578.0],[284,261,9.0],[285,16,11.0],[285,28,6.0],[285,85,1.0],[285,107,5.0],[285,116,3.0],[285,231,1.0],[286,15,3.0],[287,1,2.0],[287,2,6.0],[287,3,23.0],[287,4,1.0],[287,5,6.0],[287,6,9.0],[287,8,1.0],[287,9,10.0],[287,10,5.0],[287,11,1.0],[287,12,1.0],[287,13,1.0],[287,14,1.0],[287,15,10.0],[287,16,12.0],[287,17,4.0],[287,18,13.0],[287,19,11.0],[287,20,1.0],[287,21,18.0],[287,22,1.0],[287,23,1.0],[287,25,4.0],[287,26,6.0],[287,27,24.0],[287,28,4.0],[287,29,5.0],[287,30,11.0],[287,31,18.0],[287,36,3.0],[287,45,5.0],[287,47,1.0],[287,51,2.0],[287,55,1.0],[287,58,6.0],[287,59,8.0],[287,61,1.0],[287,65,3.0],[287,67,6.0],[287,70,1.0],[287,73,4.0],[287,75,2.0],[287,76,1.0],[287,81,2.0],[287,82,4.0],[287,85,19.0],[287,87,1.0],[287,88,2.0],[287,92,1.0],[287,102,1.0],[287,103,21.0],[287,105,2.0],[287,109,5.0],[287,112,45.0],[287,114,18.0],[287,115,5.0],[287,116,8.0],[287,121,6.0],[287,122,5.0],[287,124,2.0],[287,128,12.0],[287,129,1.0],[287,131,1.0],[287,135,1.0],[287,140,5.0],[287,155,3.0],[287,157,1.0],[287,165,3.0],[287,172,4.0],[287,226,2.0],[288,27,4.0],[288,103,1.0],[288,105,2.0],[288,112,5.0],[288,125,1.0],[288,139,1.0],[289,25,3.0],[289,31,2.0],[289,46,1.0],[289,172,1.0],[290,63,3.0],[291,6,1.0],[291,18,2.0],[291,19,2.0],[291,27,1.0],[291,58,1.0],[291,60,1.0],[291,62,2.0],[291,63,8.0],[291,69,5.0],[291,82,4.0],[291,103,3.0],[291,112,3.0],[291,125,2.0],[291,135,1.0],[291,158,1.0],[291,161,4.0],[291,226,2.0],[292,48,1.0],[292,73,1.0],[292,81,1.0],[293,98,1.0],[293,105,9.0],[293,122,1.0],[293,133,2.0],[294,0,15.0],[294,1,199.0],[294,2,1383.0],[294,3,441.0],[294,4,30.0],[294,5,74.0],[294,6,209.0],[294,7,24.0],[294,8,2.0],[294,9,64.0],[294,10,52.0],[294,11,42.0],[294,12,233.0],[294,13,79.0],[294,14,24.0],[294,15,266.0],[294,16,290.0],[294,17,10.0],[294,18,521.0],[294,19,704.0],[294,20,840.0],[294,21,156.0],[294,22,6021.0],[294,23,73.0],[294,25,23.0],[294,26,159.0],[294,27,862.0],[294,28,355.0],[294,29,189.0],[294,30,2957.0],[294,31,29.0],[294,32,684.0],[294,33,555.0],[294,34,14.0],[294,36,211.0],[294,37,2.0],[294,39,1.0],[294,40,14.0],[294,41,1.0],[294,43,8.0],[294,44,134.0],[294,45,4.0],[294,46,8419.0],[294,47,10.0],[294,48,923.0],[294,49,1451.0],[294,51,183.0],[294,52,96.0],[294,54,41.0],[294,55,777.0],[294,56,127.0],[294,57,44.0],[294,58,41.0],[294,59,47.0],[294,60,18.0],[294,61,7.0],[294,62,87.0],[294,63,167.0],[294,64,1.0],[294,65,51.0],[294,67,63.0],[294,68,5.0],[294,69,57.0],[294,70,24.0],[294,71,97.0],[294,73,89.0],[294,74,1.0],[294,75,73.0],[294,76,41.0],[294,77,2.0],[294,78,9.0],[294,79,1.0],[294,80,12.0],[294,81,4.0],[294,82,61.0],[294,83,37.0],[294,84,44.0],[294,85,108.0],[294,86,3.0],[294,87,12.0],[294,88,35.0],[294,89,72.0],[294,90,74.0],[294,91,23.0],[294,92,20.0],[294,93,9.0],[294,94,1499.0],[294,95,21.0],[294,96,18.0],[294,97,105.0],[294,98,89.0],[294,99,15.0],[294,100,1059.0],[294,101,97.0],[294,102,21.0],[294,103,401.0],[294,104,38.0],[294,105,178.0],[294,106,104.0],[294,107,72.0],[294,108,22.0],[294,109,54.0],[294,110,13.0],[294,111,3.0],[294,112,621.0],[294,113,57.0],[294,114,297.0],[294,115,110.0],[294,116,463.0],[294,117,2.0],[294,118,20.0],[294,119,17.0],[294,120,426.0],[294,121,458.0],[294,122,135.0],[294,123,34.0],[294,124,1069.0],[294,125,22.0],[294,126,361.0],[294,127,4312.0],[294,128,5690.0],[294,129,1487.0],[294,130,392.0],[294,131,615.0],[294,132,11.0],[294,133,37.0],[294,134,117.0],[294,135,51.0],[294,136,525.0],[294,137,52.0],[294,138,9.0],[294,140,250.0],[294,141,33.0],[294,142,61.0],[294,143,1.0],[294,144,3.0],[294,145,50.0],[294,146,2.0],[294,147,1.0],[294,148,81.0],[294,149,3.0],[294,150,96.0],[294,151,22.0],[294,152,1.0],[294,153,50.0],[294,154,2.0],[294,155,2.0],[294,156,13.0],[294,157,3.0],[294,158,10.0],[294,159,99.0],[294,160,216.0],[294,161,133.0],[294,162,17.0],[294,163,99.0],[294,165,8.0],[294,167,4.0],[294,170,6.0],[294,171,5.0],[294,172,11.0],[294,173,2.0],[294,174,146.0],[294,176,54.0],[294,177,7.0],[294,179,2.0],[294,180,11.0],[294,182,3.0],[294,183,11.0],[294,184,46.0],[294,185,71.0],[294,186,3.0],[294,187,10.0],[294,188,2.0],[294,190,1.0],[294,191,5.0],[294,193,3.0],[294,196,1.0],[294,197,21.0],[294,198,2.0],[294,199,1.0],[294,201,1.0],[294,202,1.0],[294,203,2.0],[294,204,4.0],[294,212,1.0],[294,218,44.0],[294,220,3.0],[294,226,288.0],[294,229,28.0],[294,231,4.0],[294,238,1.0],[294,240,13.0],[294,243,13.0],[294,245,8.0],[294,247,1.0],[294,249,4.0],[294,251,1.0],[294,252,31.0],[294,255,6.0],[294,256,8.0],[295,10,1.0],[295,19,3.0],[295,85,8.0],[296,19,1.0],[296,27,1.0],[296,29,2.0],[296,90,1.0],[297,75,3.0],[298,6,2.0],[298,13,1.0],[298,14,2.0],[298,27,3.0],[298,112,2.0],[299,5,1.0],[299,19,2.0],[299,27,3.0],[299,33,1.0],[299,59,3.0],[299,61,3.0],[299,113,2.0],[299,124,1.0],[299,248,2.0],[299,253,1.0],[300,16,1.0],[300,69,5.0],[301,5,34.0],[301,36,1.0],[301,77,8.0],[301,78,4.0],[301,80,11.0],[301,84,66.0],[301,112,2.0],[301,128,1.0],[301,130,1.0],[301,142,5.0],[301,152,3.0],[301,153,14.0],[301,156,5.0],[301,198,1.0],[302,14,1.0],[302,18,2.0],[302,65,1.0],[302,99,3.0],[302,114,2.0],[302,160,1.0],[302,169,16.0],[302,173,31.0],[302,219,15.0],[302,232,19.0],[302,241,10.0],[302,262,1.0],[303,28,1.0],[303,63,1.0],[303,77,1.0],[303,108,1.0],[303,120,2.0],[303,135,1.0],[303,153,3.0],[303,181,4.0],[303,189,1.0],[303,248,1.0],[303,257,3.0],[303,259,1.0],[303,260,2.0],[304,1,35.0],[304,3,8.0],[304,4,3.0],[304,5,2.0],[304,6,3.0],[304,7,1.0],[304,9,4.0],[304,10,3.0],[304,12,6.0],[304,13,12.0],[304,15,120.0],[304,16,31.0],[304,17,3.0],[304,19,1.0],[304,20,1.0],[304,21,14.0],[304,23,2.0],[304,25,8.0],[304,26,2.0],[304,27,7.0],[304,28,8.0],[304,29,3.0],[304,31,16.0],[304,33,65.0],[304,35,7.0],[304,44,7.0],[304,48,1.0],[304,55,4.0],[304,56,1.0],[304,57,4.0],[304,58,10.0],[304,59,29.0],[304,60,1.0],[304,61,1.0],[304,62,191.0],[304,63,5.0],[304,67,11.0],[304,68,3.0],[304,69,84.0],[304,70,3.0],[304,72,100.0],[304,73,27.0],[304,80,8.0],[304,83,1.0],[304,84,1.0],[304,85,13.0],[304,87,1.0],[304,88,2.0],[304,90,23.0],[304,92,2.0],[304,96,10.0],[304,97,2.0],[304,98,6.0],[304,99,2.0],[304,100,2.0],[304,103,1.0],[304,104,11.0],[304,106,1.0],[304,107,10.0],[304,109,6.0],[304,110,4.0],[304,113,2.0],[304,115,6.0],[304,116,20.0],[304,118,2.0],[304,121,2.0],[304,122,8.0],[304,131,3.0],[304,138,5.0],[304,140,2.0],[304,141,1.0],[304,147,48.0],[304,148,10.0],[304,153,1.0],[304,160,1.0],[304,162,6.0],[304,164,65.0],[304,167,1.0],[304,168,1.0],[304,172,3.0],[304,182,2.0],[304,191,1.0],[304,198,1.0],[304,222,9.0],[304,231,3.0],[304,239,57.0],[304,245,2.0],[304,247,1.0],[304,251,28.0],[304,256,1.0],[305,1,2.0],[305,10,1.0],[305,13,1.0],[305,30,1.0],[305,75,2.0],[305,85,1.0],[305,105,4.0],[305,113,7.0],[305,118,3.0],[305,121,1.0],[305,133,3.0],[305,157,3.0],[306,45,2.0],[306,62,2.0],[306,82,3.0],[306,116,1.0],[306,199,2.0],[307,5,7.0],[307,6,1.0],[307,12,20.0],[307,15,60.0],[307,16,17.0],[307,17,2.0],[307,18,1.0],[307,19,2.0],[307,25,5.0],[307,26,15.0],[307,27,1.0],[307,28,2.0],[307,31,1.0],[307,35,1.0],[307,37,2.0],[307,45,4.0],[307,48,2.0],[307,49,2.0],[307,51,1.0],[307,52,5.0],[307,62,3.0],[307,67,6.0],[307,69,3.0],[307,75,12.0],[307,77,1.0],[307,93,1.0],[307,96,1.0],[307,97,5.0],[307,99,2.0],[307,103,3.0],[307,105,1.0],[307,107,13.0],[307,109,7.0],[307,112,1.0],[307,114,4.0],[307,116,22.0],[307,121,3.0],[307,138,9.0],[307,140,2.0],[307,171,1.0],[307,184,2.0],[307,187,8.0],[307,243,2.0],[308,33,1.0],[308,72,1.0],[308,115,1.0],[309,6,2.0],[309,75,5.0],[309,103,4.0],[309,121,1.0],[310,25,3.0],[311,3,3.0],[311,58,1.0],[311,103,1.0],[311,140,1.0],[312,3,6.0],[312,115,3.0],[313,3,7.0],[314,114,2.0],[315,36,1.0],[315,121,1.0],[315,123,1.0],[316,137,2.0],[317,5,2.0],[317,8,1.0],[317,15,4.0],[317,26,1.0],[317,67,2.0],[317,116,1.0],[318,13,6.0],[318,60,4.0],[318,70,8.0],[319,122,5.0],[319,172,3.0],[320,2,4.0],[320,7,2.0],[320,18,3.0],[320,19,3.0],[320,20,11.0],[320,51,1.0],[320,69,2.0],[320,73,14.0],[320,75,1.0],[320,80,3.0],[320,82,4.0],[320,85,5.0],[320,95,1.0],[320,99,2.0],[320,100,4.0],[320,103,3.0],[320,112,4.0],[320,121,1.0],[320,125,2.0],[320,145,1.0],[320,255,4.0],[321,1,1.0],[321,6,10.0],[321,10,1.0],[321,12,3.0],[321,13,14.0],[321,17,1.0],[321,18,4.0],[321,21,1.0],[321,22,10.0],[321,23,7.0],[321,25,1.0],[321,27,2.0],[321,51,4.0],[321,52,2.0],[321,57,2.0],[321,58,19.0],[321,59,2.0],[321,69,2.0],[321,71,1.0],[321,75,4.0],[321,80,1.0],[321,82,4.0],[321,90,9.0],[321,92,4.0],[321,97,2.0],[321,98,2.0],[321,105,5.0],[321,115,2.0],[321,125,4.0],[321,129,1.0],[321,153,6.0],[321,158,2.0],[321,177,1.0],[322,5,538.0],[322,7,53.0],[322,9,5.0],[322,11,2.0],[322,18,1.0],[322,27,2.0],[322,34,1.0],[322,38,6.0],[322,39,42.0],[322,44,4.0],[322,45,5.0],[322,48,1.0],[322,50,4.0],[322,51,7.0],[322,52,14.0],[322,56,37.0],[322,57,47.0],[322,58,5.0],[322,59,11.0],[322,60,2.0],[322,62,6.0],[322,65,285.0],[322,68,2.0],[322,70,16.0],[322,71,1.0],[322,73,11.0],[322,75,12.0],[322,76,3.0],[322,77,4.0],[322,78,2.0],[322,79,2.0],[322,85,1.0],[322,88,1.0],[322,93,1124.0],[322,96,8.0],[322,102,2.0],[322,106,3.0],[322,121,1.0],[322,124,8.0],[322,135,1.0],[322,140,2.0],[322,142,187.0],[322,147,18.0],[322,176,3.0],[322,197,18.0],[322,224,1.0],[322,240,1.0],[322,252,63.0],[322,256,6.0],[322,258,4.0],[323,110,1.0],[323,122,1.0],[324,15,1.0],[324,122,1.0],[325,1,2.0],[325,3,11.0],[325,5,1.0],[325,11,3.0],[325,14,3.0],[325,16,8.0],[325,22,1.0],[325,27,1.0],[325,28,6.0],[325,30,2.0],[325,36,1.0],[325,49,6.0],[325,54,4.0],[325,57,1.0],[325,59,1.0],[325,61,1.0],[325,63,1.0],[325,67,1.0],[325,68,1.0],[325,72,2.0],[325,77,2.0],[325,80,2.0],[325,82,1.0],[325,90,2.0],[325,95,1.0],[325,98,1.0],[325,102,2.0],[325,105,2.0],[325,114,1.0],[325,115,1.0],[325,116,3.0],[325,117,3.0],[325,124,1.0],[325,125,1.0],[325,131,3.0],[325,135,32.0],[325,140,3.0],[325,144,2.0],[325,147,2.0],[325,149,1.0],[325,152,8.0],[325,153,25.0],[325,164,1.0],[325,168,3.0],[325,175,8.0],[325,176,3.0],[325,180,5.0],[325,181,55.0],[325,183,2.0],[325,185,1.0],[325,186,2.0],[325,188,2.0],[325,189,68.0],[325,193,1.0],[325,194,6.0],[325,199,9.0],[325,201,2.0],[325,206,4.0],[325,213,11.0],[325,217,37.0],[325,248,65.0],[325,251,1.0],[325,252,1.0],[325,257,53.0],[325,259,18.0],[325,260,46.0],[326,3,2.0],[327,28,4.0],[328,25,19.0],[328,32,1.0],[328,58,6.0],[328,63,3.0],[328,69,10.0],[328,87,1.0],[328,90,2.0],[328,92,1.0],[328,95,13.0],[328,111,2.0],[329,18,1.0],[329,67,2.0],[330,1,15.0],[330,3,3.0],[330,4,3.0],[330,5,26.0],[330,6,8.0],[330,7,4.0],[330,8,4.0],[330,9,38.0],[330,10,13.0],[330,11,7.0],[330,12,154.0],[330,13,3.0],[330,15,18.0],[330,16,180.0],[330,17,5.0],[330,18,2.0],[330,19,5.0],[330,20,2.0],[330,21,47.0],[330,22,3.0],[330,23,17.0],[330,24,1.0],[330,25,89.0],[330,26,19.0],[330,27,1.0],[330,28,17.0],[330,31,9.0],[330,32,3.0],[330,33,5.0],[330,35,2.0],[330,36,1.0],[330,40,1.0],[330,44,26.0],[330,48,3.0],[330,51,32.0],[330,54,4.0],[330,55,6.0],[330,56,3.0],[330,57,26.0],[330,58,171.0],[330,59,6.0],[330,61,21.0],[330,62,22.0],[330,63,19.0],[330,64,2.0],[330,67,21.0],[330,68,5.0],[330,69,44.0],[330,70,13.0],[330,71,3.0],[330,73,29.0],[330,75,12.0],[330,76,7.0],[330,82,1.0],[330,84,3.0],[330,85,26.0],[330,87,2.0],[330,88,4.0],[330,89,2.0],[330,90,8.0],[330,92,6.0],[330,93,20.0],[330,94,37.0],[330,95,3.0],[330,96,3.0],[330,98,52.0],[330,99,2.0],[330,100,4.0],[330,101,1.0],[330,105,5.0],[330,106,27.0],[330,107,21.0],[330,109,7.0],[330,110,1.0],[330,113,6.0],[330,115,50.0],[330,116,24.0],[330,118,2.0],[330,120,4.0],[330,121,5.0],[330,122,40.0],[330,124,5.0],[330,131,2.0],[330,138,1.0],[330,140,33.0],[330,141,21.0],[330,153,13.0],[330,155,1.0],[330,161,6.0],[330,162,65.0],[330,163,1.0],[330,164,6.0],[330,165,12.0],[330,166,2.0],[330,168,1.0],[330,170,3.0],[330,171,1.0],[330,172,3.0],[330,173,1.0],[330,211,4.0],[330,220,11.0],[330,248,2.0],[330,252,11.0],[331,1,2.0],[331,2,10.0],[331,3,30.0],[331,4,3.0],[331,5,35.0],[331,6,34.0],[331,7,4.0],[331,9,55.0],[331,10,4.0],[331,11,13.0],[331,12,274.0],[331,13,25.0],[331,14,2.0],[331,15,316.0],[331,16,360.0],[331,17,4.0],[331,18,37.0],[331,19,32.0],[331,20,4.0],[331,21,19.0],[331,22,15.0],[331,23,10.0],[331,25,9.0],[331,26,254.0],[331,27,21.0],[331,28,92.0],[331,29,28.0],[331,30,25.0],[331,31,8.0],[331,32,3.0],[331,33,8.0],[331,35,1.0],[331,36,13.0],[331,38,1.0],[331,43,4.0],[331,44,39.0],[331,46,17.0],[331,47,1.0],[331,48,9.0],[331,49,7.0],[331,51,60.0],[331,52,6.0],[331,54,3.0],[331,55,7.0],[331,56,10.0],[331,57,9.0],[331,58,3.0],[331,60,2.0],[331,62,7.0],[331,63,7.0],[331,65,53.0],[331,67,90.0],[331,68,6.0],[331,69,6.0],[331,71,17.0],[331,73,60.0],[331,75,13.0],[331,76,4.0],[331,80,8.0],[331,81,14.0],[331,82,10.0],[331,84,3.0],[331,85,26.0],[331,87,2.0],[331,88,6.0],[331,89,5.0],[331,90,9.0],[331,92,2.0],[331,93,1.0],[331,94,5.0],[331,95,1.0],[331,96,5.0],[331,97,12.0],[331,98,5.0],[331,99,6.0],[331,100,6.0],[331,102,1.0],[331,103,36.0],[331,104,47.0],[331,105,2.0],[331,106,3.0],[331,107,59.0],[331,108,1.0],[331,109,48.0],[331,110,8.0],[331,112,22.0],[331,113,32.0],[331,114,55.0],[331,115,1.0],[331,116,285.0],[331,118,1.0],[331,120,1.0],[331,121,15.0],[331,122,19.0],[331,123,2.0],[331,124,19.0],[331,125,14.0],[331,127,19.0],[331,128,19.0],[331,129,9.0],[331,130,2.0],[331,131,9.0],[331,133,2.0],[331,134,2.0],[331,137,12.0],[331,138,43.0],[331,140,48.0],[331,142,1.0],[331,151,7.0],[331,156,1.0],[331,157,3.0],[331,158,4.0],[331,160,3.0],[331,162,1.0],[331,163,2.0],[331,164,4.0],[331,165,3.0],[331,167,2.0],[331,170,1.0],[331,171,5.0],[331,176,27.0],[331,177,2.0],[331,182,5.0],[331,184,7.0],[331,185,22.0],[331,187,96.0],[331,191,5.0],[331,218,2.0],[331,226,1.0],[331,231,4.0],[331,240,3.0],[331,243,4.0],[331,245,4.0],[331,255,1.0],[332,19,1.0],[332,85,4.0],[332,112,7.0],[333,3,15.0],[333,4,4.0],[333,5,6.0],[333,6,1.0],[333,11,2.0],[333,19,1.0],[333,20,2.0],[333,21,14.0],[333,28,1.0],[333,33,5.0],[333,44,1.0],[333,63,33.0],[333,69,3.0],[333,70,2.0],[333,73,21.0],[333,82,1.0],[333,84,1.0],[333,87,1.0],[333,88,3.0],[333,89,36.0],[333,91,6.0],[333,98,3.0],[333,102,1.0],[333,103,2.0],[333,106,1.0],[333,108,1.0],[333,111,1.0],[333,114,1.0],[333,115,2.0],[333,116,7.0],[333,120,8.0],[333,122,1.0],[333,124,1.0],[333,131,1.0],[333,140,2.0],[333,142,1.0],[333,159,5.0],[333,161,30.0],[333,167,2.0],[334,63,1.0],[334,70,1.0],[335,4,1.0],[335,5,1.0],[335,112,1.0],[335,239,6.0],[336,15,2.0],[337,160,1.0],[337,169,1.0],[337,173,3.0],[337,219,3.0],[337,232,2.0],[338,83,1.0],[338,222,3.0],[339,0,1.0],[339,1,1.0],[339,3,14.0],[339,4,2.0],[339,5,11.0],[339,6,19.0],[339,7,9.0],[339,9,29.0],[339,10,5.0],[339,11,11.0],[339,12,9.0],[339,13,28.0],[339,14,10.0],[339,15,2.0],[339,18,4.0],[339,19,19.0],[339,21,2.0],[339,23,1.0],[339,24,1.0],[339,25,4.0],[339,29,58.0],[339,30,23.0],[339,31,1.0],[339,34,4.0],[339,36,12.0],[339,43,2.0],[339,44,107.0],[339,46,3.0],[339,48,4.0],[339,49,1.0],[339,51,22.0],[339,57,3.0],[339,58,7.0],[339,59,15.0],[339,62,3.0],[339,65,3.0],[339,69,3.0],[339,73,14.0],[339,75,7.0],[339,76,5.0],[339,80,8.0],[339,81,1.0],[339,82,20.0],[339,85,32.0],[339,87,3.0],[339,90,3.0],[339,92,1.0],[339,95,9.0],[339,97,4.0],[339,98,24.0],[339,99,5.0],[339,100,1.0],[339,102,2.0],[339,103,12.0],[339,104,10.0],[339,105,3.0],[339,109,1.0],[339,112,6.0],[339,113,17.0],[339,114,13.0],[339,115,4.0],[339,119,4.0],[339,120,2.0],[339,121,2.0],[339,122,3.0],[339,124,6.0],[339,125,10.0],[339,128,2.0],[339,129,2.0],[339,131,1.0],[339,134,3.0],[339,136,6.0],[339,137,36.0],[339,138,6.0],[339,140,25.0],[339,151,5.0],[339,153,7.0],[339,156,1.0],[339,157,2.0],[339,158,1.0],[339,163,1.0],[339,169,1.0],[339,177,2.0],[339,179,2.0],[339,184,6.0],[339,190,3.0],[339,191,2.0],[339,192,1.0],[339,193,3.0],[339,207,2.0],[339,230,1.0],[339,245,1.0],[340,75,4.0],[341,3,10.0],[341,6,19.0],[341,7,3.0],[341,9,1.0],[341,10,1.0],[341,12,3.0],[341,13,2.0],[341,14,2.0],[341,21,1.0],[341,22,2.0],[341,28,8.0],[341,29,3.0],[341,30,4.0],[341,32,1.0],[341,36,3.0],[341,43,2.0],[341,51,5.0],[341,58,11.0],[341,59,6.0],[341,62,8.0],[341,75,9.0],[341,82,10.0],[341,85,3.0],[341,89,1.0],[341,92,1.0],[341,98,2.0],[341,100,2.0],[341,102,1.0],[341,103,1.0],[341,113,18.0],[341,114,18.0],[341,125,4.0],[341,127,1.0],[341,140,5.0],[341,148,4.0],[341,151,4.0],[341,172,2.0],[341,176,6.0],[341,222,5.0],[341,240,2.0],[342,1,5.0],[342,15,10.0],[342,16,55.0],[342,25,1.0],[342,26,1.0],[342,28,21.0],[342,55,19.0],[342,57,2.0],[342,63,1.0],[342,67,4.0],[342,73,8.0],[342,85,4.0],[342,89,3.0],[342,94,15.0],[342,99,2.0],[342,107,10.0],[342,109,1.0],[342,110,2.0],[342,116,48.0],[342,141,4.0],[342,153,5.0],[343,17,1.0],[343,33,2.0],[343,80,1.0],[343,160,1.0],[344,3,48.0],[344,9,4.0],[344,21,12.0],[344,27,1.0],[344,31,1.0],[344,34,1.0],[344,59,6.0],[344,71,13.0],[344,76,3.0],[344,106,1.0],[344,110,4.0],[344,114,6.0],[344,115,7.0],[344,116,3.0],[344,122,14.0],[344,135,2.0],[345,161,2.0],[346,2,2.0],[346,3,3.0],[346,8,2.0],[346,9,3.0],[346,17,2.0],[346,30,2.0],[346,36,11.0],[346,48,2.0],[346,51,6.0],[346,57,2.0],[346,75,13.0],[346,76,7.0],[346,79,4.0],[346,82,1.0],[346,158,1.0],[346,176,6.0],[346,199,1.0],[347,3,1.0],[347,114,2.0],[347,115,1.0],[347,161,1.0],[348,5,2.0],[348,18,1.0],[348,112,4.0],[348,156,2.0],[349,62,1.0],[349,77,1.0],[349,174,1.0],[349,186,1.0],[350,0,2.0],[350,3,15.0],[350,4,7.0],[350,5,6.0],[350,6,25.0],[350,7,3.0],[350,8,4.0],[350,10,13.0],[350,11,2.0],[350,13,21.0],[350,14,7.0],[350,17,4.0],[350,18,7.0],[350,20,10.0],[350,23,2.0],[350,26,10.0],[350,28,21.0],[350,29,11.0],[350,31,3.0],[350,32,1.0],[350,33,2.0],[350,36,37.0],[350,44,12.0],[350,46,7.0],[350,48,1.0],[350,51,15.0],[350,55,1.0],[350,58,3.0],[350,62,5.0],[350,63,20.0],[350,68,9.0],[350,69,9.0],[350,70,4.0],[350,71,2.0],[350,73,3.0],[350,76,2.0],[350,81,5.0],[350,82,8.0],[350,84,1.0],[350,85,1.0],[350,87,19.0],[350,88,4.0],[350,89,2.0],[350,90,11.0],[350,92,15.0],[350,94,1.0],[350,95,17.0],[350,97,2.0],[350,98,7.0],[350,99,3.0],[350,104,4.0],[350,105,24.0],[350,106,1.0],[350,107,3.0],[350,109,7.0],[350,110,2.0],[350,113,23.0],[350,114,19.0],[350,116,10.0],[350,120,2.0],[350,121,1.0],[350,127,2.0],[350,129,1.0],[350,134,3.0],[350,137,1.0],[350,140,2.0],[350,141,7.0],[350,151,3.0],[350,155,3.0],[350,158,13.0],[350,162,1.0],[350,165,2.0],[350,176,1.0],[350,177,1.0],[350,184,12.0],[350,249,1.0],[351,14,2.0],[352,7,1.0],[352,58,4.0],[352,63,4.0],[352,70,4.0],[352,71,2.0],[352,89,2.0],[352,90,2.0],[352,163,1.0],[352,167,1.0],[353,4,2.0],[353,15,1.0],[353,16,5.0],[353,19,2.0],[353,23,1.0],[353,76,1.0],[354,1,3.0],[354,15,107.0],[354,97,1.0],[355,5,5.0],[355,12,9.0],[355,16,2.0],[355,26,8.0],[355,62,6.0],[355,105,1.0],[355,109,9.0],[356,3,2.0],[356,12,1.0],[356,90,1.0],[357,69,3.0],[358,75,2.0],[359,141,3.0],[360,9,1.0],[360,15,2.0],[360,109,1.0],[361,1,96.0],[361,2,28.0],[361,3,15.0],[361,4,13.0],[361,5,17.0],[361,6,9.0],[361,7,29.0],[361,8,33.0],[361,9,10.0],[361,10,23.0],[361,11,16.0],[361,12,1.0],[361,13,5.0],[361,14,10.0],[361,15,8.0],[361,16,22.0],[361,17,22.0],[361,18,21.0],[361,19,10.0],[361,20,17.0],[361,21,5.0],[361,22,9.0],[361,23,26.0],[361,24,60.0],[361,25,65.0],[361,26,25.0],[361,27,24.0],[361,28,17.0],[361,29,27.0],[361,30,11.0],[361,31,78.0],[361,32,17.0],[361,33,5.0],[361,34,25.0],[361,35,21.0],[361,36,32.0],[361,37,11.0],[361,38,34.0],[361,39,21.0],[361,40,6.0],[361,41,31.0],[361,42,8.0],[361,43,63.0],[361,44,15.0],[361,45,26.0],[361,46,12.0],[361,47,28.0],[361,48,17.0],[361,49,45.0],[361,50,40.0],[361,51,11.0],[361,52,20.0],[361,53,30.0],[361,54,43.0],[361,55,6.0],[361,56,13.0],[361,57,7.0],[361,58,26.0],[361,59,5.0],[361,60,58.0],[361,61,164.0],[361,62,3.0],[361,63,22.0],[361,64,19.0],[361,65,36.0],[361,66,24.0],[361,67,23.0],[361,68,52.0],[361,69,27.0],[361,70,12.0],[361,71,5.0],[361,72,10.0],[361,73,4.0],[361,74,46.0],[361,75,17.0],[361,76,19.0],[361,77,49.0],[361,78,31.0],[361,79,70.0],[361,80,22.0],[361,81,33.0],[361,82,38.0],[361,83,42.0],[361,84,18.0],[361,85,42.0],[361,86,81.0],[361,87,31.0],[361,88,19.0],[361,89,41.0],[361,90,64.0],[361,91,12.0],[361,92,15.0],[361,93,17.0],[361,95,30.0],[361,96,5.0],[361,97,19.0],[361,98,27.0],[361,99,8.0],[361,100,36.0],[361,101,49.0],[361,102,12.0],[361,103,16.0],[361,104,18.0],[361,105,5.0],[361,106,5.0],[361,107,32.0],[361,108,44.0],[361,109,36.0],[361,110,9.0],[361,111,1.0],[361,112,31.0],[361,113,8.0],[361,114,3.0],[361,115,26.0],[361,116,13.0],[361,117,46.0],[361,118,187.0],[361,119,67.0],[361,120,8.0],[361,121,8.0],[361,122,7.0],[361,124,33.0],[361,125,27.0],[361,126,5.0],[361,127,41.0],[361,128,25.0],[361,129,15.0],[361,130,49.0],[361,131,23.0],[361,132,2.0],[361,133,4.0],[361,134,47.0],[361,135,31.0],[361,136,45.0],[361,137,2.0],[361,138,42.0],[361,139,11.0],[361,140,37.0],[361,141,13.0],[361,142,16.0],[361,143,8.0],[361,144,45.0],[361,145,34.0],[361,146,40.0],[361,147,31.0],[361,148,61.0],[361,149,58.0],[361,150,60.0],[361,151,38.0],[361,152,49.0],[361,153,43.0],[361,154,3.0],[361,155,52.0],[361,156,22.0],[361,157,15.0],[361,158,100.0],[361,159,26.0],[361,160,14.0],[361,161,14.0],[361,162,42.0],[361,163,37.0],[361,164,16.0],[361,165,49.0],[361,166,13.0],[361,167,14.0],[361,168,15.0],[361,169,13.0],[361,170,26.0],[361,171,16.0],[361,172,33.0],[361,173,6.0],[361,174,19.0],[361,175,7.0],[361,176,39.0],[361,177,70.0],[361,178,59.0],[361,179,16.0],[361,180,10.0],[361,181,3.0],[361,182,23.0],[361,184,16.0],[361,185,32.0],[361,186,1.0],[361,187,34.0],[361,188,18.0],[361,189,12.0],[361,190,63.0],[361,191,65.0],[361,192,78.0],[361,193,58.0],[361,194,28.0],[361,195,58.0],[361,196,43.0],[361,197,27.0],[361,198,30.0],[361,199,96.0],[361,200,31.0],[361,201,4.0],[361,202,24.0],[361,203,51.0],[361,204,41.0],[361,205,36.0],[361,206,36.0],[361,207,51.0],[361,208,1.0],[361,209,52.0],[361,210,39.0],[361,211,4.0],[361,212,47.0],[361,213,20.0],[361,216,8.0],[361,217,5.0],[361,218,50.0],[361,219,11.0],[361,220,16.0],[361,221,5.0],[361,222,23.0],[361,223,19.0],[361,224,38.0],[361,225,15.0],[361,226,41.0],[361,227,52.0],[361,228,40.0],[361,229,58.0],[361,230,33.0],[361,231,8.0],[361,232,1.0],[361,233,34.0],[361,234,4.0],[361,235,21.0],[361,236,29.0],[361,237,8.0],[361,238,18.0],[361,239,10.0],[361,240,47.0],[361,241,5.0],[361,242,47.0],[361,243,14.0],[361,244,13.0],[361,245,33.0],[361,246,31.0],[361,247,10.0],[361,248,18.0],[361,249,16.0],[361,251,13.0],[361,253,53.0],[361,254,2.0],[361,255,5.0],[361,256,8.0],[361,257,2.0],[361,258,4.0],[361,259,1.0],[361,261,1.0],[361,263,2.0],[362,3,2.0],[362,10,1.0],[362,13,1.0],[362,23,1.0],[362,25,2.0],[362,28,1.0],[362,31,2.0],[362,56,2.0],[362,57,1.0],[362,58,2.0],[362,62,2.0],[362,69,13.0],[362,70,1.0],[362,76,8.0],[362,80,7.0],[362,87,1.0],[362,93,1.0],[362,104,1.0],[362,105,4.0],[362,114,3.0],[362,127,1.0],[362,133,3.0],[362,142,1.0],[362,165,2.0],[363,12,2.0],[364,36,10.0],[364,37,1.0],[364,76,1.0],[364,249,1.0],[365,66,2.0],[365,81,5.0],[366,1,2.0],[366,3,46.0],[366,4,4.0],[366,5,248.0],[366,6,2.0],[366,7,9.0],[366,9,6.0],[366,10,1.0],[366,11,22.0],[366,12,1.0],[366,13,9.0],[366,14,1.0],[366,15,1.0],[366,16,1.0],[366,17,1.0],[366,19,1.0],[366,23,5.0],[366,26,5.0],[366,27,7.0],[366,29,12.0],[366,31,10.0],[366,33,9.0],[366,35,49.0],[366,36,9.0],[366,37,200.0],[366,43,20.0],[366,44,36.0],[366,48,5.0],[366,51,13.0],[366,54,134.0],[366,55,25.0],[366,56,166.0],[366,57,58.0],[366,58,5.0],[366,59,33.0],[366,60,128.0],[366,61,24.0],[366,62,48.0],[366,63,19.0],[366,64,262.0],[366,65,37.0],[366,66,12.0],[366,68,2.0],[366,69,7.0],[366,70,27.0],[366,71,28.0],[366,73,3.0],[366,75,10.0],[366,76,28.0],[366,77,61.0],[366,78,10.0],[366,80,49.0],[366,82,35.0],[366,83,43.0],[366,84,42.0],[366,85,22.0],[366,87,2.0],[366,88,12.0],[366,89,1.0],[366,90,8.0],[366,92,2.0],[366,93,10.0],[366,94,49.0],[366,95,22.0],[366,96,42.0],[366,97,18.0],[366,98,12.0],[366,99,3.0],[366,100,3.0],[366,102,2.0],[366,103,3.0],[366,104,23.0],[366,106,20.0],[366,107,2.0],[366,108,4.0],[366,110,3.0],[366,112,1.0],[366,114,18.0],[366,115,10.0],[366,116,28.0],[366,117,31.0],[366,118,6.0],[366,120,5.0],[366,121,1.0],[366,122,2.0],[366,123,33.0],[366,124,2.0],[366,125,6.0],[366,139,119.0],[366,140,43.0],[366,148,59.0],[366,149,11.0],[366,152,2.0],[366,153,320.0],[366,156,4.0],[366,157,2.0],[366,160,492.0],[366,161,23.0],[366,162,2.0],[366,168,981.0],[366,169,2.0],[366,170,3.0],[366,174,1.0],[366,180,76.0],[366,184,1.0],[366,185,2.0],[366,187,106.0],[366,191,1.0],[366,193,39.0],[366,198,2.0],[366,201,12.0],[366,202,1.0],[366,203,32.0],[366,204,2.0],[366,205,7.0],[366,208,1.0],[366,210,3.0],[366,211,161.0],[366,212,5.0],[366,213,286.0],[366,218,8.0],[366,222,20.0],[366,224,2.0],[366,228,12.0],[366,237,186.0],[366,241,6617.0],[366,245,1.0],[366,249,66.0],[366,252,202.0],[366,253,1.0],[366,254,1.0],[366,255,3.0],[366,257,1.0],[367,0,3.0],[367,2,3.0],[367,4,7.0],[367,5,1.0],[367,6,13.0],[367,10,3.0],[367,13,3.0],[367,16,1.0],[367,17,1.0],[367,18,2.0],[367,21,3.0],[367,25,1.0],[367,29,7.0],[367,30,9.0],[367,32,1.0],[367,52,1.0],[367,54,2.0],[367,57,2.0],[367,58,2.0],[367,59,8.0],[367,60,2.0],[367,62,1.0],[367,63,2.0],[367,67,2.0],[367,75,2.0],[367,82,1.0],[367,84,2.0],[367,92,8.0],[367,95,1.0],[367,99,1.0],[367,103,2.0],[367,105,5.0],[367,109,3.0],[367,112,3.0],[367,113,2.0],[367,115,1.0],[367,125,1.0],[367,133,1.0],[367,148,3.0],[367,153,3.0],[367,157,4.0],[367,158,1.0],[367,162,3.0],[367,176,2.0],[367,184,2.0],[368,6,1.0],[368,31,2.0],[368,98,6.0],[368,107,1.0],[368,113,9.0],[369,3,13.0],[369,4,4.0],[369,5,16.0],[369,6,5.0],[369,8,3.0],[369,9,2.0],[369,10,3.0],[369,13,16.0],[369,14,3.0],[369,17,1.0],[369,19,2.0],[369,25,8.0],[369,28,4.0],[369,29,2.0],[369,30,2.0],[369,31,2.0],[369,44,2.0],[369,49,1.0],[369,51,1.0],[369,57,1.0],[369,58,4.0],[369,59,6.0],[369,60,1.0],[369,62,2.0],[369,63,4.0],[369,66,1.0],[369,68,2.0],[369,69,13.0],[369,70,1.0],[369,73,1.0],[369,79,1.0],[369,81,2.0],[369,84,2.0],[369,85,4.0],[369,87,2.0],[369,95,5.0],[369,98,8.0],[369,100,1.0],[369,102,2.0],[369,103,3.0],[369,105,1.0],[369,106,6.0],[369,107,1.0],[369,113,17.0],[369,114,12.0],[369,115,3.0],[369,122,8.0],[369,125,1.0],[369,134,1.0],[369,140,7.0],[369,141,4.0],[369,162,2.0],[369,176,4.0],[369,182,2.0],[369,184,1.0],[370,6,1.0],[370,9,6.0],[370,10,1.0],[370,15,1.0],[370,16,15.0],[370,18,1.0],[370,19,1.0],[370,23,6.0],[370,25,2.0],[370,26,1.0],[370,33,1.0],[370,57,10.0],[370,92,1.0],[370,96,5.0],[370,103,1.0],[370,107,1.0],[370,112,1.0],[370,121,1.0],[371,69,2.0],[371,71,1.0],[371,77,1.0],[371,83,2.0],[371,90,1.0],[371,164,1.0],[371,185,2.0],[371,213,1.0],[372,12,8.0],[373,5,2.0],[373,12,9.0],[373,15,36.0],[373,16,4.0],[373,26,3.0],[373,52,1.0],[373,58,1.0],[373,62,471.0],[373,73,8.0],[373,75,4.0],[373,76,1.0],[373,84,1.0],[373,87,3.0],[373,103,2.0],[374,23,1.0],[374,103,1.0],[375,6,3.0],[375,10,2.0],[375,13,1.0],[375,14,2.0],[375,95,3.0],[375,113,31.0],[376,172,2.0],[377,25,1.0],[377,44,3.0],[377,52,1.0],[378,5,4.0],[378,9,7.0],[378,58,5.0],[378,69,1.0],[378,80,5.0],[378,82,1.0],[378,85,4.0],[379,9,1.0],[379,85,8.0],[379,140,1.0],[380,14,1.0],[380,58,1.0],[381,57,1.0],[381,60,1.0],[381,61,1.0],[381,62,7.0],[381,97,1.0],[381,222,1.0],[382,13,1.0],[382,51,1.0],[383,19,3.0],[383,21,5.0],[383,27,2.0],[383,62,2.0],[383,64,4.0],[383,82,3.0],[383,102,4.0],[383,118,3.0],[383,124,5.0],[383,125,1.0],[383,145,1.0],[383,160,7.0],[383,162,1.0],[383,197,1.0],[384,13,1.0],[384,18,3.0],[384,256,1.0],[385,19,2.0],[386,3,3.0],[386,4,9.0],[386,6,5.0],[386,7,3.0],[386,10,4.0],[386,11,2.0],[386,13,1.0],[386,17,1.0],[386,18,1.0],[386,21,2.0],[386,27,2.0],[386,34,7.0],[386,36,8.0],[386,43,1.0],[386,44,2.0],[386,47,4.0],[386,48,1.0],[386,51,38.0],[386,52,3.0],[386,57,5.0],[386,63,4.0],[386,75,12.0],[386,76,43.0],[386,80,2.0],[386,81,2.0],[386,82,27.0],[386,87,1.0],[386,98,1.0],[386,104,43.0],[386,113,1.0],[386,114,8.0],[386,115,13.0],[386,125,1.0],[386,134,2.0],[386,151,2.0],[386,156,2.0],[386,157,6.0],[386,158,15.0],[386,184,3.0],[386,191,4.0],[386,193,4.0],[386,207,1.0],[386,255,1.0],[387,38,1.0],[387,40,8.0],[387,42,5.0],[387,76,1.0],[387,100,1.0],[387,107,1.0],[387,126,30.0],[387,154,11.0],[387,208,49.0],[387,258,2.0],[388,71,2.0],[389,3,7.0],[389,4,370.0],[389,5,18.0],[389,6,39.0],[389,7,2.0],[389,8,25.0],[389,10,333.0],[389,11,470.0],[389,13,198.0],[389,14,20.0],[389,17,125.0],[389,25,3.0],[389,29,3.0],[389,31,2.0],[389,37,9.0],[389,43,2.0],[389,44,3.0],[389,48,2.0],[389,51,1.0],[389,53,1.0],[389,54,6.0],[389,57,34.0],[389,58,2.0],[389,59,3.0],[389,62,5.0],[389,63,1.0],[389,65,2.0],[389,69,3.0],[389,70,7.0],[389,73,21.0],[389,76,9.0],[389,80,1.0],[389,82,2.0],[389,84,10.0],[389,87,418.0],[389,88,60.0],[389,90,7.0],[389,92,222.0],[389,95,389.0],[389,97,246.0],[389,98,8.0],[389,99,40.0],[389,106,3.0],[389,111,21.0],[389,113,300.0],[389,122,27.0],[389,128,2.0],[389,134,7.0],[389,158,1.0],[389,160,4.0],[389,162,4.0],[389,169,19.0],[389,170,2.0],[389,184,16.0],[389,216,1.0],[389,224,1.0],[390,29,1.0],[390,112,2.0],[391,17,1.0],[391,19,1.0],[391,31,1.0],[391,115,4.0],[392,6,4.0],[392,7,1.0],[392,33,5.0],[393,2,8.0],[393,3,5.0],[393,6,3.0],[393,9,6.0],[393,11,1.0],[393,13,1.0],[393,16,1.0],[393,18,1.0],[393,19,5.0],[393,20,2.0],[393,27,2.0],[393,29,5.0],[393,30,7.0],[393,31,1.0],[393,32,3.0],[393,36,1.0],[393,51,1.0],[393,73,2.0],[393,75,2.0],[393,81,1.0],[393,94,1.0],[393,95,2.0],[393,98,4.0],[393,103,4.0],[393,110,1.0],[393,112,16.0],[393,113,7.0],[393,114,6.0],[393,125,3.0],[393,134,1.0],[393,140,3.0],[393,184,3.0],[393,245,1.0],[394,6,1.0],[394,12,1.0],[394,26,7.0],[394,28,1.0],[394,80,5.0],[394,107,1.0],[394,116,20.0],[395,6,5.0],[395,7,1.0],[395,15,5.0],[395,66,3.0],[396,44,5.0],[396,48,1.0],[396,70,2.0],[396,73,1.0],[396,99,1.0],[397,5,1.0],[397,18,2.0],[397,19,1.0],[397,57,1.0],[397,60,1.0],[397,75,1.0],[397,99,1.0],[397,105,1.0],[397,138,1.0],[397,173,1.0],[397,241,1.0],[398,3,1.0],[398,10,3.0],[398,15,1.0],[398,16,2.0],[398,18,1.0],[398,21,2.0],[398,22,1.0],[398,28,1.0],[398,30,2.0],[398,46,3.0],[398,67,2.0],[398,69,3.0],[398,87,5.0],[398,88,2.0],[398,92,4.0],[398,107,3.0],[398,113,15.0],[398,129,1.0],[398,138,1.0],[399,62,1.0],[399,70,2.0],[400,10,1.0],[400,67,5.0],[401,3,2.0],[401,6,5.0],[401,9,1.0],[401,10,2.0],[401,12,5.0],[401,13,6.0],[401,15,3.0],[401,23,9.0],[401,25,4.0],[401,29,3.0],[401,67,20.0],[401,80,9.0],[401,88,1.0],[401,89,1.0],[401,92,2.0],[401,98,1.0],[401,104,3.0],[401,106,5.0],[401,107,1.0],[401,109,1.0],[401,113,6.0],[401,114,22.0],[401,125,1.0],[401,158,4.0],[401,170,1.0],[401,172,2.0],[401,176,1.0],[402,27,6.0],[402,32,1.0],[402,71,2.0],[402,100,2.0],[402,135,1.0],[403,1,4.0],[403,3,6.0],[403,4,4.0],[403,5,5.0],[403,6,6.0],[403,7,1.0],[403,10,10.0],[403,11,22.0],[403,12,12.0],[403,13,23.0],[403,14,2.0],[403,15,1.0],[403,16,10.0],[403,17,19.0],[403,18,1.0],[403,20,1.0],[403,21,9.0],[403,22,1.0],[403,23,6.0],[403,24,2.0],[403,25,3.0],[403,26,6.0],[403,27,2.0],[403,28,2.0],[403,30,1.0],[403,31,2.0],[403,35,2.0],[403,36,2.0],[403,37,5.0],[403,41,2.0],[403,44,89.0],[403,51,7.0],[403,52,1.0],[403,57,5.0],[403,58,16.0],[403,59,1.0],[403,61,6.0],[403,62,8.0],[403,63,2.0],[403,66,1.0],[403,67,3.0],[403,69,2.0],[403,70,1.0],[403,73,24.0],[403,75,13.0],[403,80,1.0],[403,81,1.0],[403,82,2.0],[403,84,4.0],[403,85,5.0],[403,87,4.0],[403,88,5.0],[403,89,1.0],[403,90,2.0],[403,92,19.0],[403,95,2.0],[403,96,9.0],[403,97,97.0],[403,98,9.0],[403,99,9.0],[403,104,14.0],[403,105,5.0],[403,106,2.0],[403,107,7.0],[403,109,3.0],[403,111,3.0],[403,113,15.0],[403,114,34.0],[403,115,3.0],[403,116,11.0],[403,118,14.0],[403,122,1.0],[403,134,1.0],[403,138,1.0],[403,140,1.0],[403,141,4.0],[403,149,3.0],[403,151,1.0],[403,156,3.0],[403,157,2.0],[403,158,1.0],[403,161,1.0],[403,163,1.0],[403,167,1.0],[403,172,2.0],[403,176,3.0],[403,184,4.0],[403,191,1.0],[403,239,2.0],[403,243,1.0],[404,1,1.0],[404,3,6.0],[404,10,1.0],[404,11,1.0],[404,20,2.0],[404,25,1.0],[404,27,3.0],[404,29,2.0],[404,30,2.0],[404,32,1.0],[404,44,2.0],[404,46,6.0],[404,51,1.0],[404,52,1.0],[404,58,2.0],[404,63,1.0],[404,69,101.0],[404,85,1.0],[404,97,2.0],[404,102,2.0],[404,103,1.0],[404,107,4.0],[404,110,2.0],[404,112,1.0],[404,114,2.0],[404,120,1.0],[404,124,1.0],[404,125,1.0],[404,129,1.0],[404,131,1.0],[404,162,2.0],[404,199,1.0],[404,234,1.0],[405,12,1.0],[405,15,2.0],[405,28,5.0],[405,30,2.0],[405,89,1.0],[405,125,2.0],[406,131,1.0],[406,204,1.0],[407,86,2.0],[408,3,5.0],[408,6,3.0],[408,7,1.0],[408,11,1.0],[408,18,1.0],[408,20,3.0],[408,69,6.0],[408,75,4.0],[408,81,2.0],[408,82,1.0],[408,100,1.0],[408,104,4.0],[408,128,1.0],[408,134,3.0],[408,148,4.0],[408,184,8.0],[408,255,1.0],[409,15,1.0],[409,16,1.0],[409,19,2.0],[409,30,2.0],[409,80,1.0],[409,103,2.0],[410,5,8.0],[410,11,1.0],[410,18,1.0],[410,31,1.0],[410,57,35.0],[410,58,3.0],[410,63,4.0],[410,68,4.0],[410,70,1.0],[410,88,3.0],[410,104,29.0],[410,106,7.0],[410,114,1.0],[410,115,1.0],[410,122,1.0],[410,161,5.0],[410,172,1.0],[410,191,2.0],[410,255,1.0],[411,2,2.0],[411,4,2.0],[411,6,3.0],[411,10,2.0],[411,13,1.0],[411,14,1.0],[411,18,1.0],[411,25,2.0],[411,31,1.0],[411,54,1.0],[411,82,1.0],[411,85,5.0],[411,95,1.0],[411,162,3.0],[412,3,2.0],[412,4,448.0],[412,5,8.0],[412,6,65.0],[412,7,7.0],[412,8,6.0],[412,10,85.0],[412,11,62.0],[412,13,700.0],[412,14,39.0],[412,16,2.0],[412,17,47.0],[412,21,1.0],[412,23,3.0],[412,25,1.0],[412,31,6.0],[412,43,6.0],[412,59,11.0],[412,61,13.0],[412,62,1.0],[412,63,1.0],[412,66,47.0],[412,68,8.0],[412,73,5.0],[412,84,7.0],[412,87,183.0],[412,88,3.0],[412,89,3.0],[412,90,7.0],[412,92,218.0],[412,95,327.0],[412,97,13.0],[412,98,15.0],[412,99,18.0],[412,104,9.0],[412,105,41.0],[412,106,7.0],[412,108,1.0],[412,111,26.0],[412,113,698.0],[412,115,5.0],[412,121,5.0],[412,122,4.0],[412,125,4.0],[412,129,2.0],[412,133,13.0],[412,140,24.0],[412,141,22.0],[412,149,4.0],[412,153,2.0],[412,169,1.0],[412,171,1.0],[412,172,3.0],[412,185,5.0],[412,187,13.0],[412,203,6.0],[412,225,1.0],[412,228,2.0],[413,21,1.0],[413,58,1.0],[413,71,2.0],[413,82,1.0],[413,89,1.0],[413,136,2.0],[414,18,1.0],[414,21,1.0],[414,31,2.0],[414,58,1.0],[414,72,2.0],[414,98,2.0],[414,105,1.0],[414,112,2.0],[414,121,2.0],[415,19,1.0],[415,85,2.0],[416,3,1.0],[416,5,11.0],[416,9,1.0],[416,11,2.0],[416,21,1.0],[416,24,1.0],[416,25,1.0],[416,26,1.0],[416,31,46.0],[416,36,1.0],[416,54,11.0],[416,55,1.0],[416,56,9.0],[416,57,3.0],[416,58,1.0],[416,59,2.0],[416,60,1.0],[416,65,1.0],[416,69,8.0],[416,70,1.0],[416,71,3.0],[416,73,1.0],[416,80,1.0],[416,82,1.0],[416,86,5.0],[416,88,3.0],[416,89,2.0],[416,90,1.0],[416,92,1.0],[416,94,1.0],[416,96,3.0],[416,98,3.0],[416,105,2.0],[416,114,4.0],[416,122,3.0],[416,125,3.0],[416,153,1.0],[416,155,1.0],[416,160,2.0],[416,164,3.0],[416,177,2.0],[416,205,2.0],[416,218,1.0],[416,222,4.0],[416,253,1.0],[417,1,2.0],[418,56,6.0],[418,62,1.0],[418,73,4.0],[418,160,6.0],[419,62,1.0],[419,77,2.0],[420,13,9.0],[420,103,12.0],[421,2,4.0],[421,4,7.0],[421,6,13.0],[421,7,1.0],[421,10,2.0],[421,11,2.0],[421,13,77.0],[421,15,1.0],[421,17,1.0],[421,19,3.0],[421,20,2.0],[421,21,1.0],[421,25,2.0],[421,27,1.0],[421,29,4.0],[421,30,2.0],[421,36,5.0],[421,44,9.0],[421,46,1.0],[421,48,1.0],[421,51,3.0],[421,54,1.0],[421,56,13.0],[421,58,8.0],[421,59,1.0],[421,62,1.0],[421,73,24.0],[421,81,4.0],[421,82,2.0],[421,85,5.0],[421,88,1.0],[421,95,2.0],[421,99,3.0],[421,103,1.0],[421,105,2.0],[421,112,1.0],[421,118,1.0],[421,122,2.0],[421,124,16.0],[421,125,15.0],[421,145,2.0],[421,152,3.0],[421,157,1.0],[421,158,1.0],[421,160,1.0],[421,162,1.0],[421,172,2.0],[421,177,1.0],[421,197,48.0],[422,3,1.0],[422,9,73.0],[422,13,3.0],[422,16,3.0],[422,18,1.0],[422,19,1.0],[422,20,5.0],[422,27,2.0],[422,51,2.0],[422,58,1.0],[422,82,6.0],[422,102,6.0],[422,115,10.0],[422,122,5.0],[423,54,4.0],[423,55,12.0],[423,62,1.0],[423,63,1.0],[423,79,1.0],[423,85,2.0],[423,94,1.0],[423,121,1.0],[423,138,1.0],[423,147,4.0],[424,6,1.0],[424,20,5.0],[424,36,1.0],[424,37,3.0],[424,52,2.0],[424,64,6.0],[424,80,1.0],[424,193,1.0],[425,62,1.0],[425,70,1.0],[426,18,5.0],[426,27,4.0],[426,62,1.0],[426,103,1.0],[427,17,1.0],[427,33,1.0],[427,72,1.0],[427,98,1.0],[427,114,3.0],[427,187,1.0],[427,218,1.0],[428,12,4.0],[428,13,2.0],[428,22,4.0],[428,28,1.0],[428,96,9.0],[428,98,3.0],[428,107,1.0],[429,9,1.0],[429,58,1.0],[429,106,9.0],[429,115,4.0],[429,116,1.0],[429,164,2.0],[429,168,1.0],[429,175,4.0],[429,199,2.0],[429,249,1.0],[429,260,3.0],[430,115,4.0],[430,140,1.0],[431,137,9.0],[432,32,1.0],[432,137,1.0],[433,91,2.0],[433,111,1.0],[433,115,1.0],[433,122,1.0],[433,161,2.0],[434,15,1.0],[434,17,5.0],[434,40,10.0],[434,42,10.0],[434,48,1.0],[434,100,2.0],[434,126,105.0],[434,128,2.0],[434,131,2.0],[434,154,30.0],[434,183,3.0],[434,208,130.0],[434,258,3.0],[435,29,1.0],[435,44,3.0],[435,114,27.0],[435,176,7.0],[436,29,1.0],[436,43,2.0],[436,113,4.0],[436,184,1.0],[437,15,4.0],[437,30,3.0],[437,31,8.0],[438,1,95.0],[438,2,18.0],[438,3,9.0],[438,4,11.0],[438,5,7.0],[438,6,15.0],[438,7,23.0],[438,8,37.0],[438,9,5.0],[438,10,33.0],[438,11,24.0],[438,12,2.0],[438,13,13.0],[438,14,48.0],[438,15,8.0],[438,16,24.0],[438,17,13.0],[438,18,20.0],[438,19,20.0],[438,20,22.0],[438,21,6.0],[438,22,9.0],[438,23,23.0],[438,24,71.0],[438,25,60.0],[438,26,13.0],[438,27,41.0],[438,28,8.0],[438,29,26.0],[438,30,14.0],[438,31,80.0],[438,32,13.0],[438,33,10.0],[438,34,34.0],[438,35,16.0],[438,36,24.0],[438,37,12.0],[438,38,20.0],[438,39,21.0],[438,40,1.0],[438,41,38.0],[438,42,7.0],[438,43,50.0],[438,44,13.0],[438,45,21.0],[438,46,19.0],[438,47,43.0],[438,48,25.0],[438,49,34.0],[438,50,34.0],[438,51,22.0],[438,52,7.0],[438,53,30.0],[438,54,50.0],[438,55,6.0],[438,56,9.0],[438,57,11.0],[438,58,57.0],[438,59,4.0],[438,60,34.0],[438,61,255.0],[438,62,24.0],[438,63,22.0],[438,64,40.0],[438,65,31.0],[438,66,4.0],[438,67,10.0],[438,68,69.0],[438,69,29.0],[438,70,27.0],[438,71,1.0],[438,72,6.0],[438,73,3.0],[438,74,75.0],[438,75,7.0],[438,76,26.0],[438,77,4.0],[438,78,12.0],[438,79,51.0],[438,80,11.0],[438,81,45.0],[438,82,37.0],[438,84,16.0],[438,85,18.0],[438,86,4.0],[438,87,28.0],[438,88,32.0],[438,89,13.0],[438,90,103.0],[438,91,14.0],[438,92,15.0],[438,93,17.0],[438,94,5.0],[438,95,15.0],[438,97,32.0],[438,98,21.0],[438,99,15.0],[438,100,37.0],[438,101,35.0],[438,102,16.0],[438,103,15.0],[438,104,18.0],[438,105,14.0],[438,106,1.0],[438,107,29.0],[438,108,29.0],[438,109,38.0],[438,110,15.0],[438,111,5.0],[438,112,31.0],[438,113,16.0],[438,114,11.0],[438,115,19.0],[438,116,10.0],[438,117,34.0],[438,118,21.0],[438,119,41.0],[438,120,22.0],[438,121,8.0],[438,122,16.0],[438,124,28.0],[438,125,44.0],[438,126,8.0],[438,127,33.0],[438,128,29.0],[438,129,32.0],[438,130,24.0],[438,131,24.0],[438,132,6.0],[438,134,5.0],[438,135,11.0],[438,136,73.0],[438,138,36.0],[438,139,9.0],[438,140,17.0],[438,141,15.0],[438,142,5.0],[438,143,16.0],[438,144,35.0],[438,145,16.0],[438,146,37.0],[438,147,4.0],[438,148,2.0],[438,149,54.0],[438,150,44.0],[438,151,46.0],[438,152,32.0],[438,153,22.0],[438,154,2.0],[438,155,60.0],[438,156,20.0],[438,157,8.0],[438,158,70.0],[438,159,13.0],[438,160,6.0],[438,161,4.0],[438,162,38.0],[438,163,27.0],[438,164,7.0],[438,165,64.0],[438,166,6.0],[438,167,17.0],[438,168,25.0],[438,169,60.0],[438,170,4.0],[438,171,72.0],[438,172,40.0],[438,173,15.0],[438,174,29.0],[438,175,11.0],[438,176,28.0],[438,177,61.0],[438,178,90.0],[438,179,8.0],[438,180,7.0],[438,181,7.0],[438,182,15.0],[438,184,17.0],[438,185,1.0],[438,186,1.0],[438,187,12.0],[438,188,29.0],[438,189,27.0],[438,190,75.0],[438,191,39.0],[438,192,84.0],[438,193,41.0],[438,194,22.0],[438,195,45.0],[438,196,29.0],[438,197,23.0],[438,198,23.0],[438,199,52.0],[438,200,47.0],[438,201,12.0],[438,202,37.0],[438,203,44.0],[438,204,29.0],[438,205,26.0],[438,206,38.0],[438,207,38.0],[438,208,2.0],[438,209,12.0],[438,210,22.0],[438,211,8.0],[438,212,10.0],[438,213,10.0],[438,215,2.0],[438,216,9.0],[438,217,5.0],[438,219,42.0],[438,220,16.0],[438,221,20.0],[438,222,44.0],[438,223,15.0],[438,224,41.0],[438,225,31.0],[438,226,29.0],[438,227,34.0],[438,228,34.0],[438,229,71.0],[438,230,61.0],[438,231,21.0],[438,232,6.0],[438,233,38.0],[438,234,5.0],[438,235,27.0],[438,236,72.0],[438,237,2.0],[438,238,20.0],[438,239,1.0],[438,240,2.0],[438,241,4.0],[438,242,3.0],[438,243,12.0],[438,244,9.0],[438,245,5.0],[438,246,26.0],[438,247,14.0],[438,248,26.0],[438,249,8.0],[438,251,4.0],[438,253,10.0],[438,254,1.0],[438,255,3.0],[438,256,1.0],[438,257,3.0],[438,258,2.0],[438,263,1.0],[439,185,3.0],[440,73,2.0],[441,6,2.0],[441,31,1.0],[441,113,1.0],[442,3,7.0],[442,6,1.0],[442,7,1.0],[442,10,1.0],[442,14,2.0],[442,20,1.0],[442,21,3.0],[442,23,3.0],[442,29,5.0],[442,65,1.0],[442,73,3.0],[442,75,2.0],[442,99,1.0],[442,115,2.0],[442,122,3.0],[442,137,3.0],[442,140,9.0],[443,58,3.0],[444,12,2.0],[444,107,2.0],[445,3,1.0],[445,10,1.0],[445,13,1.0],[445,30,4.0],[445,141,1.0],[446,18,3.0],[446,113,1.0],[447,95,3.0],[447,141,14.0],[448,5,1.0],[448,23,3.0],[448,25,1.0],[448,29,1.0],[448,36,13.0],[448,50,2.0],[448,51,1.0],[448,75,7.0],[448,76,2.0],[448,98,8.0],[448,114,18.0],[448,122,6.0],[448,125,1.0],[449,122,2.0],[450,44,6.0],[450,113,6.0],[450,114,1.0],[450,115,2.0],[451,11,14.0],[451,54,9.0],[451,62,1.0],[451,63,3.0],[451,76,3.0],[451,88,2.0],[451,94,5.0],[451,97,2.0],[451,115,1.0],[451,169,2.0],[451,176,1.0],[452,3,1.0],[452,11,1.0],[452,21,1.0],[452,25,4.0],[452,31,4.0],[452,54,1.0],[452,55,2.0],[452,56,3.0],[452,57,2.0],[452,59,2.0],[452,62,2.0],[452,63,1.0],[452,64,1.0],[452,69,2.0],[452,77,1.0],[452,83,5.0],[452,84,1.0],[452,112,2.0],[452,161,3.0],[452,218,1.0],[452,239,2.0],[452,252,1.0],[453,57,4.0],[454,15,2.0],[454,102,1.0],[455,5,1.0],[455,62,1.0],[456,1,8.0],[456,3,25.0],[456,4,77.0],[456,5,5.0],[456,6,57.0],[456,7,2.0],[456,8,4.0],[456,10,26.0],[456,11,112.0],[456,13,108.0],[456,14,87.0],[456,16,1.0],[456,17,37.0],[456,21,3.0],[456,22,3.0],[456,25,10.0],[456,26,3.0],[456,28,4.0],[456,29,4.0],[456,31,13.0],[456,32,2.0],[456,33,1.0],[456,34,1.0],[456,36,8.0],[456,37,1.0],[456,41,2.0],[456,43,4.0],[456,44,34.0],[456,46,17.0],[456,47,10.0],[456,48,1.0],[456,49,8.0],[456,51,133.0],[456,53,2.0],[456,54,16.0],[456,55,22.0],[456,56,29.0],[456,57,188.0],[456,58,4.0],[456,59,49.0],[456,60,66.0],[456,61,20.0],[456,62,58.0],[456,63,1434.0],[456,64,130.0],[456,65,9.0],[456,67,4.0],[456,69,27.0],[456,70,54.0],[456,71,6.0],[456,73,196.0],[456,80,10.0],[456,81,6.0],[456,82,1.0],[456,84,1443.0],[456,85,11.0],[456,87,70.0],[456,88,18.0],[456,89,5.0],[456,90,22.0],[456,92,48.0],[456,93,8.0],[456,95,166.0],[456,96,7.0],[456,97,371.0],[456,98,3.0],[456,99,35.0],[456,100,1.0],[456,102,6.0],[456,106,23.0],[456,108,4.0],[456,111,5.0],[456,113,159.0],[456,114,14.0],[456,118,3.0],[456,120,12.0],[456,121,1.0],[456,122,36.0],[456,125,13.0],[456,134,2.0],[456,142,12.0],[456,147,1.0],[456,148,20.0],[456,149,8.0],[456,152,1.0],[456,153,19.0],[456,154,1.0],[456,156,1.0],[456,157,5.0],[456,159,8.0],[456,160,15.0],[456,161,11.0],[456,162,3.0],[456,163,3.0],[456,165,6.0],[456,169,5.0],[456,170,3.0],[456,173,2.0],[456,174,2.0],[456,175,262.0],[456,176,2.0],[456,178,71.0],[456,181,5.0],[456,182,363.0],[456,184,7.0],[456,185,5.0],[456,186,2.0],[456,187,4.0],[456,188,1.0],[456,192,1.0],[456,193,13.0],[456,194,10.0],[456,196,133.0],[456,197,1.0],[456,198,2.0],[456,200,1.0],[456,212,1.0],[456,217,1.0],[456,218,2.0],[456,219,161.0],[456,220,12.0],[456,223,15.0],[456,225,69.0],[456,226,1.0],[456,228,144.0],[456,229,25.0],[456,230,2.0],[456,231,3.0],[456,232,1.0],[456,233,6.0],[456,234,1.0],[456,236,2.0],[456,237,1.0],[456,242,16.0],[456,246,514.0],[456,247,41.0],[456,248,1.0],[456,252,218.0],[456,253,1.0],[456,257,1.0],[456,258,6.0],[456,259,1.0],[456,260,1.0],[456,261,1.0],[457,18,1.0],[457,23,1.0],[457,33,2.0],[457,36,1.0],[457,48,1.0],[457,57,1.0],[457,79,1.0],[457,84,4.0],[457,98,1.0],[457,100,1.0],[457,105,1.0],[457,114,1.0],[457,115,3.0],[457,123,2.0],[457,132,35.0],[457,133,10.0],[457,143,28.0],[457,154,2.0],[457,155,1.0],[457,168,9.0],[457,169,2.0],[457,170,1.0],[457,209,1.0],[457,214,38.0],[457,216,47.0],[457,232,1.0],[457,258,2.0],[457,261,18.0],[458,3,2.0],[458,182,1.0],[459,6,1.0],[459,7,1.0],[459,9,2.0],[459,18,1.0],[459,35,2.0],[459,37,6.0],[459,39,6.0],[459,41,2.0],[459,52,1.0],[459,54,1.0],[459,59,1.0],[459,62,1.0],[459,65,5.0],[459,69,1.0],[459,71,7.0],[459,84,4.0],[459,85,4.0],[459,87,1.0],[459,88,1.0],[459,93,8.0],[459,99,1.0],[459,102,1.0],[459,115,1.0],[459,118,1.0],[459,142,1.0],[459,161,1.0],[459,163,2.0],[459,184,1.0],[459,185,1.0],[459,187,1.0],[459,190,4.0],[459,196,10.0],[459,218,1.0],[459,222,3.0],[459,228,3.0],[459,242,1.0],[459,246,1.0],[459,248,1.0],[459,253,22.0],[459,261,1.0],[460,1,6.0],[460,2,1.0],[460,3,5.0],[460,4,7.0],[460,5,1.0],[460,6,3.0],[460,7,1.0],[460,9,2.0],[460,13,2.0],[460,15,4.0],[460,16,2.0],[460,17,1.0],[460,26,1.0],[460,28,13.0],[460,30,3.0],[460,31,2.0],[460,38,1.0],[460,47,1.0],[460,49,2.0],[460,51,4.0],[460,53,5.0],[460,54,1.0],[460,57,2.0],[460,58,3.0],[460,59,1.0],[460,61,1.0],[460,62,3.0],[460,63,1.0],[460,65,1.0],[460,69,13.0],[460,70,1.0],[460,72,19.0],[460,73,4.0],[460,75,1.0],[460,77,7.0],[460,79,2.0],[460,80,4.0],[460,81,7.0],[460,82,2.0],[460,84,1.0],[460,85,34.0],[460,88,1.0],[460,89,2.0],[460,90,10.0],[460,92,1.0],[460,97,1.0],[460,98,5.0],[460,100,1.0],[460,104,6.0],[460,105,6.0],[460,107,2.0],[460,108,1.0],[460,109,1.0],[460,112,1.0],[460,114,16.0],[460,116,5.0],[460,117,1.0],[460,118,1.0],[460,119,4.0],[460,120,2.0],[460,124,1.0],[460,127,3.0],[460,131,2.0],[460,134,1.0],[460,135,35.0],[460,139,1.0],[460,141,3.0],[460,147,8.0],[460,151,1.0],[460,153,50.0],[460,156,1.0],[460,157,1.0],[460,160,3.0],[460,161,9.0],[460,163,1.0],[460,164,1.0],[460,168,3.0],[460,173,1.0],[460,175,25.0],[460,176,1.0],[460,180,11.0],[460,181,123.0],[460,184,1.0],[460,185,3.0],[460,186,15.0],[460,188,2.0],[460,191,5.0],[460,193,4.0],[460,196,1.0],[460,197,4.0],[460,198,1.0],[460,199,6.0],[460,206,32.0],[460,211,8.0],[460,212,2.0],[460,213,73.0],[460,217,1.0],[460,220,1.0],[460,221,1.0],[460,226,4.0],[460,228,1.0],[460,229,1.0],[460,232,1.0],[460,234,2.0],[460,237,7.0],[460,240,6.0],[460,248,3.0],[460,249,3.0],[460,251,3.0],[460,257,75.0],[460,259,50.0],[460,260,79.0],[461,10,6.0],[461,15,4.0],[461,17,1.0],[461,23,3.0],[461,54,1.0],[461,57,1.0],[461,76,2.0],[461,85,4.0],[461,95,2.0],[461,96,1.0],[461,102,5.0],[461,140,1.0],[461,176,4.0],[461,185,57.0],[462,31,3.0],[462,58,2.0],[462,75,2.0],[462,140,6.0],[463,15,1.0],[463,35,5.0],[464,95,14.0],[464,97,1.0],[464,113,2.0],[465,1,1.0],[465,3,22.0],[465,4,10.0],[465,5,9.0],[465,6,10.0],[465,9,5.0],[465,11,9.0],[465,13,36.0],[465,14,1.0],[465,16,6.0],[465,17,6.0],[465,18,7.0],[465,19,1.0],[465,20,3.0],[465,21,7.0],[465,24,1.0],[465,25,5.0],[465,28,2.0],[465,29,5.0],[465,31,3.0],[465,32,1.0],[465,33,4.0],[465,36,13.0],[465,41,1.0],[465,44,40.0],[465,51,4.0],[465,52,1.0],[465,55,5.0],[465,56,2.0],[465,57,6.0],[465,58,13.0],[465,59,1.0],[465,61,2.0],[465,62,2.0],[465,63,3.0],[465,65,2.0],[465,69,34.0],[465,70,6.0],[465,73,18.0],[465,76,6.0],[465,80,33.0],[465,81,2.0],[465,82,9.0],[465,84,2.0],[465,85,10.0],[465,87,1.0],[465,90,15.0],[465,92,5.0],[465,95,2.0],[465,97,4.0],[465,98,9.0],[465,99,3.0],[465,100,1.0],[465,103,2.0],[465,104,7.0],[465,105,17.0],[465,106,7.0],[465,107,3.0],[465,111,1.0],[465,112,1.0],[465,113,33.0],[465,114,29.0],[465,115,23.0],[465,122,5.0],[465,133,4.0],[465,134,1.0],[465,136,12.0],[465,140,7.0],[465,141,29.0],[465,142,1.0],[465,153,3.0],[465,155,1.0],[465,165,1.0],[465,169,2.0],[465,176,36.0],[465,184,3.0],[465,185,8.0],[466,10,3.0],[467,1,1.0],[467,3,8.0],[467,6,2.0],[467,9,1.0],[467,11,1.0],[467,12,2.0],[467,13,25.0],[467,14,2.0],[467,15,3.0],[467,16,2.0],[467,17,2.0],[467,19,3.0],[467,23,1.0],[467,27,8.0],[467,29,1.0],[467,31,1.0],[467,36,2.0],[467,64,4.0],[467,65,10.0],[467,75,4.0],[467,82,1.0],[467,92,5.0],[467,97,2.0],[467,109,1.0],[467,111,1.0],[467,112,13.0],[467,113,2.0],[467,121,2.0],[467,122,8.0],[468,2,1.0],[468,9,1.0],[468,59,11.0],[468,63,1.0],[468,72,8.0],[468,73,4.0],[468,115,1.0],[468,147,6.0],[468,148,2.0],[468,164,3.0],[468,218,1.0],[468,239,13.0],[468,247,2.0],[468,248,1.0],[468,249,2.0],[468,251,13.0],[469,1,40.0],[469,2,3.0],[469,3,12.0],[469,4,5.0],[469,5,33.0],[469,6,17.0],[469,7,1.0],[469,9,4.0],[469,10,7.0],[469,11,1.0],[469,13,20.0],[469,14,1.0],[469,15,7.0],[469,16,3.0],[469,17,2.0],[469,19,2.0],[469,21,6.0],[469,23,68.0],[469,25,1.0],[469,27,1.0],[469,28,2.0],[469,29,1.0],[469,30,2.0],[469,33,1.0],[469,36,11.0],[469,44,25.0],[469,49,4.0],[469,51,23.0],[469,54,2.0],[469,55,96.0],[469,56,18.0],[469,57,3.0],[469,58,2.0],[469,59,14.0],[469,62,4.0],[469,63,4.0],[469,65,8.0],[469,66,16.0],[469,70,7.0],[469,71,7.0],[469,73,19.0],[469,75,8.0],[469,76,2.0],[469,80,2.0],[469,82,10.0],[469,85,35.0],[469,87,8.0],[469,88,2.0],[469,89,1.0],[469,90,14.0],[469,91,4.0],[469,92,2.0],[469,94,73.0],[469,95,2.0],[469,97,4.0],[469,98,2.0],[469,99,2.0],[469,104,12.0],[469,105,2.0],[469,106,5.0],[469,107,2.0],[469,110,1.0],[469,111,2.0],[469,113,8.0],[469,114,15.0],[469,115,2.0],[469,118,17.0],[469,120,25.0],[469,122,1.0],[469,127,2.0],[469,140,4.0],[469,141,4.0],[469,142,2.0],[469,151,1.0],[469,153,24.0],[469,159,10.0],[469,160,4.0],[469,161,15.0],[469,163,4.0],[469,165,1.0],[469,173,2.0],[469,176,11.0],[469,184,1.0],[469,222,14.0],[470,3,1.0],[470,70,1.0],[470,141,1.0],[470,153,1.0],[471,19,2.0],[472,15,1.0],[472,47,1.0],[473,1,8.0],[473,9,3.0],[473,29,4.0],[473,33,1.0],[473,37,4.0],[473,57,9.0],[473,58,2.0],[473,67,1.0],[473,69,8.0],[473,75,7.0],[473,91,3.0],[473,113,8.0],[473,140,7.0],[473,141,6.0],[473,157,4.0],[473,160,4.0],[473,165,1.0],[473,176,1.0],[474,12,1.0],[474,15,1.0],[474,26,2.0],[474,62,1.0],[474,67,1.0],[474,109,2.0],[474,116,1.0],[475,3,2.0],[475,5,2.0],[475,9,6.0],[475,15,4.0],[475,20,1.0],[475,29,8.0],[475,37,31.0],[475,43,3.0],[475,44,2.0],[475,51,5.0],[475,61,1.0],[475,62,3.0],[475,66,1.0],[475,69,3.0],[475,75,1.0],[475,140,2.0],[475,184,1.0],[475,199,12.0],[475,252,1.0],[476,3,10.0],[476,6,1.0],[476,12,1.0],[476,19,1.0],[476,21,1.0],[476,27,3.0],[476,33,2.0],[476,41,1.0],[476,54,1.0],[476,57,6.0],[476,58,1.0],[476,59,25.0],[476,60,1.0],[476,61,1.0],[476,62,8.0],[476,70,3.0],[476,71,1.0],[476,75,2.0],[476,80,5.0],[476,85,1.0],[476,90,2.0],[476,98,2.0],[476,100,3.0],[476,103,2.0],[476,157,1.0],[476,162,1.0],[476,186,16.0],[476,224,3.0],[477,23,1.0],[477,77,2.0],[477,153,1.0],[477,164,1.0],[478,13,8.0],[478,129,2.0],[478,145,1.0],[479,105,2.0],[479,112,9.0],[479,133,2.0],[480,23,1.0],[480,36,1.0],[480,46,2.0],[480,176,3.0],[481,3,2.0],[481,10,2.0],[481,16,3.0],[481,19,7.0],[481,29,1.0],[481,62,3.0],[481,75,1.0],[481,160,8.0],[482,12,4.0],[483,24,1.0],[483,57,6.0],[483,77,1.0],[483,185,1.0],[484,17,1.0],[484,28,5.0],[484,57,1.0],[484,73,12.0],[484,99,1.0],[485,60,4.0],[485,62,1.0],[485,82,1.0],[485,124,1.0],[485,160,2.0],[486,49,2.0],[486,87,2.0],[486,97,4.0],[486,165,2.0],[487,84,1.0],[487,106,1.0],[488,5,3.0],[488,80,1.0],[488,82,10.0],[489,0,19.0],[489,2,32.0],[489,21,1.0],[489,25,1.0],[489,30,3.0],[489,58,3.0],[489,69,1.0],[489,75,4.0],[489,84,1.0],[489,87,2.0],[489,88,1.0],[489,90,5.0],[489,92,1.0],[489,97,1.0],[489,98,1.0],[489,112,2.0],[489,113,1.0],[489,115,2.0],[489,125,2.0],[489,127,2.0],[489,128,2.0],[489,137,130.0],[490,2,2.0],[490,71,2.0],[490,113,9.0],[490,122,5.0],[491,11,1.0],[491,71,2.0],[492,15,1.0],[492,29,1.0],[493,2,2.0],[493,3,10.0],[493,6,2.0],[493,9,7.0],[493,10,1.0],[493,11,1.0],[493,18,15.0],[493,19,6.0],[493,20,2.0],[493,23,8.0],[493,30,11.0],[493,33,3.0],[493,36,1.0],[493,49,4.0],[493,54,1.0],[493,57,2.0],[493,62,2.0],[493,65,3.0],[493,76,1.0],[493,85,4.0],[493,92,2.0],[493,98,3.0],[493,100,2.0],[493,103,11.0],[493,112,34.0],[493,114,15.0],[493,121,1.0],[493,123,1.0],[493,124,11.0],[493,184,1.0],[493,245,1.0],[494,18,1.0],[494,48,1.0],[494,132,3.0],[494,143,2.0],[494,214,4.0],[495,26,5.0],[496,63,4.0],[496,102,1.0],[497,5,1.0],[497,12,1.0],[497,15,16.0],[497,16,40.0],[497,21,8.0],[497,26,51.0],[497,28,25.0],[497,66,1.0],[497,67,34.0],[497,85,4.0],[497,89,2.0],[497,90,4.0],[497,107,3.0],[497,110,4.0],[497,116,23.0],[497,240,1.0],[497,243,2.0],[498,102,2.0],[499,10,1.0],[499,17,2.0],[499,56,8.0],[499,73,7.0],[499,97,1.0],[500,4,3.0],[501,1,1.0],[501,3,31.0],[501,4,2.0],[501,5,10.0],[501,6,1.0],[501,11,3.0],[501,12,6.0],[501,13,8.0],[501,15,82.0],[501,16,70.0],[501,17,3.0],[501,19,5.0],[501,21,31.0],[501,23,2.0],[501,24,2.0],[501,25,114.0],[501,26,19.0],[501,27,7.0],[501,28,9.0],[501,29,2.0],[501,31,3.0],[501,32,2.0],[501,35,2.0],[501,54,16.0],[501,55,28.0],[501,56,125.0],[501,57,133.0],[501,58,200.0],[501,59,43.0],[501,60,42.0],[501,62,32.0],[501,63,5.0],[501,64,39.0],[501,65,1.0],[501,68,4.0],[501,69,26.0],[501,70,55.0],[501,71,5.0],[501,73,184.0],[501,77,12.0],[501,78,14.0],[501,80,149.0],[501,83,7.0],[501,84,15.0],[501,85,2.0],[501,87,2.0],[501,88,3.0],[501,89,2.0],[501,90,3.0],[501,91,3.0],[501,93,3.0],[501,94,33.0],[501,95,2.0],[501,96,2.0],[501,97,19.0],[501,98,16.0],[501,99,16.0],[501,103,1.0],[501,107,6.0],[501,110,2.0],[501,111,1.0],[501,113,6.0],[501,115,13.0],[501,116,51.0],[501,118,1.0],[501,122,6.0],[501,137,1.0],[501,138,15.0],[501,140,14.0],[501,142,1.0],[501,148,11.0],[501,152,1.0],[501,153,89.0],[501,156,6.0],[501,159,2.0],[501,160,1.0],[501,161,10.0],[501,162,4.0],[501,164,17.0],[501,165,2.0],[501,170,3.0],[501,172,3.0],[501,175,1.0],[501,184,2.0],[501,185,4.0],[501,198,2.0],[501,205,4.0],[501,212,10.0],[501,213,16.0],[501,219,4.0],[501,224,4.0],[501,233,3.0],[501,239,20.0],[501,240,1.0],[501,246,81.0],[501,251,89.0],[501,253,1.0],[501,255,1.0],[501,256,1.0],[502,2,6.0],[502,6,2.0],[502,9,5.0],[502,11,1.0],[502,12,3.0],[502,13,8.0],[502,15,1.0],[502,16,1.0],[502,19,2.0],[502,26,2.0],[502,30,4.0],[502,71,2.0],[502,98,1.0],[502,121,1.0],[503,12,2.0],[503,15,4.0],[503,16,2.0],[503,67,1.0],[504,16,2.0],[504,75,3.0],[504,110,2.0],[504,116,10.0],[504,156,1.0],[505,3,2.0],[505,6,2.0],[505,9,2.0],[505,10,1.0],[505,17,1.0],[505,23,5.0],[505,30,6.0],[505,51,1.0],[505,82,5.0],[505,139,1.0],[506,18,1.0],[506,28,1.0],[506,57,1.0],[506,75,23.0],[506,87,2.0],[506,176,39.0],[507,15,1.0],[507,35,2.0],[507,51,1.0],[507,57,1.0],[507,59,4.0],[507,73,7.0],[507,80,1.0],[508,252,8.0],[509,15,2.0],[510,3,4.0],[510,5,2.0],[510,6,1.0],[510,10,2.0],[510,13,2.0],[510,15,7.0],[510,16,1.0],[510,53,6.0],[510,188,9.0],[511,87,2.0],[511,92,3.0],[512,36,2.0],[513,30,1.0],[513,60,1.0],[513,239,1.0],[514,71,2.0],[514,102,3.0],[515,2,4.0],[515,3,7.0],[515,9,14.0],[515,10,5.0],[515,14,3.0],[515,15,1.0],[515,19,5.0],[515,20,4.0],[515,29,4.0],[515,30,3.0],[515,31,3.0],[515,33,6.0],[515,36,13.0],[515,44,6.0],[515,49,2.0],[515,51,1.0],[515,57,4.0],[515,58,1.0],[515,62,1.0],[515,65,4.0],[515,75,11.0],[515,76,1.0],[515,81,4.0],[515,82,6.0],[515,87,1.0],[515,90,2.0],[515,93,1.0],[515,98,15.0],[515,100,2.0],[515,103,1.0],[515,112,3.0],[515,113,29.0],[515,115,3.0],[515,118,1.0],[515,125,1.0],[515,138,4.0],[515,140,27.0],[515,162,2.0],[515,166,1.0],[515,176,5.0],[515,198,1.0],[516,185,2.0],[517,6,1.0],[517,10,1.0],[517,12,2.0],[517,13,3.0],[517,19,1.0],[517,23,1.0],[517,28,2.0],[517,29,1.0],[517,52,1.0],[517,65,1.0],[517,82,7.0],[517,176,5.0],[518,1,1.0],[518,2,1.0],[518,3,2.0],[518,5,9.0],[518,6,27.0],[518,7,4.0],[518,8,2.0],[518,9,2.0],[518,10,3.0],[518,13,10.0],[518,14,3.0],[518,15,1.0],[518,17,2.0],[518,18,14.0],[518,20,4.0],[518,21,2.0],[518,25,3.0],[518,26,2.0],[518,29,117.0],[518,31,3.0],[518,33,1.0],[518,36,46.0],[518,44,36.0],[518,46,1.0],[518,48,15.0],[518,49,1.0],[518,51,50.0],[518,54,5.0],[518,57,4.0],[518,58,2.0],[518,63,2.0],[518,67,2.0],[518,69,5.0],[518,71,4.0],[518,73,7.0],[518,75,10.0],[518,76,5.0],[518,80,3.0],[518,81,1.0],[518,82,38.0],[518,84,1.0],[518,85,4.0],[518,92,3.0],[518,93,1.0],[518,97,1.0],[518,100,2.0],[518,102,1.0],[518,103,1.0],[518,104,22.0],[518,105,3.0],[518,111,1.0],[518,112,8.0],[518,113,5.0],[518,114,11.0],[518,115,6.0],[518,116,7.0],[518,119,1.0],[518,125,7.0],[518,131,18.0],[518,134,4.0],[518,136,4.0],[518,137,54.0],[518,141,1.0],[518,151,3.0],[518,157,6.0],[518,158,1.0],[518,172,3.0],[518,176,16.0],[518,184,6.0],[518,191,2.0],[518,197,2.0],[518,215,1.0],[518,249,1.0],[518,255,2.0],[519,2,1.0],[519,36,8.0],[519,51,2.0],[519,97,2.0],[519,158,1.0],[520,1,4.0],[520,3,18.0],[520,4,31.0],[520,5,63.0],[520,6,24.0],[520,7,7.0],[520,8,3.0],[520,10,14.0],[520,11,22.0],[520,12,3.0],[520,13,28.0],[520,14,1.0],[520,15,14.0],[520,16,5.0],[520,17,6.0],[520,18,4.0],[520,19,5.0],[520,20,15.0],[520,21,7.0],[520,22,12.0],[520,23,11.0],[520,27,1.0],[520,29,73.0],[520,30,7.0],[520,32,5.0],[520,33,5.0],[520,34,9.0],[520,36,35.0],[520,44,77.0],[520,46,3.0],[520,48,8.0],[520,49,2.0],[520,51,103.0],[520,52,4.0],[520,53,1.0],[520,57,17.0],[520,58,47.0],[520,59,10.0],[520,63,8.0],[520,67,2.0],[520,69,3.0],[520,70,1.0],[520,71,33.0],[520,75,19.0],[520,76,13.0],[520,81,9.0],[520,82,102.0],[520,84,1.0],[520,85,1.0],[520,87,1.0],[520,88,2.0],[520,89,1.0],[520,90,4.0],[520,92,26.0],[520,95,4.0],[520,97,1.0],[520,98,4.0],[520,100,11.0],[520,103,4.0],[520,104,18.0],[520,105,1.0],[520,106,7.0],[520,110,1.0],[520,112,16.0],[520,113,10.0],[520,114,9.0],[520,115,8.0],[520,121,1.0],[520,124,3.0],[520,125,12.0],[520,128,3.0],[520,131,7.0],[520,134,5.0],[520,137,1.0],[520,145,4.0],[520,151,4.0],[520,157,9.0],[520,158,10.0],[520,160,11.0],[520,171,3.0],[520,172,4.0],[520,176,16.0],[520,177,1.0],[520,184,42.0],[520,190,1.0],[520,191,2.0],[520,193,1.0],[520,198,2.0],[520,255,2.0],[520,257,1.0],[521,18,1.0],[521,52,1.0],[521,103,1.0],[522,19,1.0],[522,112,9.0],[522,176,4.0],[523,4,2.0],[523,5,6.0],[523,12,2.0],[523,16,24.0],[523,26,15.0],[523,28,2.0],[523,59,3.0],[523,62,1.0],[523,67,35.0],[523,73,1.0],[523,89,2.0],[523,90,1.0],[523,99,2.0],[523,107,61.0],[523,109,29.0],[523,116,7.0],[523,138,19.0],[523,184,10.0],[524,51,2.0],[525,12,9.0],[525,15,4.0],[525,16,1.0],[525,107,1.0],[526,52,5.0],[527,124,60.0],[527,145,2.0],[527,197,2.0],[528,21,62.0],[528,69,10.0],[528,90,2.0],[528,98,4.0],[528,114,9.0],[528,115,3.0],[528,138,1.0],[528,171,2.0],[529,6,5.0],[529,91,4.0],[529,102,3.0],[529,113,4.0],[530,105,1.0],[530,133,2.0],[531,19,1.0],[531,151,1.0],[532,3,2.0],[532,7,2.0],[532,12,25.0],[532,15,8.0],[532,21,97.0],[532,25,1.0],[532,26,4.0],[532,47,1.0],[532,52,4.0],[532,63,2.0],[532,69,2.0],[532,105,1.0],[532,106,3.0],[532,115,8.0],[532,116,8.0],[532,122,30.0],[532,142,2.0],[532,176,1.0],[532,185,3.0],[533,33,1.0],[533,187,3.0],[533,239,1.0],[533,256,1.0],[534,135,1.0],[534,168,3.0],[534,189,1.0],[534,217,2.0],[535,13,1.0],[535,112,1.0],[536,109,2.0],[537,11,1.0],[537,98,1.0],[537,114,18.0],[538,10,8.0],[538,11,5.0],[538,12,27.0],[538,15,23.0],[538,16,75.0],[538,17,1.0],[538,21,4.0],[538,25,4.0],[538,31,1.0],[538,49,1.0],[538,58,18.0],[538,61,1.0],[538,63,3.0],[538,67,4.0],[538,97,1.0],[538,107,9.0],[538,109,7.0],[538,113,3.0],[538,115,4.0],[538,140,2.0],[538,170,7.0],[538,224,26.0],[539,184,3.0],[540,249,9.0],[541,116,2.0],[541,251,1.0],[542,15,16.0],[542,116,6.0],[542,161,1.0],[543,9,2.0],[543,51,1.0],[544,63,2.0],[544,177,1.0],[544,187,1.0],[545,10,1.0],[545,128,2.0],[546,13,1.0],[546,97,1.0],[546,140,1.0],[547,1,11.0],[547,3,6.0],[547,4,5.0],[547,5,1.0],[547,6,9.0],[547,7,3.0],[547,10,1.0],[547,12,3.0],[547,14,1.0],[547,15,9.0],[547,16,2.0],[547,18,6.0],[547,19,2.0],[547,20,6.0],[547,21,8.0],[547,23,1.0],[547,25,1.0],[547,26,2.0],[547,27,2.0],[547,28,3.0],[547,30,3.0],[547,32,1.0],[547,33,30.0],[547,35,60.0],[547,36,4.0],[547,37,14.0],[547,44,4.0],[547,51,2.0],[547,52,3.0],[547,63,2.0],[547,65,3.0],[547,66,1.0],[547,67,3.0],[547,69,2.0],[547,74,2.0],[547,75,4.0],[547,76,1.0],[547,85,1.0],[547,86,6.0],[547,90,3.0],[547,96,1.0],[547,98,9.0],[547,99,1.0],[547,100,8.0],[547,105,3.0],[547,106,16.0],[547,107,2.0],[547,112,12.0],[547,114,14.0],[547,115,6.0],[547,116,2.0],[547,121,2.0],[547,122,1.0],[547,124,12.0],[547,125,1.0],[547,131,7.0],[547,136,3.0],[547,140,10.0],[547,151,2.0],[547,156,1.0],[547,157,1.0],[547,165,1.0],[547,176,6.0],[547,191,1.0],[547,197,1.0],[547,256,2.0],[548,3,3.0],[548,21,4.0],[548,84,1.0],[548,106,4.0],[548,115,3.0],[548,140,12.0],[548,171,1.0],[549,22,3.0],[549,113,1.0],[550,122,3.0],[551,15,3.0],[551,28,1.0],[552,14,2.0],[552,92,3.0],[552,122,1.0],[553,2,1.0],[553,3,3.0],[553,4,2.0],[553,6,4.0],[553,10,2.0],[553,13,1.0],[553,16,2.0],[553,21,10.0],[553,26,1.0],[553,36,3.0],[553,47,1.0],[553,57,5.0],[553,58,21.0],[553,63,5.0],[553,66,2.0],[553,69,10.0],[553,70,7.0],[553,81,2.0],[553,85,3.0],[553,89,2.0],[553,95,7.0],[553,97,2.0],[553,100,2.0],[553,105,3.0],[553,113,2.0],[553,114,1.0],[553,133,2.0],[553,138,1.0],[553,141,12.0],[553,162,2.0],[553,172,1.0],[553,198,1.0],[554,157,2.0],[555,5,3.0],[555,9,10.0],[555,15,27.0],[555,20,1.0],[555,33,3.0],[555,85,6.0],[555,97,1.0],[555,105,1.0],[555,113,4.0],[556,1,6.0],[556,3,4.0],[556,4,1.0],[556,5,5.0],[556,6,1.0],[556,9,1.0],[556,10,1.0],[556,12,35.0],[556,13,6.0],[556,14,3.0],[556,15,25.0],[556,16,14.0],[556,18,8.0],[556,19,4.0],[556,20,2.0],[556,21,4.0],[556,23,1.0],[556,24,1.0],[556,27,1.0],[556,28,13.0],[556,29,4.0],[556,31,2.0],[556,32,5.0],[556,33,21.0],[556,37,8.0],[556,47,1.0],[556,52,1.0],[556,54,6.0],[556,56,34.0],[556,57,12.0],[556,58,3.0],[556,59,2.0],[556,60,6.0],[556,62,5.0],[556,63,5.0],[556,67,18.0],[556,69,4.0],[556,71,1.0],[556,73,18.0],[556,75,3.0],[556,77,1.0],[556,80,1.0],[556,85,1.0],[556,89,1.0],[556,90,4.0],[556,92,27.0],[556,94,2.0],[556,95,6.0],[556,96,3.0],[556,97,10.0],[556,98,1.0],[556,99,1.0],[556,103,8.0],[556,104,5.0],[556,105,62.0],[556,106,10.0],[556,110,1.0],[556,111,3.0],[556,112,4.0],[556,120,7.0],[556,121,3.0],[556,122,9.0],[556,124,1.0],[556,131,1.0],[556,133,7.0],[556,137,2.0],[556,138,6.0],[556,141,34.0],[556,142,1.0],[556,150,2.0],[556,172,4.0],[556,229,1.0],[557,6,1.0],[557,19,1.0],[557,20,11.0],[557,32,1.0],[557,81,2.0],[557,103,2.0],[557,112,2.0],[558,64,1.0],[558,71,6.0],[559,2,2.0],[559,15,6.0],[559,23,6.0],[559,30,3.0],[559,31,1.0],[559,98,2.0],[559,103,1.0],[559,114,21.0],[560,114,2.0],[561,3,7.0],[561,5,1.0],[561,12,26.0],[561,15,22.0],[561,16,97.0],[561,19,2.0],[561,22,7.0],[561,26,37.0],[561,28,1.0],[561,33,1.0],[561,36,2.0],[561,46,4.0],[561,48,1.0],[561,67,11.0],[561,69,1.0],[561,73,9.0],[561,82,4.0],[561,85,1.0],[561,97,2.0],[561,98,1.0],[561,106,1.0],[561,107,9.0],[561,109,9.0],[561,110,4.0],[561,114,16.0],[561,116,99.0],[561,122,3.0],[561,124,1.0],[561,125,1.0],[561,129,5.0],[561,138,2.0],[561,140,17.0],[561,177,1.0],[561,185,2.0],[561,187,17.0],[561,231,3.0],[562,18,1.0],[562,19,1.0],[562,30,3.0],[562,36,2.0],[562,51,4.0],[562,101,5.0],[562,131,6.0],[562,150,2.0],[563,18,2.0],[563,19,2.0],[563,104,1.0],[564,9,1.0],[564,19,2.0],[565,6,3.0],[565,97,1.0],[565,113,10.0],[566,57,1.0],[566,59,1.0],[566,116,1.0],[566,122,1.0],[567,16,3.0],[567,18,1.0],[567,67,1.0],[567,103,4.0],[567,104,1.0],[567,107,1.0],[567,138,1.0],[568,2,5.0],[568,4,3.0],[568,5,99.0],[568,7,4.0],[568,8,3.0],[568,10,3.0],[568,16,1.0],[568,17,1.0],[568,18,1.0],[568,19,1.0],[568,21,13.0],[568,30,2.0],[568,32,3.0],[568,36,2.0],[568,44,17.0],[568,46,3.0],[568,48,1.0],[568,49,1.0],[568,52,7.0],[568,55,1.0],[568,56,8.0],[568,57,6.0],[568,58,1.0],[568,60,18.0],[568,62,7.0],[568,63,4.0],[568,69,6.0],[568,71,13.0],[568,75,1.0],[568,82,2.0],[568,84,1.0],[568,90,3.0],[568,92,1.0],[568,94,9.0],[568,95,2.0],[568,96,1.0],[568,108,1.0],[568,122,10.0],[568,129,2.0],[568,140,1.0],[568,142,22.0],[568,161,1.0],[568,239,6.0],[568,256,1.0],[569,3,10.0],[569,6,4.0],[569,13,2.0],[569,25,1.0],[569,35,1.0],[569,63,1.0],[569,80,1.0],[569,95,2.0],[570,41,3.0],[570,90,1.0],[571,4,2.0],[571,18,1.0],[571,27,3.0],[571,29,1.0],[571,67,3.0],[571,89,5.0],[571,93,2.0],[572,1,15.0],[572,2,1.0],[572,3,1.0],[572,5,7.0],[572,6,12.0],[572,7,1.0],[572,9,31.0],[572,10,3.0],[572,12,8.0],[572,13,11.0],[572,14,2.0],[572,15,5.0],[572,16,5.0],[572,17,7.0],[572,18,3.0],[572,19,11.0],[572,20,12.0],[572,23,4.0],[572,26,3.0],[572,29,54.0],[572,30,1.0],[572,33,2.0],[572,34,1.0],[572,36,17.0],[572,41,2.0],[572,44,1.0],[572,48,5.0],[572,51,14.0],[572,52,3.0],[572,57,3.0],[572,67,11.0],[572,69,5.0],[572,71,2.0],[572,75,1.0],[572,79,3.0],[572,80,2.0],[572,81,8.0],[572,82,23.0],[572,85,9.0],[572,90,3.0],[572,95,3.0],[572,96,2.0],[572,100,2.0],[572,103,1.0],[572,104,13.0],[572,107,1.0],[572,109,2.0],[572,112,9.0],[572,113,4.0],[572,116,27.0],[572,120,2.0],[572,121,1.0],[572,122,7.0],[572,125,1.0],[572,129,2.0],[572,133,1.0],[572,141,7.0],[572,151,6.0],[572,156,1.0],[572,158,4.0],[572,172,1.0],[572,173,1.0],[572,176,35.0],[572,177,1.0],[572,184,1.0],[572,190,1.0],[572,249,1.0],[573,0,1.0],[573,2,1.0],[573,3,3.0],[573,5,1.0],[573,7,2.0],[573,9,19.0],[573,10,13.0],[573,12,6.0],[573,14,3.0],[573,15,21.0],[573,16,17.0],[573,17,2.0],[573,18,13.0],[573,19,17.0],[573,20,2.0],[573,24,1.0],[573,26,5.0],[573,27,12.0],[573,28,1.0],[573,29,3.0],[573,30,5.0],[573,31,12.0],[573,33,2.0],[573,36,6.0],[573,44,10.0],[573,46,1.0],[573,51,8.0],[573,54,8.0],[573,58,2.0],[573,62,4.0],[573,65,2.0],[573,68,1.0],[573,69,1.0],[573,70,17.0],[573,75,2.0],[573,76,2.0],[573,81,3.0],[573,82,4.0],[573,85,4.0],[573,87,2.0],[573,90,3.0],[573,92,2.0],[573,95,1.0],[573,98,30.0],[573,99,3.0],[573,100,1.0],[573,103,15.0],[573,106,1.0],[573,107,5.0],[573,110,1.0],[573,111,1.0],[573,112,19.0],[573,113,8.0],[573,114,21.0],[573,115,4.0],[573,121,3.0],[573,122,17.0],[573,124,2.0],[573,135,1.0],[573,137,36.0],[573,138,11.0],[573,140,20.0],[573,141,11.0],[573,157,2.0],[573,167,1.0],[573,177,1.0],[573,214,1.0],[573,236,1.0],[573,240,1.0],[573,245,2.0],[574,10,6.0],[574,62,2.0],[574,98,2.0],[574,140,1.0],[575,1,3.0],[575,5,1.0],[575,9,1.0],[575,27,1.0],[575,36,1.0],[575,49,1.0],[575,51,2.0],[575,65,2.0],[575,71,2.0],[575,84,1.0],[575,125,1.0],[575,173,4.0],[575,184,1.0],[575,219,1.0],[575,256,1.0],[576,21,3.0],[576,31,2.0],[577,12,7.0],[578,104,1.0],[578,105,1.0],[579,3,1.0],[579,19,1.0],[579,56,15.0],[579,67,5.0],[579,70,3.0],[579,107,1.0],[580,16,24.0],[580,58,8.0],[580,67,55.0],[580,77,1.0],[580,80,9.0],[580,144,1.0],[580,229,18.0],[581,12,1.0],[581,43,2.0],[581,193,1.0],[582,6,2.0],[582,13,1.0],[582,30,1.0],[582,88,1.0],[582,97,2.0],[583,51,1.0],[583,98,2.0],[584,16,2.0],[584,92,3.0],[584,103,1.0],[584,111,2.0],[584,158,3.0],[584,184,1.0],[585,18,1.0],[585,120,5.0],[586,16,6.0],[586,21,2.0],[587,6,1.0],[587,49,1.0],[587,90,1.0],[587,135,2.0],[587,142,1.0],[588,60,10.0],[589,9,3.0],[589,96,1.0],[589,103,1.0],[589,106,2.0],[590,3,93.0],[590,4,16.0],[590,6,14.0],[590,7,1.0],[590,13,1.0],[590,19,1.0],[590,25,3.0],[590,27,4.0],[590,29,5.0],[590,31,11.0],[590,32,1.0],[590,34,1.0],[590,44,7.0],[590,48,3.0],[590,51,23.0],[590,57,22.0],[590,58,26.0],[590,63,4.0],[590,69,16.0],[590,75,24.0],[590,76,5.0],[590,81,1.0],[590,82,19.0],[590,85,6.0],[590,88,1.0],[590,90,9.0],[590,92,5.0],[590,98,16.0],[590,99,1.0],[590,100,2.0],[590,104,2.0],[590,106,9.0],[590,110,3.0],[590,112,3.0],[590,113,1.0],[590,114,80.0],[590,115,3.0],[590,116,2.0],[590,122,21.0],[590,125,4.0],[590,140,9.0],[590,151,3.0],[590,156,1.0],[590,157,1.0],[590,169,1.0],[590,176,8.0],[590,182,1.0],[590,191,1.0],[590,198,1.0],[590,255,2.0],[591,9,3.0],[591,33,6.0],[591,35,1.0],[591,58,1.0],[591,59,2.0],[591,62,1.0],[591,63,2.0],[591,69,1.0],[591,70,1.0],[591,72,2.0],[591,73,3.0],[591,90,1.0],[591,95,1.0],[591,106,11.0],[591,109,1.0],[591,115,8.0],[591,116,1.0],[591,136,1.0],[591,148,1.0],[591,161,1.0],[591,164,9.0],[591,166,1.0],[591,230,1.0],[591,239,2.0],[591,249,1.0],[591,251,4.0],[591,252,1.0],[592,14,1.0],[592,26,1.0],[592,27,1.0],[592,63,1.0],[592,113,1.0],[593,5,2.0],[593,16,1.0],[593,82,1.0],[594,1,2.0],[594,2,2.0],[594,3,2.0],[594,5,3.0],[594,6,8.0],[594,7,2.0],[594,8,1.0],[594,9,12.0],[594,10,2.0],[594,12,10.0],[594,13,9.0],[594,14,5.0],[594,15,9.0],[594,16,7.0],[594,17,2.0],[594,18,17.0],[594,19,12.0],[594,20,1.0],[594,22,1.0],[594,23,7.0],[594,25,2.0],[594,27,1.0],[594,28,2.0],[594,29,11.0],[594,30,7.0],[594,31,6.0],[594,33,5.0],[594,36,3.0],[594,44,8.0],[594,49,1.0],[594,51,8.0],[594,52,3.0],[594,57,1.0],[594,58,10.0],[594,61,1.0],[594,62,4.0],[594,63,2.0],[594,65,1.0],[594,67,16.0],[594,69,1.0],[594,71,3.0],[594,73,8.0],[594,75,3.0],[594,81,1.0],[594,82,5.0],[594,85,8.0],[594,87,1.0],[594,88,1.0],[594,90,3.0],[594,91,1.0],[594,92,3.0],[594,95,1.0],[594,96,3.0],[594,97,1.0],[594,98,5.0],[594,101,1.0],[594,103,14.0],[594,104,6.0],[594,105,5.0],[594,106,3.0],[594,109,3.0],[594,112,13.0],[594,113,7.0],[594,115,7.0],[594,116,4.0],[594,118,3.0],[594,120,7.0],[594,122,1.0],[594,123,1.0],[594,125,1.0],[594,128,3.0],[594,129,1.0],[594,133,5.0],[594,140,6.0],[594,141,1.0],[594,151,1.0],[594,153,3.0],[594,158,1.0],[594,159,1.0],[594,160,1.0],[594,161,2.0],[594,172,4.0],[594,174,1.0],[594,176,4.0],[594,184,7.0],[594,191,1.0],[594,236,2.0],[595,87,3.0],[596,18,1.0],[596,19,1.0],[597,9,4.0],[597,16,1.0],[597,18,6.0],[597,19,19.0],[597,20,3.0],[597,29,5.0],[597,32,1.0],[597,33,5.0],[597,36,2.0],[597,44,2.0],[597,49,1.0],[597,69,6.0],[597,82,4.0],[597,84,10.0],[597,85,11.0],[597,96,1.0],[597,100,1.0],[597,101,1.0],[597,103,2.0],[597,112,11.0],[597,131,4.0],[598,3,2.0],[598,53,1.0],[598,59,1.0],[598,72,1.0],[598,73,1.0],[598,82,1.0],[598,90,1.0],[598,114,1.0],[598,147,1.0],[598,251,2.0],[598,252,1.0],[599,62,1.0],[599,63,41.0],[599,91,4.0],[599,97,2.0],[599,102,12.0],[599,156,1.0],[599,159,1.0],[599,161,32.0],[599,163,1.0],[600,3,1.0],[600,12,1.0],[600,16,6.0],[600,26,1.0],[600,110,1.0],[601,67,3.0],[601,110,1.0],[602,1,1.0],[602,5,1.0],[602,68,5.0],[602,92,1.0],[603,9,1.0],[603,19,1.0],[603,35,1.0],[603,58,8.0],[604,51,2.0],[605,63,2.0],[605,106,10.0],[605,110,1.0],[606,0,1.0],[606,9,4.0],[606,106,1.0],[607,12,3.0],[607,21,2.0],[607,28,2.0],[607,82,2.0],[608,25,1.0],[608,59,2.0],[608,69,1.0],[608,72,3.0],[608,85,1.0],[608,147,1.0],[608,164,2.0],[608,239,2.0],[608,251,2.0],[609,9,1.0],[609,59,12.0],[610,44,1.0],[610,89,1.0],[611,3,2.0],[611,13,2.0],[611,32,1.0],[611,37,2.0],[611,56,1.0],[611,89,2.0],[611,95,1.0],[611,100,1.0],[611,113,1.0],[611,114,4.0],[611,115,2.0],[611,120,1.0],[611,140,1.0],[611,151,1.0],[612,27,5.0],[612,135,2.0],[613,10,2.0],[613,33,1.0],[613,36,1.0],[613,51,1.0],[613,95,1.0],[614,169,3.0],[614,173,8.0],[614,219,4.0],[614,232,1.0],[614,241,2.0],[615,11,1.0],[615,36,2.0],[615,44,5.0],[615,47,1.0],[615,51,2.0],[615,75,1.0],[615,76,2.0],[615,82,1.0],[615,92,5.0],[615,121,1.0],[615,124,2.0],[615,125,1.0],[615,177,2.0],[616,15,1.0],[616,76,1.0],[616,93,1.0],[617,11,4.0],[617,20,2.0],[617,23,3.0],[617,69,5.0],[618,18,1.0],[618,19,2.0],[618,124,1.0],[619,15,2.0],[619,16,1.0],[619,31,4.0],[619,33,5.0],[619,51,5.0],[619,82,3.0],[619,92,1.0],[619,136,7.0],[620,76,3.0],[621,5,1.0],[621,6,1.0],[621,29,1.0],[621,31,2.0],[621,44,9.0],[621,69,1.0],[621,85,8.0],[621,95,1.0],[621,106,3.0],[622,187,75.0],[623,140,1.0],[623,183,15.0],[624,6,1.0],[624,25,3.0],[624,82,2.0],[624,95,3.0],[624,103,1.0],[624,158,2.0],[625,6,1.0],[625,12,4.0],[625,18,1.0],[625,20,1.0],[625,26,3.0],[625,85,1.0],[625,116,10.0],[626,12,7.0],[626,15,1.0],[626,19,1.0],[626,56,8.0],[626,67,1.0],[626,93,1.0],[626,185,19.0],[627,21,2.0],[627,29,1.0],[627,164,4.0],[628,5,2.0],[628,25,1.0],[628,37,2.0],[628,39,4.0],[628,56,1.0],[628,57,3.0],[628,65,4.0],[628,84,2.0],[628,85,1.0],[628,93,4.0],[628,97,1.0],[628,115,1.0],[628,175,1.0],[628,187,1.0],[628,196,1.0],[628,228,1.0],[628,248,5.0],[628,251,1.0],[628,253,4.0],[629,0,1.0],[629,1,55.0],[629,2,13.0],[629,3,6.0],[629,4,7.0],[629,5,2.0],[629,6,10.0],[629,7,18.0],[629,8,11.0],[629,9,5.0],[629,10,9.0],[629,11,9.0],[629,13,2.0],[629,14,13.0],[629,15,2.0],[629,16,11.0],[629,17,15.0],[629,18,14.0],[629,19,7.0],[629,20,18.0],[629,21,3.0],[629,22,9.0],[629,23,12.0],[629,24,30.0],[629,25,43.0],[629,26,9.0],[629,27,39.0],[629,28,6.0],[629,29,19.0],[629,30,16.0],[629,31,44.0],[629,32,8.0],[629,33,3.0],[629,34,28.0],[629,35,13.0],[629,36,17.0],[629,37,15.0],[629,38,27.0],[629,39,9.0],[629,40,6.0],[629,41,22.0],[629,43,41.0],[629,44,18.0],[629,45,41.0],[629,46,14.0],[629,47,23.0],[629,48,5.0],[629,49,22.0],[629,50,31.0],[629,51,12.0],[629,52,29.0],[629,53,15.0],[629,54,24.0],[629,55,4.0],[629,56,16.0],[629,57,3.0],[629,58,13.0],[629,59,1.0],[629,60,16.0],[629,61,189.0],[629,63,12.0],[629,64,10.0],[629,65,19.0],[629,66,1.0],[629,67,6.0],[629,68,45.0],[629,69,11.0],[629,70,18.0],[629,72,3.0],[629,73,8.0],[629,74,28.0],[629,75,2.0],[629,76,19.0],[629,77,2.0],[629,78,15.0],[629,79,21.0],[629,80,6.0],[629,81,28.0],[629,82,22.0],[629,83,1.0],[629,84,5.0],[629,85,7.0],[629,86,3.0],[629,87,7.0],[629,88,20.0],[629,89,7.0],[629,90,42.0],[629,91,7.0],[629,92,16.0],[629,93,8.0],[629,94,3.0],[629,95,13.0],[629,96,2.0],[629,97,14.0],[629,98,5.0],[629,99,3.0],[629,100,22.0],[629,101,34.0],[629,102,42.0],[629,103,10.0],[629,104,31.0],[629,105,7.0],[629,106,7.0],[629,107,10.0],[629,108,18.0],[629,109,16.0],[629,111,1.0],[629,112,24.0],[629,113,7.0],[629,114,4.0],[629,115,4.0],[629,116,5.0],[629,117,19.0],[629,118,12.0],[629,119,26.0],[629,120,16.0],[629,121,3.0],[629,122,5.0],[629,124,16.0],[629,125,12.0],[629,127,29.0],[629,128,18.0],[629,129,14.0],[629,130,13.0],[629,131,20.0],[629,132,3.0],[629,133,2.0],[629,134,9.0],[629,135,11.0],[629,136,31.0],[629,137,1.0],[629,138,54.0],[629,139,8.0],[629,140,9.0],[629,141,10.0],[629,142,18.0],[629,143,5.0],[629,144,20.0],[629,145,16.0],[629,146,28.0],[629,147,6.0],[629,149,66.0],[629,150,42.0],[629,151,20.0],[629,152,9.0],[629,153,9.0],[629,155,25.0],[629,156,23.0],[629,157,19.0],[629,158,52.0],[629,159,22.0],[629,160,18.0],[629,161,2.0],[629,162,26.0],[629,163,17.0],[629,164,1.0],[629,165,41.0],[629,166,3.0],[629,167,4.0],[629,168,4.0],[629,169,8.0],[629,170,2.0],[629,171,10.0],[629,172,19.0],[629,173,12.0],[629,174,6.0],[629,175,9.0],[629,176,40.0],[629,177,14.0],[629,178,39.0],[629,179,1.0],[629,180,8.0],[629,181,5.0],[629,182,15.0],[629,184,14.0],[629,188,10.0],[629,189,5.0],[629,190,16.0],[629,191,23.0],[629,192,46.0],[629,193,25.0],[629,194,26.0],[629,195,40.0],[629,196,23.0],[629,197,9.0],[629,198,25.0],[629,199,21.0],[629,200,45.0],[629,201,8.0],[629,202,5.0],[629,203,39.0],[629,204,21.0],[629,205,12.0],[629,206,22.0],[629,207,27.0],[629,209,6.0],[629,210,12.0],[629,212,11.0],[629,213,8.0],[629,216,7.0],[629,217,3.0],[629,219,12.0],[629,221,6.0],[629,222,11.0],[629,223,6.0],[629,224,22.0],[629,225,8.0],[629,226,22.0],[629,227,20.0],[629,228,6.0],[629,229,18.0],[629,230,30.0],[629,231,10.0],[629,232,2.0],[629,233,10.0],[629,234,4.0],[629,235,8.0],[629,236,19.0],[629,237,4.0],[629,238,9.0],[629,240,1.0],[629,241,1.0],[629,242,3.0],[629,243,11.0],[629,244,3.0],[629,245,3.0],[629,246,9.0],[629,247,3.0],[629,248,6.0],[629,249,4.0],[629,252,3.0],[629,253,6.0],[629,256,8.0],[629,257,1.0],[629,258,1.0],[629,260,1.0],[630,120,12.0],[630,159,1.0],[631,36,1.0],[631,95,2.0],[631,116,1.0],[632,15,53.0],[632,16,618.0],[632,26,18.0],[632,67,15.0],[632,83,1.0],[632,97,2.0],[632,109,6.0],[632,116,28.0],[632,246,1.0],[633,2,1.0],[633,6,4.0],[633,7,1.0],[633,11,1.0],[633,13,5.0],[633,17,2.0],[633,27,1.0],[633,28,1.0],[633,31,1.0],[633,36,1.0],[633,58,2.0],[633,75,1.0],[633,79,1.0],[633,105,3.0],[633,113,2.0],[633,115,1.0],[633,155,1.0],[634,18,2.0],[634,29,1.0],[634,103,5.0],[635,1,4.0],[635,3,218.0],[635,4,6.0],[635,6,9.0],[635,7,6.0],[635,9,9.0],[635,10,10.0],[635,11,3.0],[635,12,14.0],[635,13,10.0],[635,14,2.0],[635,15,21.0],[635,16,40.0],[635,17,8.0],[635,18,31.0],[635,19,45.0],[635,20,17.0],[635,21,28.0],[635,22,3.0],[635,23,14.0],[635,25,1.0],[635,28,5.0],[635,29,40.0],[635,30,1.0],[635,31,13.0],[635,33,8.0],[635,34,4.0],[635,36,18.0],[635,44,22.0],[635,45,4.0],[635,46,6.0],[635,48,5.0],[635,51,54.0],[635,52,4.0],[635,54,10.0],[635,55,1.0],[635,57,1.0],[635,58,5.0],[635,59,4.0],[635,61,1.0],[635,62,3.0],[635,63,8.0],[635,65,11.0],[635,67,1.0],[635,68,1.0],[635,69,26.0],[635,71,23.0],[635,75,12.0],[635,76,3.0],[635,80,2.0],[635,81,1.0],[635,82,4.0],[635,85,2.0],[635,88,4.0],[635,89,1.0],[635,90,16.0],[635,91,2.0],[635,93,3.0],[635,94,10.0],[635,97,6.0],[635,98,34.0],[635,99,1.0],[635,100,2.0],[635,101,1.0],[635,102,2.0],[635,103,12.0],[635,104,23.0],[635,105,7.0],[635,106,6.0],[635,107,3.0],[635,108,1.0],[635,109,4.0],[635,110,2.0],[635,111,1.0],[635,112,11.0],[635,113,7.0],[635,114,201.0],[635,115,17.0],[635,116,17.0],[635,120,33.0],[635,121,4.0],[635,122,34.0],[635,124,1.0],[635,125,10.0],[635,127,1.0],[635,131,8.0],[635,137,2.0],[635,138,3.0],[635,140,11.0],[635,141,2.0],[635,151,1.0],[635,158,1.0],[635,159,7.0],[635,161,6.0],[635,162,2.0],[635,167,4.0],[635,170,1.0],[635,171,1.0],[635,176,79.0],[635,180,1.0],[635,182,3.0],[635,184,2.0],[635,185,5.0],[635,240,1.0],[635,245,2.0],[635,255,1.0],[636,29,1.0],[636,36,1.0],[637,97,2.0],[638,97,4.0],[639,122,14.0],[640,0,2.0],[640,1,3.0],[640,2,7.0],[640,17,1.0],[640,18,8.0],[640,27,1.0],[640,30,2.0],[640,40,248.0],[640,42,405.0],[640,47,2.0],[640,48,36.0],[640,52,1.0],[640,53,7.0],[640,61,3.0],[640,63,1.0],[640,65,1.0],[640,69,1.0],[640,71,2.0],[640,76,2.0],[640,77,1.0],[640,79,7.0],[640,80,5.0],[640,82,3.0],[640,100,26.0],[640,101,3.0],[640,103,1.0],[640,105,1.0],[640,106,6.0],[640,116,1.0],[640,126,309.0],[640,128,7.0],[640,129,1.0],[640,131,3.0],[640,132,73.0],[640,133,197.0],[640,134,4.0],[640,137,5.0],[640,147,1.0],[640,149,1.0],[640,154,107.0],[640,155,8.0],[640,164,1.0],[640,182,1.0],[640,183,1.0],[640,193,67.0],[640,196,1.0],[640,199,1.0],[640,200,1.0],[640,203,2.0],[640,208,262.0],[640,214,26.0],[640,234,7.0],[640,239,2.0],[640,247,5.0],[640,248,10.0],[640,249,3.0],[640,251,1.0],[640,258,394.0],[640,261,8.0],[641,6,3.0],[641,7,4.0],[641,9,38.0],[641,11,11.0],[641,19,3.0],[641,27,2.0],[641,29,2.0],[641,32,1.0],[641,33,1.0],[641,35,5.0],[641,36,2.0],[641,37,10.0],[641,39,4.0],[641,43,7.0],[641,44,21.0],[641,46,3.0],[641,52,10.0],[641,54,4.0],[641,56,1.0],[641,57,9.0],[641,58,3.0],[641,59,5.0],[641,62,3.0],[641,63,4.0],[641,69,3.0],[641,71,3.0],[641,77,25.0],[641,78,1.0],[641,80,28.0],[641,85,24.0],[641,87,4.0],[641,89,11.0],[641,90,5.0],[641,96,2.0],[641,100,1.0],[641,102,9.0],[641,116,6.0],[641,118,1.0],[641,124,1.0],[641,125,1.0],[641,135,1.0],[641,142,53.0],[641,153,10.0],[641,161,4.0],[641,164,1.0],[641,176,1.0],[641,193,4.0],[641,205,3.0],[642,2,2.0],[642,3,24.0],[642,5,4.0],[642,6,1.0],[642,9,38.0],[642,10,5.0],[642,11,1.0],[642,12,8.0],[642,13,1.0],[642,14,2.0],[642,15,41.0],[642,16,18.0],[642,18,12.0],[642,19,16.0],[642,20,8.0],[642,23,8.0],[642,26,5.0],[642,28,1.0],[642,29,8.0],[642,30,17.0],[642,31,4.0],[642,33,7.0],[642,36,10.0],[642,37,4.0],[642,43,1.0],[642,44,15.0],[642,47,1.0],[642,49,1.0],[642,51,8.0],[642,52,3.0],[642,55,13.0],[642,60,4.0],[642,62,1.0],[642,65,5.0],[642,67,1.0],[642,73,10.0],[642,75,1.0],[642,80,2.0],[642,81,7.0],[642,82,18.0],[642,85,1.0],[642,88,1.0],[642,90,2.0],[642,92,2.0],[642,95,2.0],[642,97,1.0],[642,98,1.0],[642,100,3.0],[642,102,2.0],[642,103,11.0],[642,104,19.0],[642,105,5.0],[642,107,3.0],[642,109,1.0],[642,112,11.0],[642,113,4.0],[642,114,11.0],[642,115,5.0],[642,116,13.0],[642,121,2.0],[642,122,10.0],[642,123,2.0],[642,124,4.0],[642,125,3.0],[642,131,1.0],[642,140,9.0],[642,141,1.0],[642,151,6.0],[642,158,2.0],[642,176,2.0],[642,191,6.0],[642,205,1.0],[642,229,25.0],[642,245,1.0],[642,248,1.0],[642,249,1.0],[643,29,2.0],[643,31,1.0],[643,44,2.0],[643,87,1.0],[643,122,14.0],[643,153,2.0],[643,165,3.0],[643,176,5.0],[643,193,2.0],[643,215,2.0],[644,23,4.0],[644,30,2.0],[644,82,1.0],[644,103,2.0],[645,56,3.0],[645,68,1.0],[645,69,1.0],[645,70,1.0],[645,90,1.0],[645,141,5.0],[645,167,1.0],[645,173,2.0],[645,219,2.0],[645,241,1.0],[646,6,2.0],[646,54,1.0],[646,57,1.0],[646,139,1.0],[647,2,4.0],[647,5,1.0],[647,6,7.0],[647,7,2.0],[647,10,9.0],[647,13,9.0],[647,16,8.0],[647,18,12.0],[647,19,8.0],[647,21,8.0],[647,22,3.0],[647,25,1.0],[647,26,2.0],[647,27,5.0],[647,28,50.0],[647,30,6.0],[647,37,50.0],[647,43,12.0],[647,44,30.0],[647,51,2.0],[647,58,9.0],[647,65,6.0],[647,67,3.0],[647,85,6.0],[647,89,2.0],[647,103,3.0],[647,104,4.0],[647,107,1.0],[647,109,1.0],[647,110,2.0],[647,112,7.0],[647,113,4.0],[647,114,3.0],[647,115,8.0],[647,116,9.0],[647,121,1.0],[647,122,4.0],[647,125,2.0],[647,134,2.0],[647,135,1.0],[647,137,1.0],[647,140,1.0],[647,164,1.0],[647,165,1.0],[647,171,2.0],[647,184,3.0],[647,191,2.0],[647,226,4.0],[647,252,1.0],[648,1,2.0],[648,3,17.0],[648,5,21.0],[648,21,1.0],[648,23,1.0],[648,31,2.0],[648,36,20.0],[648,65,1.0],[648,71,15.0],[648,76,1.0],[648,93,3.0],[648,96,3.0],[648,98,1.0],[648,114,21.0],[648,115,1.0],[648,122,11.0],[648,140,2.0],[648,141,1.0],[648,157,1.0],[648,172,1.0],[649,19,1.0],[649,27,3.0],[649,63,1.0],[649,70,7.0],[649,71,5.0],[649,85,6.0],[649,102,2.0],[650,19,2.0],[650,20,4.0],[650,27,1.0],[650,32,1.0],[650,33,1.0],[650,112,3.0],[650,121,1.0],[650,124,2.0],[650,153,2.0],[651,1,1.0],[651,3,14.0],[651,4,1.0],[651,5,5.0],[651,6,9.0],[651,7,4.0],[651,13,21.0],[651,14,3.0],[651,15,10.0],[651,17,8.0],[651,18,3.0],[651,19,2.0],[651,20,5.0],[651,23,1.0],[651,27,3.0],[651,28,1.0],[651,29,8.0],[651,33,22.0],[651,34,1.0],[651,36,1.0],[651,45,1.0],[651,46,3.0],[651,47,1.0],[651,51,6.0],[651,52,15.0],[651,57,12.0],[651,63,54.0],[651,75,6.0],[651,76,3.0],[651,82,1.0],[651,84,1.0],[651,85,1.0],[651,88,28.0],[651,89,5.0],[651,90,1.0],[651,95,6.0],[651,97,3.0],[651,100,3.0],[651,103,1.0],[651,105,2.0],[651,106,1.0],[651,112,2.0],[651,113,5.0],[651,120,69.0],[651,121,3.0],[651,123,1.0],[651,128,26.0],[651,130,2.0],[651,131,1.0],[651,134,2.0],[651,135,1.0],[651,157,2.0],[651,161,3.0],[651,176,1.0],[651,239,52.0],[652,6,6.0],[652,9,2.0],[652,15,1.0],[652,16,4.0],[652,18,2.0],[652,19,1.0],[652,29,6.0],[652,36,3.0],[652,58,1.0],[652,97,1.0],[652,103,2.0],[652,104,4.0],[652,112,1.0],[652,122,8.0],[652,127,2.0],[652,140,3.0],[652,172,1.0],[652,177,1.0],[653,62,1.0],[653,63,6.0],[653,88,2.0],[653,112,2.0],[653,156,2.0],[653,185,10.0],[654,90,4.0],[654,140,1.0],[655,1,1.0],[655,9,1.0],[655,15,1.0],[655,56,2.0],[655,59,1.0],[655,72,1.0],[655,73,1.0],[655,147,2.0],[655,164,1.0],[655,239,1.0],[655,251,1.0],[656,4,2.0],[656,36,1.0],[656,58,3.0],[656,63,1.0],[656,109,8.0],[657,4,5.0],[658,28,2.0],[658,109,4.0],[659,12,5.0],[659,15,24.0],[659,28,2.0],[659,31,2.0],[659,67,5.0],[659,85,3.0],[659,97,2.0],[659,109,1.0],[659,116,5.0],[660,13,2.0],[660,51,1.0],[661,6,1.0],[661,13,3.0],[661,15,1.0],[661,16,3.0],[661,30,4.0],[661,55,2.0],[661,62,1.0],[661,84,1.0],[661,92,1.0],[661,125,1.0],[661,158,1.0],[661,169,1.0],[662,9,2.0],[662,11,1.0],[662,12,2.0],[662,13,9.0],[662,15,1.0],[662,16,5.0],[662,18,5.0],[662,19,5.0],[662,21,1.0],[662,29,1.0],[662,44,4.0],[662,51,2.0],[662,69,6.0],[662,73,3.0],[662,85,8.0],[662,87,1.0],[662,99,1.0],[662,103,8.0],[662,112,1.0],[662,116,3.0],[662,121,2.0],[662,124,1.0],[662,158,1.0],[663,44,1.0],[663,122,1.0],[664,9,6.0],[664,85,18.0],[664,90,1.0],[664,93,1.0],[664,106,4.0],[664,162,2.0],[665,3,1.0],[665,15,2.0],[665,49,1.0],[665,94,1.0],[665,116,1.0],[666,13,1.0],[666,16,6.0],[666,22,1.0],[666,51,1.0],[666,67,2.0],[666,69,2.0],[666,82,1.0],[666,90,1.0],[666,112,2.0],[666,144,5.0],[666,147,1.0],[666,148,1.0],[666,187,1.0],[667,57,2.0],[667,99,2.0],[668,3,1.0],[668,13,2.0],[668,67,1.0],[668,92,2.0],[669,1,2.0],[669,5,4.0],[669,10,4.0],[669,16,5.0],[669,18,7.0],[669,19,2.0],[669,20,6.0],[669,26,4.0],[669,27,9.0],[669,32,13.0],[669,33,7.0],[669,34,1.0],[669,35,3.0],[669,36,1.0],[669,46,1.0],[669,52,2.0],[669,53,1.0],[669,60,16.0],[669,61,6.0],[669,62,40.0],[669,67,10.0],[669,69,1.0],[669,71,1.0],[669,75,5.0],[669,76,8.0],[669,81,1.0],[669,82,6.0],[669,90,2.0],[669,100,11.0],[669,103,1.0],[669,104,1.0],[669,105,1.0],[669,107,1.0],[669,112,4.0],[669,113,3.0],[669,118,1.0],[669,120,1.0],[669,121,3.0],[669,124,9.0],[669,125,4.0],[669,135,1.0],[669,136,3.0],[669,138,6.0],[669,148,1.0],[669,151,4.0],[669,157,1.0],[669,176,10.0],[669,184,3.0],[670,58,1.0],[670,116,1.0],[671,12,3.0],[671,79,1.0],[671,122,1.0],[671,159,1.0],[672,44,1.0],[672,51,1.0],[672,70,1.0],[673,13,2.0],[674,12,6.0],[674,15,5.0],[674,29,2.0],[674,69,1.0],[674,85,2.0],[674,96,2.0],[674,100,2.0],[675,4,1.0],[675,11,1.0],[675,13,8.0],[675,17,6.0],[675,19,1.0],[675,21,2.0],[675,32,4.0],[675,48,1.0],[675,51,3.0],[675,69,2.0],[675,87,1.0],[675,97,2.0],[675,105,1.0],[675,161,1.0],[675,176,1.0],[676,2,4.0],[676,9,3.0],[676,15,1.0],[676,16,2.0],[676,18,1.0],[676,19,1.0],[676,29,2.0],[676,30,2.0],[676,80,3.0],[676,82,1.0],[676,103,2.0],[676,112,1.0],[677,18,2.0],[677,52,1.0],[678,13,7.0],[678,16,2.0],[678,29,2.0],[678,100,1.0],[678,105,3.0],[678,107,2.0],[678,120,4.0],[679,63,2.0],[680,29,10.0],[680,48,1.0],[680,51,4.0],[680,58,44.0],[680,69,2.0],[680,82,1.0],[680,100,2.0],[680,158,2.0],[681,13,15.0],[681,34,2.0],[681,95,1.0],[681,96,6.0],[682,8,2.0],[682,52,1.0],[682,69,8.0],[682,82,10.0],[683,3,2.0],[683,17,2.0],[683,19,2.0],[683,21,8.0],[683,73,16.0],[683,82,1.0],[683,93,2.0],[683,97,1.0],[683,116,5.0],[683,184,2.0],[684,3,1.0],[684,6,3.0],[684,9,1.0],[684,13,5.0],[684,16,6.0],[684,18,1.0],[684,20,7.0],[684,21,1.0],[684,29,4.0],[684,36,2.0],[684,44,5.0],[684,48,1.0],[684,51,18.0],[684,54,10.0],[684,69,5.0],[684,73,11.0],[684,75,8.0],[684,81,1.0],[684,82,2.0],[684,87,2.0],[684,90,2.0],[684,95,4.0],[684,98,2.0],[684,103,3.0],[684,104,6.0],[684,110,1.0],[684,113,1.0],[684,124,1.0],[684,125,1.0],[684,134,1.0],[684,138,1.0],[684,157,2.0],[684,176,3.0],[684,184,2.0],[684,199,7.0],[684,239,3.0],[684,255,1.0],[685,18,1.0],[685,19,2.0],[685,20,5.0],[685,25,6.0],[685,32,4.0],[685,36,1.0],[685,52,1.0],[685,58,2.0],[685,60,21.0],[685,62,1.0],[685,68,2.0],[685,69,2.0],[685,73,2.0],[685,90,1.0],[685,106,2.0],[685,112,7.0],[685,121,1.0],[685,124,3.0],[685,131,1.0],[685,162,1.0],[686,2,3.0],[686,6,1.0],[686,13,1.0],[686,16,2.0],[686,18,1.0],[686,26,1.0],[686,68,1.0],[686,72,5.0],[686,76,3.0],[686,79,1.0],[686,80,3.0],[686,82,2.0],[686,84,1.0],[686,87,1.0],[686,103,1.0],[686,115,15.0],[686,116,7.0],[686,131,1.0],[686,136,5.0],[686,144,4.0],[686,151,1.0],[686,160,1.0],[686,169,1.0],[686,173,1.0],[686,176,1.0],[686,199,1.0],[686,207,1.0],[686,215,94.0],[686,220,49.0],[686,232,1.0],[686,234,3.0],[686,248,2.0],[686,254,1.0],[686,259,8.0],[686,260,2.0],[686,262,579.0],[687,1,1.0],[687,4,1.0],[687,29,1.0],[688,31,3.0],[688,41,3.0],[688,51,3.0],[688,62,2.0],[688,71,3.0],[688,100,1.0],[688,168,1.0],[689,57,1.0],[689,62,1.0],[690,2,2.0],[690,3,1.0],[690,15,1.0],[690,109,1.0],[690,159,1.0],[691,5,1.0],[691,7,1.0],[691,18,1.0],[691,32,1.0],[691,33,1.0],[691,75,1.0],[692,1,1.0],[692,3,1.0],[692,6,4.0],[692,7,1.0],[692,10,4.0],[692,12,16.0],[692,14,3.0],[692,15,11.0],[692,16,9.0],[692,17,1.0],[692,18,4.0],[692,19,1.0],[692,21,5.0],[692,23,1.0],[692,25,2.0],[692,26,3.0],[692,28,2.0],[692,29,2.0],[692,30,3.0],[692,34,2.0],[692,36,4.0],[692,52,1.0],[692,58,2.0],[692,65,8.0],[692,69,7.0],[692,73,18.0],[692,82,2.0],[692,90,6.0],[692,96,2.0],[692,103,1.0],[692,109,1.0],[692,113,4.0],[692,114,4.0],[692,115,3.0],[692,120,16.0],[692,124,2.0],[692,125,1.0],[692,136,1.0],[692,140,9.0],[692,159,2.0],[692,177,2.0],[693,2,2.0],[693,6,4.0],[693,7,1.0],[693,75,1.0],[693,82,3.0],[694,6,2.0],[694,184,1.0],[695,16,2.0],[695,26,1.0],[695,44,23.0],[695,107,1.0],[696,5,31.0],[696,12,5.0],[696,26,5.0],[696,65,3.0],[696,103,1.0],[696,109,3.0],[696,116,5.0],[697,3,1.0],[697,75,4.0],[697,150,1.0],[697,252,1.0],[698,11,2.0],[698,14,3.0],[698,85,1.0],[698,113,5.0],[699,128,2.0],[700,5,1.0],[700,11,6.0],[700,12,1.0],[700,29,3.0],[700,30,2.0],[700,31,6.0],[700,36,1.0],[700,81,2.0],[700,92,1.0],[700,112,5.0],[701,1,154.0],[701,2,6.0],[701,3,3132.0],[701,4,57.0],[701,5,54.0],[701,6,28.0],[701,7,2.0],[701,8,38.0],[701,9,90.0],[701,10,66.0],[701,11,120.0],[701,12,69.0],[701,13,193.0],[701,14,11.0],[701,15,74.0],[701,16,101.0],[701,17,16.0],[701,18,2.0],[701,19,15.0],[701,20,12.0],[701,21,128.0],[701,22,1.0],[701,23,1.0],[701,24,20.0],[701,25,39.0],[701,26,174.0],[701,27,7.0],[701,28,314.0],[701,29,15.0],[701,30,1.0],[701,31,267.0],[701,33,4.0],[701,34,10.0],[701,36,33.0],[701,37,2.0],[701,39,1.0],[701,40,9.0],[701,43,15.0],[701,44,30.0],[701,45,46.0],[701,46,2.0],[701,47,15.0],[701,48,5.0],[701,49,20.0],[701,51,18.0],[701,52,1.0],[701,53,4.0],[701,54,556.0],[701,55,49.0],[701,56,395.0],[701,57,405.0],[701,58,38.0],[701,59,295.0],[701,60,17.0],[701,61,182.0],[701,62,84.0],[701,63,67.0],[701,65,29.0],[701,66,20.0],[701,67,45.0],[701,68,6.0],[701,69,70.0],[701,70,146.0],[701,71,74.0],[701,72,8.0],[701,73,175.0],[701,75,20.0],[701,76,43.0],[701,77,387.0],[701,78,4.0],[701,79,20.0],[701,80,599.0],[701,81,15.0],[701,82,59.0],[701,84,1215.0],[701,85,84.0],[701,86,16.0],[701,87,30.0],[701,88,24.0],[701,89,55.0],[701,90,49.0],[701,91,12.0],[701,92,50.0],[701,93,16.0],[701,94,35.0],[701,95,68.0],[701,96,30.0],[701,97,146.0],[701,98,226.0],[701,99,24.0],[701,100,9.0],[701,102,4.0],[701,103,4.0],[701,104,3.0],[701,105,3.0],[701,106,326.0],[701,107,69.0],[701,108,4.0],[701,109,126.0],[701,110,52.0],[701,111,8.0],[701,112,31.0],[701,113,62.0],[701,114,636.0],[701,115,294.0],[701,116,332.0],[701,117,259.0],[701,118,22.0],[701,119,33.0],[701,120,23.0],[701,121,2.0],[701,122,16.0],[701,123,8.0],[701,124,3.0],[701,125,12.0],[701,126,3.0],[701,127,4.0],[701,128,1.0],[701,129,3.0],[701,130,9.0],[701,131,3.0],[701,132,1.0],[701,133,1.0],[701,134,21.0],[701,135,51.0],[701,137,1.0],[701,138,33.0],[701,139,85.0],[701,140,379.0],[701,141,83.0],[701,142,4.0],[701,144,224.0],[701,145,4.0],[701,146,2.0],[701,147,9.0],[701,148,3.0],[701,149,76.0],[701,151,4.0],[701,152,1247.0],[701,153,3886.0],[701,154,1.0],[701,156,72.0],[701,157,2.0],[701,158,3.0],[701,159,16.0],[701,160,273.0],[701,161,173.0],[701,162,10.0],[701,163,5.0],[701,164,3.0],[701,165,7.0],[701,168,16.0],[701,169,11.0],[701,170,33.0],[701,171,252.0],[701,172,38.0],[701,174,157.0],[701,175,47.0],[701,176,11.0],[701,177,9.0],[701,179,7.0],[701,180,95.0],[701,181,3700.0],[701,182,3.0],[701,184,15.0],[701,185,17.0],[701,186,19.0],[701,187,10.0],[701,188,201.0],[701,189,19018.0],[701,190,66.0],[701,191,5.0],[701,192,4.0],[701,193,4.0],[701,194,4191.0],[701,195,6.0],[701,196,1.0],[701,197,13.0],[701,198,39.0],[701,199,176.0],[701,200,36.0],[701,201,8.0],[701,203,145.0],[701,205,86.0],[701,206,3008.0],[701,207,2.0],[701,210,184.0],[701,211,6.0],[701,212,46.0],[701,213,43.0],[701,216,1.0],[701,217,15227.0],[701,218,2.0],[701,220,3.0],[701,224,42.0],[701,225,1.0],[701,226,1.0],[701,227,1.0],[701,228,153.0],[701,229,28.0],[701,230,1.0],[701,231,7.0],[701,232,1.0],[701,234,7.0],[701,235,1.0],[701,237,1019.0],[701,238,1.0],[701,240,54.0],[701,243,11.0],[701,244,1.0],[701,245,2.0],[701,246,305.0],[701,247,2.0],[701,248,195.0],[701,249,6.0],[701,250,1.0],[701,251,36.0],[701,252,464.0],[701,253,37.0],[701,254,2.0],[701,257,59.0],[701,258,2.0],[701,259,2767.0],[701,260,22.0],[701,261,1.0],[701,262,2.0],[702,0,27.0],[702,1,2.0],[702,5,9.0],[702,6,2.0],[702,8,1.0],[702,9,1.0],[702,10,2.0],[702,15,1.0],[702,16,5.0],[702,20,9.0],[702,21,3.0],[702,24,1.0],[702,25,50.0],[702,26,7.0],[702,28,7.0],[702,33,1.0],[702,36,8.0],[702,44,3.0],[702,47,2.0],[702,48,1.0],[702,51,2.0],[702,56,15.0],[702,57,14.0],[702,58,1544.0],[702,60,2.0],[702,61,1.0],[702,66,1.0],[702,67,4.0],[702,68,4.0],[702,69,12.0],[702,75,3.0],[702,76,1.0],[702,81,3.0],[702,82,19.0],[702,85,7.0],[702,89,2.0],[702,90,4.0],[702,94,1.0],[702,96,3.0],[702,99,2.0],[702,100,1.0],[702,102,3.0],[702,104,13.0],[702,105,5.0],[702,107,31.0],[702,109,5.0],[702,113,2.0],[702,116,4.0],[702,121,3.0],[702,122,14.0],[702,124,2.0],[702,125,4.0],[702,128,1.0],[702,129,1.0],[702,130,20.0],[702,133,2.0],[702,136,1.0],[702,140,2.0],[702,141,16.0],[702,142,2.0],[702,145,1.0],[702,156,4.0],[702,157,2.0],[702,161,2.0],[702,164,5.0],[702,165,10.0],[702,167,4.0],[702,173,2.0],[702,187,42.0],[702,226,6.0],[703,0,16.0],[703,2,19.0],[703,3,4.0],[703,4,5.0],[703,5,3.0],[703,6,16.0],[703,7,3.0],[703,8,1.0],[703,9,56.0],[703,10,3.0],[703,11,3.0],[703,13,21.0],[703,14,4.0],[703,15,4.0],[703,16,13.0],[703,18,44.0],[703,19,40.0],[703,23,17.0],[703,25,2.0],[703,26,6.0],[703,27,25.0],[703,29,24.0],[703,30,42.0],[703,31,8.0],[703,33,6.0],[703,34,3.0],[703,36,3.0],[703,41,1.0],[703,43,11.0],[703,44,8.0],[703,48,2.0],[703,51,5.0],[703,52,7.0],[703,56,5.0],[703,57,4.0],[703,58,3.0],[703,62,1.0],[703,65,3.0],[703,67,11.0],[703,69,1.0],[703,70,1.0],[703,73,153.0],[703,75,3.0],[703,76,2.0],[703,82,39.0],[703,84,6.0],[703,85,82.0],[703,90,8.0],[703,92,1.0],[703,93,5.0],[703,95,5.0],[703,96,2.0],[703,97,8.0],[703,98,2.0],[703,99,13.0],[703,100,1.0],[703,103,39.0],[703,104,2.0],[703,106,2.0],[703,107,2.0],[703,112,50.0],[703,113,34.0],[703,114,7.0],[703,116,2.0],[703,118,2.0],[703,124,3.0],[703,125,3.0],[703,128,3.0],[703,129,7.0],[703,131,1.0],[703,135,1.0],[703,137,2.0],[703,140,6.0],[703,151,3.0],[703,156,3.0],[703,157,1.0],[703,158,7.0],[703,165,1.0],[703,172,7.0],[703,176,1.0],[704,67,2.0],[704,106,2.0],[705,13,4.0],[705,18,6.0],[705,19,1.0],[705,30,1.0],[705,64,1.0],[705,82,2.0],[705,121,3.0],[706,21,7.0],[706,33,1.0],[706,62,1.0],[706,103,1.0],[706,122,6.0],[707,16,2.0],[707,36,1.0],[707,58,2.0],[708,1,2.0],[708,6,1.0],[708,26,1.0],[708,35,1.0],[708,36,4.0],[708,44,24.0],[708,51,5.0],[708,60,6.0],[708,62,1.0],[708,75,3.0],[708,76,2.0],[708,82,6.0],[708,100,2.0],[708,104,5.0],[708,151,1.0],[708,184,4.0],[709,1,1.0],[709,3,5.0],[709,4,2.0],[709,6,15.0],[709,17,1.0],[709,18,5.0],[709,19,4.0],[709,20,1.0],[709,32,2.0],[709,33,1.0],[709,36,6.0],[709,44,8.0],[709,48,1.0],[709,49,8.0],[709,51,41.0],[709,52,3.0],[709,58,1.0],[709,63,1.0],[709,68,1.0],[709,70,1.0],[709,75,17.0],[709,81,11.0],[709,82,12.0],[709,87,1.0],[709,89,14.0],[709,90,2.0],[709,91,3.0],[709,98,1.0],[709,100,4.0],[709,101,3.0],[709,103,5.0],[709,104,4.0],[709,105,2.0],[709,106,1.0],[709,112,1.0],[709,114,7.0],[709,120,14.0],[709,125,4.0],[709,128,1.0],[709,134,5.0],[709,140,3.0],[709,156,1.0],[709,157,2.0],[709,158,3.0],[709,159,12.0],[709,161,22.0],[709,163,1.0],[709,170,1.0],[709,176,11.0],[709,177,1.0],[709,184,39.0],[709,255,1.0],[710,5,1.0],[710,67,1.0],[710,116,1.0],[710,193,1.0],[711,3,2.0],[711,12,3.0],[711,19,4.0],[711,29,1.0],[711,30,8.0],[711,67,1.0],[711,103,1.0],[711,105,3.0],[711,133,1.0],[712,1,7.0],[712,2,3.0],[712,5,4.0],[712,9,3.0],[712,12,13.0],[712,13,1.0],[712,15,35.0],[712,16,7.0],[712,20,3.0],[712,26,2.0],[712,27,5.0],[712,28,1.0],[712,29,10.0],[712,32,2.0],[712,33,1.0],[712,47,3.0],[712,56,11.0],[712,59,2.0],[712,62,18.0],[712,63,5.0],[712,67,2.0],[712,69,13.0],[712,71,2.0],[712,73,8.0],[712,76,1.0],[712,82,2.0],[712,85,11.0],[712,92,1.0],[712,97,1.0],[712,107,5.0],[712,116,17.0],[712,121,2.0],[712,138,3.0],[712,162,5.0],[712,165,2.0],[712,166,1.0],[712,240,2.0],[712,252,4.0],[712,256,13.0],[713,84,2.0],[714,1,1.0],[714,3,5.0],[714,5,3.0],[714,7,1.0],[714,9,1.0],[714,13,1.0],[714,16,2.0],[714,25,3.0],[714,29,3.0],[714,44,1.0],[714,48,1.0],[714,53,2.0],[714,54,1.0],[714,57,2.0],[714,58,1.0],[714,59,6.0],[714,60,1.0],[714,73,1.0],[714,75,1.0],[714,98,4.0],[714,99,1.0],[714,100,2.0],[714,105,1.0],[714,113,1.0],[714,114,1.0],[714,120,1.0],[714,125,1.0],[714,137,1.0],[714,138,1.0],[714,140,1.0],[714,149,2.0],[714,160,3.0],[714,161,1.0],[714,164,6.0],[714,175,1.0],[714,176,1.0],[714,180,1.0],[714,186,4.0],[714,226,2.0],[714,248,1.0],[714,249,1.0],[714,252,1.0],[715,3,1.0],[715,13,1.0],[715,19,4.0],[715,51,3.0],[715,82,2.0],[715,85,1.0],[715,87,1.0],[715,88,1.0],[715,104,3.0],[715,105,1.0],[715,122,1.0],[715,141,4.0],[716,1,9.0],[716,5,6.0],[716,13,7.0],[716,15,7.0],[716,19,4.0],[716,27,12.0],[716,31,1.0],[716,32,6.0],[716,33,29.0],[716,41,1.0],[716,51,1.0],[716,62,1.0],[716,69,4.0],[716,96,2.0],[716,97,2.0],[716,103,1.0],[716,112,13.0],[716,118,1.0],[716,131,7.0],[716,135,1.0],[716,161,3.0],[716,184,4.0],[717,81,1.0],[717,158,1.0],[718,54,2.0],[719,11,1.0],[719,31,2.0],[719,84,2.0],[719,115,1.0],[719,128,1.0],[719,154,1.0],[719,214,6.0],[719,216,3.0],[719,229,1.0],[720,92,4.0],[720,111,1.0],[720,113,1.0],[721,1,1.0],[721,9,1.0],[721,23,1.0],[721,25,1.0],[721,32,2.0],[721,44,1.0],[721,63,1.0],[721,69,6.0],[721,71,2.0],[721,73,4.0],[721,75,16.0],[721,90,2.0],[721,105,4.0],[721,134,1.0],[721,184,1.0],[722,27,3.0],[722,112,2.0],[723,12,6.0],[723,13,11.0],[723,92,7.0],[723,111,1.0],[724,4,2.0],[725,27,2.0],[725,71,25.0],[726,1,130.0],[726,2,42.0],[726,3,10.0],[726,4,8.0],[726,5,12.0],[726,6,13.0],[726,7,36.0],[726,8,55.0],[726,9,12.0],[726,10,34.0],[726,11,20.0],[726,12,4.0],[726,13,5.0],[726,14,30.0],[726,15,8.0],[726,16,18.0],[726,17,24.0],[726,18,35.0],[726,19,14.0],[726,20,23.0],[726,21,9.0],[726,22,10.0],[726,23,52.0],[726,24,69.0],[726,25,111.0],[726,26,38.0],[726,27,30.0],[726,28,32.0],[726,29,29.0],[726,30,24.0],[726,31,99.0],[726,32,23.0],[726,33,13.0],[726,34,50.0],[726,35,36.0],[726,36,51.0],[726,37,22.0],[726,38,43.0],[726,39,36.0],[726,40,8.0],[726,41,51.0],[726,42,9.0],[726,43,90.0],[726,44,28.0],[726,45,35.0],[726,46,34.0],[726,47,60.0],[726,48,35.0],[726,49,38.0],[726,50,67.0],[726,51,23.0],[726,52,24.0],[726,53,40.0],[726,54,62.0],[726,55,3.0],[726,56,11.0],[726,57,18.0],[726,58,60.0],[726,59,6.0],[726,60,53.0],[726,61,419.0],[726,62,9.0],[726,63,28.0],[726,64,43.0],[726,65,41.0],[726,66,41.0],[726,67,38.0],[726,68,61.0],[726,69,34.0],[726,70,28.0],[726,71,11.0],[726,72,21.0],[726,73,14.0],[726,74,62.0],[726,75,12.0],[726,76,33.0],[726,77,49.0],[726,78,63.0],[726,79,64.0],[726,80,41.0],[726,81,68.0],[726,82,40.0],[726,83,56.0],[726,84,40.0],[726,85,49.0],[726,86,184.0],[726,87,21.0],[726,88,42.0],[726,89,51.0],[726,90,131.0],[726,91,25.0],[726,92,11.0],[726,93,15.0],[726,94,6.0],[726,95,16.0],[726,96,2.0],[726,97,26.0],[726,98,62.0],[726,99,17.0],[726,100,59.0],[726,101,72.0],[726,102,32.0],[726,103,20.0],[726,104,35.0],[726,105,23.0],[726,106,9.0],[726,107,44.0],[726,108,33.0],[726,109,68.0],[726,110,30.0],[726,111,3.0],[726,112,33.0],[726,113,5.0],[726,114,19.0],[726,115,40.0],[726,116,25.0],[726,117,52.0],[726,118,250.0],[726,119,56.0],[726,120,17.0],[726,121,22.0],[726,122,19.0],[726,123,1.0],[726,124,39.0],[726,125,40.0],[726,126,4.0],[726,127,45.0],[726,128,38.0],[726,129,33.0],[726,130,52.0],[726,131,66.0],[726,132,12.0],[726,133,2.0],[726,134,93.0],[726,135,39.0],[726,136,76.0],[726,138,58.0],[726,139,15.0],[726,140,70.0],[726,141,23.0],[726,142,15.0],[726,143,10.0],[726,144,56.0],[726,145,46.0],[726,146,63.0],[726,147,9.0],[726,148,71.0],[726,149,70.0],[726,150,89.0],[726,151,45.0],[726,152,72.0],[726,153,44.0],[726,154,3.0],[726,155,76.0],[726,156,29.0],[726,157,13.0],[726,158,101.0],[726,159,41.0],[726,160,8.0],[726,161,16.0],[726,162,67.0],[726,163,54.0],[726,164,18.0],[726,165,62.0],[726,166,7.0],[726,167,19.0],[726,168,18.0],[726,169,16.0],[726,170,67.0],[726,171,17.0],[726,172,47.0],[726,173,15.0],[726,174,46.0],[726,175,3.0],[726,176,68.0],[726,177,80.0],[726,178,122.0],[726,179,42.0],[726,180,15.0],[726,181,15.0],[726,182,35.0],[726,183,3.0],[726,184,20.0],[726,185,50.0],[726,186,9.0],[726,187,29.0],[726,188,40.0],[726,189,13.0],[726,190,110.0],[726,191,62.0],[726,192,110.0],[726,193,102.0],[726,194,38.0],[726,195,80.0],[726,196,51.0],[726,197,41.0],[726,198,46.0],[726,199,117.0],[726,200,84.0],[726,201,8.0],[726,202,46.0],[726,203,51.0],[726,204,52.0],[726,205,53.0],[726,206,40.0],[726,207,83.0],[726,208,2.0],[726,209,73.0],[726,210,56.0],[726,211,2.0],[726,212,67.0],[726,213,21.0],[726,215,2.0],[726,216,8.0],[726,217,2.0],[726,218,86.0],[726,219,20.0],[726,220,16.0],[726,221,20.0],[726,222,54.0],[726,223,28.0],[726,224,64.0],[726,225,31.0],[726,226,65.0],[726,227,68.0],[726,228,69.0],[726,229,87.0],[726,230,52.0],[726,231,18.0],[726,232,2.0],[726,233,43.0],[726,234,15.0],[726,235,42.0],[726,236,52.0],[726,237,12.0],[726,238,23.0],[726,239,6.0],[726,240,81.0],[726,241,8.0],[726,242,78.0],[726,243,13.0],[726,244,13.0],[726,245,65.0],[726,246,42.0],[726,247,11.0],[726,248,120.0],[726,249,39.0],[726,250,1.0],[726,251,18.0],[726,252,7.0],[726,253,118.0],[726,254,1.0],[726,255,5.0],[726,256,4.0],[726,257,4.0],[726,258,4.0],[726,259,1.0],[726,261,1.0],[726,262,1.0],[726,263,25.0],[727,5,7.0],[727,110,1.0],[728,21,9.0],[728,76,2.0],[728,105,1.0],[728,122,1.0],[728,182,1.0],[729,3,17.0],[729,121,1.0],[730,6,3.0],[730,72,1.0],[730,169,8.0],[730,173,10.0],[730,219,1.0],[730,232,5.0],[730,241,1.0],[731,113,2.0],[732,2,1.0],[732,87,2.0],[733,13,1.0],[733,26,1.0],[733,46,2.0],[733,70,1.0],[734,1,1.0],[734,3,5.0],[734,5,3.0],[734,6,6.0],[734,7,1.0],[734,9,14.0],[734,10,7.0],[734,13,7.0],[734,14,2.0],[734,17,7.0],[734,18,3.0],[734,23,8.0],[734,24,1.0],[734,25,1.0],[734,29,4.0],[734,30,10.0],[734,31,5.0],[734,33,1.0],[734,44,3.0],[734,85,1.0],[734,103,3.0],[734,105,1.0],[734,106,2.0],[734,122,1.0],[734,124,4.0],[734,140,11.0],[734,185,1.0],[734,255,1.0],[735,113,2.0],[736,15,2.0],[736,47,1.0],[737,57,12.0],[737,59,4.0],[737,60,3.0],[737,62,21.0],[737,63,1.0],[737,64,3.0],[737,90,1.0],[737,105,7.0],[737,113,3.0],[737,160,99.0],[738,1,8.0],[738,2,4.0],[738,3,27.0],[738,4,1.0],[738,5,53.0],[738,6,35.0],[738,7,13.0],[738,8,4.0],[738,9,46.0],[738,10,22.0],[738,11,1.0],[738,12,56.0],[738,13,36.0],[738,14,10.0],[738,15,84.0],[738,16,36.0],[738,17,14.0],[738,18,17.0],[738,19,16.0],[738,20,3.0],[738,21,19.0],[738,23,12.0],[738,24,1.0],[738,25,5.0],[738,26,36.0],[738,27,18.0],[738,28,8.0],[738,29,18.0],[738,30,17.0],[738,31,17.0],[738,32,1.0],[738,33,2.0],[738,34,1.0],[738,36,11.0],[738,43,5.0],[738,48,1.0],[738,49,11.0],[738,51,22.0],[738,52,4.0],[738,53,1.0],[738,55,10.0],[738,56,20.0],[738,57,14.0],[738,58,10.0],[738,60,17.0],[738,61,19.0],[738,62,3.0],[738,63,9.0],[738,65,34.0],[738,67,3.0],[738,69,24.0],[738,70,3.0],[738,73,24.0],[738,75,4.0],[738,76,3.0],[738,77,1.0],[738,80,15.0],[738,81,1.0],[738,82,10.0],[738,84,2.0],[738,85,14.0],[738,87,2.0],[738,88,2.0],[738,89,4.0],[738,90,8.0],[738,92,9.0],[738,93,8.0],[738,95,7.0],[738,96,10.0],[738,97,13.0],[738,98,15.0],[738,99,5.0],[738,100,3.0],[738,103,16.0],[738,104,8.0],[738,106,11.0],[738,107,11.0],[738,109,7.0],[738,110,1.0],[738,111,2.0],[738,112,15.0],[738,113,24.0],[738,114,7.0],[738,115,5.0],[738,116,35.0],[738,118,1.0],[738,120,6.0],[738,122,19.0],[738,125,6.0],[738,128,5.0],[738,132,2.0],[738,137,20.0],[738,138,8.0],[738,140,84.0],[738,141,3.0],[738,150,1.0],[738,151,4.0],[738,153,4.0],[738,156,2.0],[738,157,1.0],[738,160,2.0],[738,161,12.0],[738,165,2.0],[738,169,1.0],[738,172,2.0],[738,176,10.0],[738,179,2.0],[738,182,3.0],[738,184,11.0],[738,191,2.0],[738,194,1.0],[738,203,4.0],[738,218,2.0],[738,226,3.0],[738,228,1.0],[738,239,11.0],[738,243,1.0],[738,245,1.0],[738,249,1.0],[738,255,1.0],[739,19,2.0],[739,96,1.0],[739,116,1.0],[739,169,1.0],[740,16,1.0],[740,25,1.0],[740,53,1.0],[740,80,1.0],[740,89,1.0],[740,115,2.0],[740,116,2.0],[740,121,1.0],[740,124,1.0],[740,131,1.0],[740,144,45.0],[740,215,32.0],[740,220,23.0],[740,248,1.0],[740,262,81.0],[741,6,2.0],[741,7,1.0],[741,13,2.0],[741,18,1.0],[741,19,2.0],[741,28,1.0],[741,36,4.0],[741,44,14.0],[741,49,3.0],[741,57,28.0],[741,58,4.0],[741,68,1.0],[741,69,2.0],[741,82,5.0],[741,90,1.0],[741,98,2.0],[741,99,1.0],[741,103,2.0],[741,104,1.0],[741,112,1.0],[741,113,4.0],[741,115,8.0],[741,125,1.0],[741,140,5.0],[741,157,1.0],[741,162,1.0],[742,15,1.0],[742,44,2.0],[742,51,2.0],[742,75,1.0],[742,136,2.0],[743,1,1.0],[743,17,1.0],[744,36,2.0],[745,15,1.0],[745,16,10.0],[745,18,7.0],[745,19,3.0],[745,27,4.0],[745,33,2.0],[745,115,1.0],[746,19,1.0],[746,21,3.0],[746,63,3.0],[747,30,1.0],[747,33,3.0],[747,44,3.0],[747,51,3.0],[747,58,3.0],[747,125,2.0],[747,199,1.0],[748,9,1.0],[748,18,1.0],[748,29,2.0],[748,36,8.0],[748,103,1.0],[748,113,3.0],[748,125,1.0],[749,19,4.0],[749,26,2.0],[749,91,1.0],[750,0,4.0],[750,1,9.0],[750,3,19.0],[750,5,4.0],[750,6,3.0],[750,10,4.0],[750,12,4.0],[750,13,8.0],[750,15,6.0],[750,16,7.0],[750,18,10.0],[750,19,3.0],[750,22,2.0],[750,23,1.0],[750,25,1.0],[750,27,2.0],[750,28,2.0],[750,29,2.0],[750,30,7.0],[750,44,4.0],[750,52,2.0],[750,67,2.0],[750,69,1.0],[750,73,6.0],[750,76,2.0],[750,81,1.0],[750,85,22.0],[750,90,1.0],[750,92,1.0],[750,95,2.0],[750,96,2.0],[750,100,1.0],[750,104,7.0],[750,106,3.0],[750,107,1.0],[750,109,3.0],[750,112,2.0],[750,113,8.0],[750,122,8.0],[750,129,8.0],[750,133,1.0],[750,151,1.0],[750,165,7.0],[750,176,5.0],[750,184,2.0],[750,234,1.0],[751,13,1.0],[751,58,1.0],[751,82,1.0],[752,5,1.0],[752,6,7.0],[752,13,7.0],[752,15,8.0],[752,18,4.0],[752,19,3.0],[752,20,3.0],[752,23,1.0],[752,25,5.0],[752,27,1.0],[752,28,4.0],[752,29,10.0],[752,33,1.0],[752,37,3.0],[752,51,2.0],[752,59,7.0],[752,75,1.0],[752,85,2.0],[752,104,10.0],[752,105,9.0],[752,107,2.0],[752,112,1.0],[752,124,2.0],[752,125,2.0],[752,129,1.0],[752,133,3.0],[752,135,1.0],[752,140,13.0],[752,157,1.0],[752,179,1.0],[753,25,1.0],[753,54,9.0],[753,57,2.0],[753,62,7.0],[753,63,6.0],[753,64,8.0],[753,160,14.0],[753,161,3.0],[754,3,154.0],[754,5,3.0],[754,7,2.0],[754,15,2.0],[754,18,1.0],[754,21,83.0],[754,31,3.0],[754,54,365.0],[754,56,601.0],[754,57,154.0],[754,59,3.0],[754,62,10.0],[754,64,1.0],[754,65,1.0],[754,69,8.0],[754,70,2635.0],[754,73,11.0],[754,84,1.0],[754,88,2.0],[754,89,1.0],[754,90,3.0],[754,91,1.0],[754,98,40.0],[754,105,1.0],[754,107,5.0],[754,110,2.0],[754,114,194.0],[754,115,6.0],[754,120,6.0],[754,122,81.0],[754,140,4.0],[754,159,1.0],[754,160,3.0],[754,161,12.0],[754,165,5.0],[754,170,1.0],[754,171,1.0],[754,172,3.0],[754,182,2.0],[754,222,5.0],[754,248,2.0],[754,254,1.0],[755,12,2.0],[756,15,1.0],[756,28,3.0],[756,35,20.0],[756,48,1.0],[756,51,1.0],[756,82,19.0],[756,125,4.0],[756,177,3.0],[757,37,1.0],[757,43,1.0],[757,53,1.0],[757,63,2.0],[757,70,13.0],[757,71,1.0],[757,72,1.0],[757,75,3.0],[757,83,1.0],[757,84,3.0],[757,93,6.0],[757,99,10.0],[757,104,3.0],[757,122,1.0],[757,135,5.0],[757,140,1.0],[757,148,1.0],[757,153,8.0],[757,158,1.0],[757,160,2.0],[757,161,3.0],[757,168,3.0],[757,169,1.0],[757,171,2.0],[757,175,7.0],[757,176,2.0],[757,181,1.0],[757,189,10.0],[757,198,8.0],[757,199,1.0],[757,217,20.0],[757,219,11.0],[757,231,4.0],[757,232,2.0],[757,241,4.0],[757,248,2.0],[757,249,1.0],[757,257,20.0],[757,259,4.0],[757,260,8.0],[758,132,1.0],[758,214,4.0],[758,216,1.0],[759,1,7.0],[759,12,6.0],[759,15,5.0],[759,29,4.0],[760,9,2.0],[760,15,5.0],[760,16,14.0],[760,23,2.0],[760,26,2.0],[760,29,1.0],[760,67,1.0],[760,75,5.0],[760,80,1.0],[760,82,5.0],[760,85,4.0],[760,103,1.0],[760,112,2.0],[760,116,2.0],[760,131,1.0],[760,134,1.0],[760,142,2.0],[760,184,1.0],[761,0,5.0],[761,1,9.0],[761,2,5.0],[761,3,40.0],[761,4,87.0],[761,5,26.0],[761,6,6.0],[761,9,12.0],[761,10,26.0],[761,11,69.0],[761,13,2.0],[761,14,1.0],[761,15,6.0],[761,17,28.0],[761,18,15.0],[761,19,22.0],[761,20,5.0],[761,21,10.0],[761,23,1.0],[761,24,4.0],[761,25,3.0],[761,27,3.0],[761,28,6.0],[761,29,24.0],[761,31,2.0],[761,33,9.0],[761,35,14.0],[761,36,7.0],[761,37,31.0],[761,43,4.0],[761,44,12.0],[761,46,3.0],[761,48,2.0],[761,49,9.0],[761,51,4.0],[761,55,30.0],[761,56,66.0],[761,57,2.0],[761,58,4.0],[761,59,27.0],[761,61,5.0],[761,62,25.0],[761,63,12.0],[761,65,2.0],[761,66,52.0],[761,69,6.0],[761,71,84.0],[761,73,62.0],[761,75,2.0],[761,76,9.0],[761,77,2.0],[761,78,24.0],[761,80,150.0],[761,81,4.0],[761,82,9.0],[761,83,6.0],[761,84,33.0],[761,85,47.0],[761,87,11.0],[761,88,13.0],[761,89,14.0],[761,90,19.0],[761,92,20.0],[761,94,42.0],[761,95,3.0],[761,96,15.0],[761,97,57.0],[761,98,4.0],[761,99,7.0],[761,103,2.0],[761,104,3.0],[761,106,4.0],[761,108,4.0],[761,109,1.0],[761,110,1.0],[761,111,3.0],[761,112,10.0],[761,113,45.0],[761,114,99.0],[761,115,4.0],[761,116,7.0],[761,118,5.0],[761,120,8.0],[761,121,1.0],[761,122,1.0],[761,124,1.0],[761,125,4.0],[761,128,2.0],[761,140,2.0],[761,141,7.0],[761,145,1.0],[761,148,3.0],[761,151,1.0],[761,152,1.0],[761,153,6.0],[761,156,2.0],[761,157,1.0],[761,159,10.0],[761,160,119.0],[761,161,149.0],[761,163,16.0],[761,167,2.0],[761,169,2.0],[761,175,1.0],[761,176,6.0],[761,185,10.0],[761,193,6.0],[761,212,8.0],[761,218,2.0],[761,240,1.0],[761,245,4.0],[762,154,1.0],[762,214,2.0],[762,216,1.0],[763,2,4.0],[763,105,1.0],[764,1,3.0],[764,2,1.0],[764,3,1.0],[764,4,1.0],[764,6,5.0],[764,11,2.0],[764,13,7.0],[764,16,14.0],[764,18,4.0],[764,49,1.0],[764,59,12.0],[764,63,1.0],[764,67,1.0],[764,69,12.0],[764,71,1.0],[764,73,8.0],[764,76,1.0],[764,82,1.0],[764,90,9.0],[764,92,1.0],[764,95,1.0],[764,98,6.0],[764,102,1.0],[764,103,1.0],[764,105,2.0],[764,107,1.0],[764,111,1.0],[764,113,1.0],[764,114,1.0],[764,122,9.0],[764,124,2.0],[764,140,1.0],[764,159,4.0],[765,4,1.0],[765,5,4.0],[765,9,78.0],[765,10,2.0],[765,13,8.0],[765,17,1.0],[765,19,8.0],[765,20,10.0],[765,47,1.0],[765,57,9.0],[765,60,9.0],[765,62,3.0],[765,64,2.0],[765,69,1.0],[765,70,1.0],[765,76,2.0],[765,77,4.0],[765,80,2.0],[765,88,1.0],[765,90,2.0],[765,97,8.0],[765,102,2.0],[765,112,12.0],[765,113,4.0],[765,118,1.0],[765,120,5.0],[765,131,3.0],[765,153,10.0],[765,160,4.0],[765,161,3.0],[765,185,3.0],[766,6,1.0],[766,36,4.0],[766,44,3.0],[766,263,1.0],[767,8,1.0],[767,21,8.0],[767,140,2.0],[768,3,2.0],[768,9,2.0],[768,23,3.0],[768,29,3.0],[768,51,1.0],[768,59,2.0],[768,63,2.0],[768,164,6.0],[768,239,1.0],[769,3,15.0],[769,4,14.0],[769,5,9.0],[769,6,2.0],[769,7,1.0],[769,9,7.0],[769,10,2.0],[769,11,73.0],[769,13,22.0],[769,14,1.0],[769,17,2.0],[769,20,1.0],[769,26,5.0],[769,29,1.0],[769,30,3.0],[769,31,5.0],[769,35,38.0],[769,36,10.0],[769,37,74.0],[769,43,1.0],[769,44,46.0],[769,47,2.0],[769,49,6.0],[769,51,8.0],[769,52,1.0],[769,54,87.0],[769,55,25.0],[769,56,43.0],[769,57,7.0],[769,59,6.0],[769,61,2.0],[769,62,18.0],[769,63,5.0],[769,66,6.0],[769,70,10.0],[769,71,19.0],[769,73,28.0],[769,74,1.0],[769,76,1.0],[769,77,4.0],[769,79,1.0],[769,82,4.0],[769,83,1.0],[769,85,31.0],[769,87,15.0],[769,88,17.0],[769,90,5.0],[769,92,8.0],[769,95,56.0],[769,97,16.0],[769,98,1.0],[769,99,2.0],[769,100,1.0],[769,104,6.0],[769,106,5.0],[769,107,4.0],[769,111,4.0],[769,113,15.0],[769,125,3.0],[769,130,2.0],[769,145,1.0],[769,148,12.0],[769,150,2.0],[769,159,1.0],[769,160,1124.0],[769,169,2.0],[769,173,1.0],[769,176,7.0],[769,187,29.0],[769,204,1.0],[769,218,44.0],[769,222,10.0],[769,241,39.0],[770,19,2.0],[770,35,14.0],[770,59,11.0],[770,109,5.0],[771,6,10.0],[771,7,4.0],[771,9,7.0],[771,10,1.0],[771,11,4.0],[771,12,7.0],[771,13,8.0],[771,16,2.0],[771,17,4.0],[771,23,7.0],[771,29,1.0],[771,51,6.0],[771,58,2.0],[771,63,2.0],[771,67,1.0],[771,87,4.0],[771,92,1.0],[771,99,1.0],[771,104,2.0],[771,105,15.0],[771,106,2.0],[771,113,4.0],[771,115,3.0],[771,120,15.0],[771,129,2.0],[771,133,1.0],[771,150,2.0],[771,159,2.0],[771,161,5.0],[771,172,1.0],[771,176,9.0],[772,90,2.0],[773,5,5.0],[773,8,1.0],[773,13,1.0],[773,15,7.0],[773,19,1.0],[773,20,1.0],[773,21,1.0],[773,23,2.0],[773,25,1.0],[773,31,2.0],[773,36,1.0],[773,44,8.0],[773,46,1.0],[773,49,1.0],[773,51,4.0],[773,52,1.0],[773,56,2.0],[773,57,1.0],[773,69,13.0],[773,71,2.0],[773,75,9.0],[773,76,3.0],[773,90,1.0],[773,97,2.0],[773,98,6.0],[773,100,1.0],[773,103,4.0],[773,105,5.0],[773,112,10.0],[773,113,16.0],[773,114,11.0],[773,115,1.0],[773,131,1.0],[773,137,3.0],[773,140,2.0],[773,142,5.0],[773,151,1.0],[773,157,2.0],[773,158,11.0],[773,162,1.0],[773,176,6.0],[773,256,2.0],[774,0,107.0],[774,1,33.0],[774,2,35.0],[774,3,32.0],[774,4,42.0],[774,5,56.0],[774,6,140.0],[774,7,35.0],[774,8,3.0],[774,9,123.0],[774,10,48.0],[774,11,13.0],[774,12,13.0],[774,13,83.0],[774,14,23.0],[774,15,44.0],[774,16,8.0],[774,17,24.0],[774,18,90.0],[774,19,99.0],[774,20,48.0],[774,21,28.0],[774,22,16.0],[774,23,22.0],[774,24,1.0],[774,25,33.0],[774,26,4.0],[774,27,29.0],[774,28,9.0],[774,29,394.0],[774,30,20.0],[774,31,23.0],[774,32,3.0],[774,33,34.0],[774,34,8.0],[774,35,15.0],[774,36,74.0],[774,37,2.0],[774,44,138.0],[774,46,2.0],[774,47,5.0],[774,48,15.0],[774,49,11.0],[774,51,67.0],[774,52,5.0],[774,54,8.0],[774,55,5.0],[774,56,19.0],[774,57,18.0],[774,58,39.0],[774,60,1.0],[774,61,1.0],[774,62,19.0],[774,63,1.0],[774,65,27.0],[774,66,5.0],[774,67,12.0],[774,69,51.0],[774,70,26.0],[774,71,2.0],[774,73,122.0],[774,75,19.0],[774,76,16.0],[774,79,1.0],[774,80,8.0],[774,81,29.0],[774,82,67.0],[774,84,10.0],[774,85,97.0],[774,87,17.0],[774,88,2.0],[774,89,5.0],[774,90,14.0],[774,92,28.0],[774,93,14.0],[774,95,17.0],[774,96,6.0],[774,97,18.0],[774,98,25.0],[774,99,5.0],[774,100,3.0],[774,102,1.0],[774,103,88.0],[774,104,46.0],[774,105,9.0],[774,106,19.0],[774,107,7.0],[774,108,2.0],[774,109,6.0],[774,110,2.0],[774,111,1.0],[774,112,64.0],[774,113,117.0],[774,114,55.0],[774,115,12.0],[774,116,10.0],[774,118,1.0],[774,119,3.0],[774,121,4.0],[774,122,13.0],[774,123,2.0],[774,124,9.0],[774,125,38.0],[774,127,5.0],[774,128,10.0],[774,129,8.0],[774,130,2.0],[774,131,19.0],[774,134,19.0],[774,137,245.0],[774,140,269.0],[774,142,3.0],[774,144,2.0],[774,150,1.0],[774,151,28.0],[774,153,1.0],[774,156,5.0],[774,157,8.0],[774,158,17.0],[774,160,1.0],[774,165,7.0],[774,170,1.0],[774,172,11.0],[774,173,1.0],[774,174,21.0],[774,176,26.0],[774,177,8.0],[774,179,3.0],[774,184,76.0],[774,185,23.0],[774,190,1.0],[774,191,6.0],[774,198,1.0],[774,199,3.0],[774,203,1.0],[774,215,2.0],[774,234,1.0],[774,245,11.0],[774,249,1.0],[774,256,3.0],[775,4,1.0],[775,23,4.0],[775,31,2.0],[775,75,4.0],[775,105,7.0],[775,138,9.0],[775,140,2.0],[775,141,5.0],[776,1,4.0],[776,31,3.0],[777,17,2.0],[778,18,1.0],[778,52,10.0],[778,176,2.0],[778,256,7.0],[779,4,1.0],[779,103,2.0],[779,105,1.0],[779,133,2.0],[780,12,3.0],[780,18,2.0],[780,26,1.0],[780,97,2.0],[780,122,1.0],[780,128,1.0],[780,245,2.0],[781,16,2.0],[781,109,1.0],[782,30,3.0],[783,0,2.0],[783,6,1.0],[783,9,1.0],[783,10,1.0],[783,12,4.0],[783,15,1.0],[783,17,3.0],[783,18,5.0],[783,21,5.0],[783,27,2.0],[783,33,1.0],[783,44,3.0],[783,56,42.0],[783,69,7.0],[783,75,5.0],[783,105,9.0],[783,113,4.0],[783,126,2.0],[783,133,2.0],[783,134,3.0],[783,151,1.0],[783,156,1.0],[783,184,11.0],[784,1,3.0],[784,2,7.0],[784,3,48.0],[784,4,38.0],[784,5,72.0],[784,6,14.0],[784,9,13.0],[784,10,14.0],[784,11,24.0],[784,12,4.0],[784,13,39.0],[784,14,5.0],[784,15,12.0],[784,17,9.0],[784,18,2.0],[784,20,4.0],[784,21,38.0],[784,24,8.0],[784,25,96.0],[784,26,6.0],[784,27,1.0],[784,28,3.0],[784,29,1.0],[784,31,1105.0],[784,33,1.0],[784,35,3.0],[784,36,16.0],[784,40,6.0],[784,44,9.0],[784,48,1.0],[784,49,1.0],[784,50,5.0],[784,51,2.0],[784,54,78.0],[784,55,1.0],[784,56,259.0],[784,57,201.0],[784,58,97.0],[784,59,30.0],[784,60,36.0],[784,61,6.0],[784,62,77.0],[784,63,6.0],[784,64,23.0],[784,65,6.0],[784,66,4.0],[784,68,3.0],[784,69,267.0],[784,70,94.0],[784,71,8.0],[784,73,88.0],[784,74,3.0],[784,75,1.0],[784,76,22.0],[784,77,44.0],[784,78,2.0],[784,80,7.0],[784,81,4.0],[784,82,18.0],[784,83,17.0],[784,84,1692.0],[784,85,36.0],[784,86,1.0],[784,87,53.0],[784,88,26.0],[784,89,1.0],[784,90,94.0],[784,91,2.0],[784,92,36.0],[784,93,7.0],[784,94,10.0],[784,95,13.0],[784,96,2.0],[784,97,31.0],[784,98,31.0],[784,99,18.0],[784,100,1.0],[784,102,2.0],[784,103,6.0],[784,104,3.0],[784,106,4.0],[784,107,1.0],[784,111,5.0],[784,112,23.0],[784,113,15.0],[784,114,49.0],[784,115,10.0],[784,118,2.0],[784,119,2.0],[784,122,46.0],[784,123,1.0],[784,124,1.0],[784,125,28.0],[784,132,4.0],[784,136,1.0],[784,140,62.0],[784,148,2.0],[784,149,2.0],[784,150,3.0],[784,151,1.0],[784,152,4.0],[784,153,53.0],[784,156,5.0],[784,157,1.0],[784,158,1.0],[784,159,44.0],[784,160,52.0],[784,161,8.0],[784,162,8.0],[784,163,1.0],[784,164,3.0],[784,165,14.0],[784,166,1.0],[784,168,18.0],[784,169,21.0],[784,170,2.0],[784,171,71.0],[784,172,2.0],[784,173,1.0],[784,174,1.0],[784,176,3.0],[784,177,3.0],[784,178,18.0],[784,179,7.0],[784,180,74.0],[784,182,115.0],[784,184,1.0],[784,185,45.0],[784,186,18.0],[784,187,570.0],[784,194,11.0],[784,196,219.0],[784,198,3.0],[784,199,1.0],[784,200,1.0],[784,201,1.0],[784,202,2.0],[784,203,4.0],[784,205,11.0],[784,212,2.0],[784,221,4.0],[784,222,11.0],[784,224,2.0],[784,225,113.0],[784,227,16.0],[784,229,130.0],[784,235,1.0],[784,239,298.0],[784,240,1.0],[784,241,1.0],[784,243,3.0],[784,245,1.0],[784,247,270.0],[784,248,127.0],[784,249,2.0],[784,251,225.0],[784,252,462.0],[784,257,2.0],[784,259,1.0],[784,262,4.0],[785,27,1.0],[785,63,1.0],[785,236,1.0],[786,10,1.0],[786,11,2.0],[786,17,2.0],[786,49,6.0],[786,92,2.0],[787,2,7.0],[787,6,5.0],[787,9,2.0],[787,15,6.0],[787,20,1.0],[787,28,14.0],[787,36,2.0],[787,58,11.0],[787,76,1.0],[787,85,1.0],[787,89,1.0],[787,92,1.0],[787,97,5.0],[787,104,1.0],[787,107,5.0],[787,109,2.0],[787,125,1.0],[787,151,4.0],[787,161,6.0],[787,179,2.0],[787,187,40.0],[788,12,3.0],[788,15,6.0],[788,16,16.0],[788,47,1.0],[788,58,2.0],[788,116,4.0],[789,1,1.0],[789,98,1.0],[789,107,1.0],[789,116,2.0],[790,3,1.0],[790,57,2.0],[790,234,1.0],[791,27,2.0],[792,10,4.0],[792,11,1.0],[792,13,37.0],[792,14,2.0],[792,15,2.0],[792,17,2.0],[792,18,1.0],[792,19,4.0],[792,25,15.0],[792,28,50.0],[792,29,1.0],[792,30,1.0],[792,36,1.0],[792,48,3.0],[792,49,12.0],[792,51,1.0],[792,54,37.0],[792,58,1.0],[792,59,2.0],[792,64,4.0],[792,73,1.0],[792,77,485.0],[792,78,2.0],[792,80,42.0],[792,81,1.0],[792,82,57.0],[792,84,837.0],[792,85,5.0],[792,89,4.0],[792,90,7.0],[792,98,112.0],[792,100,1.0],[792,102,1.0],[792,103,6.0],[792,114,143.0],[792,116,9.0],[792,118,7.0],[792,119,31.0],[792,125,8.0],[792,128,1.0],[792,130,9.0],[792,131,3.0],[792,134,5.0],[792,135,1.0],[792,141,50.0],[792,144,515.0],[792,146,3.0],[792,153,47.0],[792,156,2.0],[792,157,2.0],[792,180,39.0],[792,181,2534.0],[792,188,435.0],[792,190,30.0],[792,193,135.0],[792,195,11.0],[792,205,76.0],[792,212,3.0],[792,214,4.0],[792,215,4.0],[792,225,2.0],[792,240,1.0],[792,243,1.0],[792,245,3.0],[792,248,3.0],[792,255,4.0],[792,258,6.0],[792,259,2787.0],[792,263,13.0],[793,3,3.0],[793,4,2.0],[793,6,1.0],[793,12,1.0],[793,13,2.0],[793,17,4.0],[793,19,1.0],[793,30,1.0],[793,31,2.0],[793,36,1.0],[793,66,2.0],[793,90,2.0],[793,96,3.0],[793,97,2.0],[793,98,9.0],[793,102,1.0],[793,103,1.0],[793,105,2.0],[793,112,2.0],[793,124,2.0],[793,125,1.0],[793,169,1.0],[793,179,3.0],[793,192,2.0],[794,1,1.0],[794,3,22.0],[794,5,9.0],[794,6,15.0],[794,7,4.0],[794,9,5.0],[794,10,27.0],[794,11,5.0],[794,12,1.0],[794,13,12.0],[794,15,17.0],[794,16,15.0],[794,17,3.0],[794,18,8.0],[794,19,7.0],[794,20,3.0],[794,21,34.0],[794,22,2.0],[794,23,7.0],[794,25,8.0],[794,26,6.0],[794,27,4.0],[794,29,6.0],[794,32,1.0],[794,33,2.0],[794,36,6.0],[794,44,20.0],[794,45,1.0],[794,48,4.0],[794,50,1.0],[794,51,18.0],[794,52,2.0],[794,54,7.0],[794,57,10.0],[794,58,11.0],[794,62,3.0],[794,63,7.0],[794,71,7.0],[794,75,6.0],[794,76,3.0],[794,80,2.0],[794,81,4.0],[794,82,16.0],[794,88,2.0],[794,90,35.0],[794,92,2.0],[794,93,2.0],[794,95,2.0],[794,96,1.0],[794,98,3.0],[794,99,1.0],[794,103,4.0],[794,104,20.0],[794,105,37.0],[794,106,1.0],[794,107,8.0],[794,112,4.0],[794,113,10.0],[794,115,9.0],[794,116,46.0],[794,121,2.0],[794,122,12.0],[794,124,3.0],[794,125,5.0],[794,129,3.0],[794,134,4.0],[794,137,1.0],[794,138,9.0],[794,140,1.0],[794,141,5.0],[794,145,1.0],[794,150,1.0],[794,151,1.0],[794,153,14.0],[794,155,1.0],[794,156,1.0],[794,159,3.0],[794,161,2.0],[794,163,11.0],[794,164,1.0],[794,176,4.0],[794,184,7.0],[794,185,1.0],[794,191,3.0],[794,193,7.0],[794,222,1.0],[794,255,1.0],[795,17,2.0],[796,4,6.0],[796,6,2.0],[796,7,1.0],[796,11,2.0],[797,1,215.0],[797,2,32.0],[797,3,22.0],[797,4,7.0],[797,5,15.0],[797,6,15.0],[797,7,37.0],[797,8,86.0],[797,9,32.0],[797,10,23.0],[797,11,21.0],[797,12,2.0],[797,13,6.0],[797,14,34.0],[797,15,8.0],[797,16,29.0],[797,17,8.0],[797,18,24.0],[797,19,22.0],[797,20,38.0],[797,21,7.0],[797,22,9.0],[797,23,37.0],[797,24,69.0],[797,25,93.0],[797,26,40.0],[797,27,57.0],[797,28,38.0],[797,29,38.0],[797,30,33.0],[797,31,85.0],[797,32,18.0],[797,33,13.0],[797,34,37.0],[797,35,35.0],[797,36,29.0],[797,37,26.0],[797,38,36.0],[797,39,31.0],[797,40,7.0],[797,41,63.0],[797,42,6.0],[797,43,116.0],[797,44,21.0],[797,45,39.0],[797,46,23.0],[797,47,42.0],[797,48,24.0],[797,49,49.0],[797,50,64.0],[797,51,21.0],[797,52,22.0],[797,53,43.0],[797,54,65.0],[797,55,6.0],[797,56,21.0],[797,57,16.0],[797,58,66.0],[797,59,9.0],[797,60,34.0],[797,61,327.0],[797,62,6.0],[797,63,26.0],[797,64,44.0],[797,65,40.0],[797,66,80.0],[797,67,38.0],[797,68,56.0],[797,69,29.0],[797,70,28.0],[797,71,22.0],[797,72,11.0],[797,73,5.0],[797,74,68.0],[797,75,11.0],[797,76,22.0],[797,77,94.0],[797,78,91.0],[797,79,73.0],[797,80,35.0],[797,81,53.0],[797,82,31.0],[797,83,86.0],[797,84,14.0],[797,85,89.0],[797,86,298.0],[797,87,18.0],[797,88,30.0],[797,89,77.0],[797,90,114.0],[797,91,18.0],[797,92,28.0],[797,93,21.0],[797,94,6.0],[797,95,14.0],[797,96,4.0],[797,97,24.0],[797,98,75.0],[797,99,9.0],[797,100,58.0],[797,101,63.0],[797,102,27.0],[797,103,17.0],[797,104,31.0],[797,105,8.0],[797,106,30.0],[797,107,46.0],[797,108,28.0],[797,109,65.0],[797,110,14.0],[797,111,2.0],[797,112,41.0],[797,113,8.0],[797,114,26.0],[797,115,78.0],[797,116,27.0],[797,117,73.0],[797,118,413.0],[797,119,70.0],[797,120,24.0],[797,121,16.0],[797,122,24.0],[797,123,2.0],[797,124,27.0],[797,125,38.0],[797,126,4.0],[797,127,44.0],[797,128,46.0],[797,129,41.0],[797,130,68.0],[797,131,45.0],[797,132,4.0],[797,133,2.0],[797,134,97.0],[797,135,54.0],[797,136,69.0],[797,137,2.0],[797,138,79.0],[797,139,15.0],[797,140,64.0],[797,141,28.0],[797,142,13.0],[797,143,8.0],[797,144,53.0],[797,145,64.0],[797,146,71.0],[797,147,5.0],[797,148,105.0],[797,149,67.0],[797,150,86.0],[797,151,39.0],[797,152,99.0],[797,153,73.0],[797,154,3.0],[797,155,55.0],[797,156,64.0],[797,157,18.0],[797,158,103.0],[797,159,41.0],[797,160,46.0],[797,161,25.0],[797,162,75.0],[797,163,51.0],[797,164,59.0],[797,165,78.0],[797,166,5.0],[797,167,18.0],[797,168,59.0],[797,169,17.0],[797,170,127.0],[797,171,83.0],[797,172,55.0],[797,173,8.0],[797,174,46.0],[797,175,8.0],[797,176,41.0],[797,177,84.0],[797,178,79.0],[797,179,46.0],[797,180,17.0],[797,181,3.0],[797,182,32.0],[797,184,16.0],[797,185,165.0],[797,186,1.0],[797,187,62.0],[797,188,31.0],[797,189,6.0],[797,190,119.0],[797,191,59.0],[797,192,98.0],[797,193,60.0],[797,194,42.0],[797,195,68.0],[797,196,105.0],[797,197,47.0],[797,198,41.0],[797,199,47.0],[797,200,62.0],[797,201,7.0],[797,202,25.0],[797,203,78.0],[797,204,44.0],[797,205,90.0],[797,206,46.0],[797,207,87.0],[797,209,104.0],[797,210,88.0],[797,211,4.0],[797,212,77.0],[797,213,21.0],[797,214,1.0],[797,216,9.0],[797,217,2.0],[797,218,173.0],[797,219,20.0],[797,220,18.0],[797,221,12.0],[797,222,96.0],[797,223,17.0],[797,224,97.0],[797,225,29.0],[797,226,65.0],[797,227,105.0],[797,228,68.0],[797,229,72.0],[797,230,48.0],[797,231,18.0],[797,232,5.0],[797,233,33.0],[797,234,7.0],[797,235,27.0],[797,236,65.0],[797,237,10.0],[797,238,25.0],[797,239,7.0],[797,240,116.0],[797,241,3.0],[797,242,149.0],[797,243,23.0],[797,244,11.0],[797,245,138.0],[797,246,20.0],[797,247,4.0],[797,248,34.0],[797,249,17.0],[797,250,2.0],[797,251,14.0],[797,252,3.0],[797,253,98.0],[797,254,2.0],[797,255,5.0],[797,256,13.0],[797,257,3.0],[797,258,1.0],[797,260,1.0],[797,263,2.0],[798,57,2.0],[799,1,10.0],[799,3,5.0],[799,5,25.0],[799,7,1.0],[799,16,3.0],[799,18,1.0],[799,21,2.0],[799,24,1.0],[799,25,2.0],[799,27,6.0],[799,30,35.0],[799,33,1.0],[799,35,5.0],[799,40,1.0],[799,42,1.0],[799,45,1.0],[799,48,1.0],[799,49,58.0],[799,50,2.0],[799,52,3.0],[799,56,11.0],[799,57,1.0],[799,61,5.0],[799,63,3.0],[799,67,4.0],[799,72,2.0],[799,79,17.0],[799,83,1.0],[799,85,2.0],[799,88,6.0],[799,92,1.0],[799,93,5.0],[799,97,1.0],[799,98,2.0],[799,99,1.0],[799,100,1.0],[799,102,5.0],[799,103,1.0],[799,105,49.0],[799,107,2.0],[799,109,2.0],[799,111,1.0],[799,114,1.0],[799,124,3.0],[799,127,6.0],[799,132,280.0],[799,133,306.0],[799,135,1.0],[799,141,16.0],[799,149,2.0],[799,152,1.0],[799,153,4.0],[799,154,11.0],[799,155,27.0],[799,156,1.0],[799,160,1.0],[799,161,3.0],[799,163,1.0],[799,164,149.0],[799,165,1.0],[799,168,1.0],[799,169,1.0],[799,171,1.0],[799,180,1.0],[799,181,1.0],[799,183,2.0],[799,189,12.0],[799,194,7.0],[799,200,1.0],[799,203,13.0],[799,205,1.0],[799,206,4.0],[799,210,1.0],[799,214,7.0],[799,217,8.0],[799,224,4.0],[799,226,1.0],[799,228,18.0],[799,238,2.0],[799,245,2.0],[799,246,1.0],[799,251,3.0],[799,258,3.0],[799,259,1.0],[800,80,1.0],[800,185,2.0],[801,3,4.0],[801,4,14.0],[801,5,3.0],[801,6,6.0],[801,11,10.0],[801,13,5.0],[801,14,1.0],[801,17,3.0],[801,20,2.0],[801,21,4.0],[801,23,4.0],[801,25,7.0],[801,29,1.0],[801,30,1.0],[801,31,1.0],[801,36,4.0],[801,44,9.0],[801,57,2.0],[801,58,1.0],[801,60,3.0],[801,61,5.0],[801,68,1.0],[801,69,4.0],[801,71,3.0],[801,75,9.0],[801,82,40.0],[801,88,1.0],[801,90,13.0],[801,92,2.0],[801,93,10.0],[801,95,1.0],[801,98,29.0],[801,99,2.0],[801,105,1.0],[801,113,9.0],[801,115,3.0],[801,122,23.0],[801,127,3.0],[801,133,1.0],[801,140,3.0],[801,162,3.0],[801,164,2.0],[801,165,2.0],[801,166,1.0],[801,169,2.0],[801,172,2.0],[801,174,10.0],[801,184,4.0],[801,203,4.0],[801,233,3.0],[801,250,2.0],[802,106,1.0],[802,140,10.0],[802,234,2.0],[803,6,1.0],[803,7,2.0],[803,15,1.0],[803,18,3.0],[803,19,6.0],[803,29,1.0],[803,30,2.0],[803,33,2.0],[803,48,1.0],[803,51,2.0],[803,82,7.0],[803,100,1.0],[803,103,4.0],[803,112,8.0],[803,121,1.0],[803,158,1.0],[804,19,3.0],[804,21,1.0],[804,101,1.0],[804,121,1.0],[805,26,1.0],[805,57,7.0],[805,63,1.0],[805,116,4.0],[805,138,4.0],[806,9,2.0],[806,19,1.0],[806,29,3.0],[806,98,1.0],[806,112,4.0],[806,115,4.0],[806,124,2.0],[807,30,1.0],[807,112,12.0],[808,7,1.0],[808,10,1.0],[808,12,4.0],[808,14,1.0],[808,15,2.0],[808,16,11.0],[808,17,2.0],[808,18,1.0],[808,21,10.0],[808,51,6.0],[808,76,3.0],[808,106,3.0],[808,110,1.0],[808,112,2.0],[808,115,11.0],[808,148,3.0],[808,176,5.0],[809,5,3.0],[809,11,3.0],[809,69,4.0],[809,75,1.0],[809,157,4.0],[810,1,1.0],[810,10,1.0],[810,23,3.0],[810,27,7.0],[810,33,2.0],[810,34,1.0],[810,35,1.0],[810,46,4.0],[810,48,1.0],[810,89,1.0],[810,100,3.0],[810,112,1.0],[810,124,3.0],[810,136,8.0],[810,234,1.0],[811,21,2.0],[811,47,2.0],[811,80,1.0],[811,109,1.0],[811,114,2.0],[811,116,1.0],[811,121,1.0],[811,122,1.0],[811,131,1.0],[811,157,1.0],[812,6,1.0],[812,11,1.0],[812,29,1.0],[812,48,1.0],[812,51,1.0],[812,69,1.0],[812,82,2.0],[812,114,1.0],[812,176,1.0],[812,184,1.0],[813,24,1.0],[813,44,1.0],[813,53,1.0],[813,75,1.0],[813,82,2.0],[814,3,4.0],[814,6,4.0],[814,10,1.0],[814,13,2.0],[814,17,1.0],[814,23,2.0],[814,64,2.0],[814,95,3.0],[814,122,2.0],[814,184,1.0],[815,3,4.0],[815,5,2.0],[815,21,1.0],[816,13,11.0],[816,16,1.0],[816,25,2.0],[816,29,6.0],[816,31,1.0],[816,51,3.0],[816,84,2.0],[816,87,2.0],[816,176,1.0],[817,28,3.0],[817,116,1.0],[818,18,1.0],[818,47,1.0],[818,59,1.0],[819,18,2.0],[819,25,1.0],[819,33,3.0],[819,51,2.0],[819,76,3.0],[819,82,2.0],[819,114,2.0],[819,176,2.0],[820,46,4.0],[820,92,5.0],[820,100,2.0],[820,111,1.0],[820,157,1.0],[821,99,3.0],[821,107,1.0],[822,10,1.0],[822,31,1.0],[822,110,1.0],[823,6,1.0],[823,120,1.0],[824,19,2.0],[825,116,1.0],[825,171,1.0],[826,10,3.0],[826,103,2.0],[827,19,1.0],[827,65,2.0],[827,98,1.0],[827,115,3.0],[827,256,5.0],[828,27,2.0],[828,52,1.0],[828,70,1.0],[828,103,4.0],[828,176,12.0],[829,35,1.0],[829,110,1.0],[829,116,2.0],[829,171,2.0],[829,222,1.0],[830,1,4.0],[830,2,1.0],[830,3,2.0],[830,5,3.0],[830,9,9.0],[830,10,9.0],[830,12,2.0],[830,13,14.0],[830,14,3.0],[830,18,5.0],[830,20,3.0],[830,25,3.0],[830,29,1.0],[830,30,3.0],[830,33,6.0],[830,44,74.0],[830,45,7.0],[830,48,3.0],[830,51,14.0],[830,57,1.0],[830,58,11.0],[830,63,1.0],[830,73,5.0],[830,81,2.0],[830,82,1.0],[830,85,15.0],[830,88,1.0],[830,92,3.0],[830,93,5.0],[830,96,5.0],[830,97,1.0],[830,98,2.0],[830,100,1.0],[830,103,5.0],[830,104,10.0],[830,111,2.0],[830,112,4.0],[830,116,4.0],[830,121,4.0],[830,122,1.0],[830,124,3.0],[830,128,1.0],[830,133,1.0],[830,137,6.0],[830,153,2.0],[830,157,3.0],[830,158,1.0],[830,172,1.0],[831,114,5.0],[832,14,3.0],[832,19,2.0],[832,25,4.0],[832,35,1.0],[832,58,1.0],[832,63,4.0],[832,69,4.0],[832,71,1.0],[832,73,4.0],[832,80,2.0],[832,88,5.0],[832,89,5.0],[832,90,26.0],[832,91,2.0],[832,120,2.0],[832,125,1.0],[832,159,1.0],[832,161,4.0],[832,165,2.0],[832,177,1.0],[832,241,1.0],[833,3,2.0],[833,12,2.0],[833,19,1.0],[833,20,5.0],[833,21,2.0],[833,22,7.0],[833,23,5.0],[833,26,1.0],[833,27,3.0],[833,30,4.0],[833,33,1.0],[833,35,4.0],[833,44,1.0],[833,46,22.0],[833,48,4.0],[833,49,3.0],[833,51,2.0],[833,54,1.0],[833,59,2.0],[833,71,1.0],[833,73,2.0],[833,77,1.0],[833,81,1.0],[833,99,1.0],[833,100,7.0],[833,101,5.0],[833,103,6.0],[833,104,1.0],[833,107,7.0],[833,109,2.0],[833,112,3.0],[833,114,3.0],[833,121,3.0],[833,124,1.0],[833,127,1.0],[833,128,3.0],[833,129,3.0],[833,131,6.0],[833,136,5.0],[833,138,1.0],[833,184,1.0],[833,205,1.0],[834,1,43.0],[834,3,4.0],[834,25,1.0],[834,31,1.0],[834,32,2.0],[834,48,1.0],[834,58,3.0],[834,73,3.0],[834,74,2.0],[834,75,2.0],[834,90,1.0],[834,91,3.0],[834,99,1.0],[834,136,3.0],[834,137,4.0],[834,151,1.0],[834,156,3.0],[834,157,2.0],[834,234,10.0],[834,260,1.0],[835,10,6.0],[836,4,4.0],[836,10,5.0],[836,20,2.0],[836,27,2.0],[836,32,3.0],[836,44,20.0],[836,51,1.0],[836,53,1.0],[836,61,40.0],[836,69,5.0],[836,70,1.0],[836,75,2.0],[836,83,5.0],[836,87,1.0],[836,90,1.0],[836,93,3.0],[836,96,1.0],[836,97,5.0],[836,124,2.0],[836,133,1.0],[836,140,4.0],[836,149,15.0],[836,156,7.0],[836,198,1.0],[836,203,12.0],[836,222,1.0],[836,225,8.0],[836,233,1.0],[836,238,1.0],[836,241,1.0],[836,250,1.0],[836,252,3.0],[836,253,1.0],[837,6,2.0],[838,36,2.0],[838,158,1.0],[839,81,2.0],[840,21,2.0],[841,3,3.0],[841,4,8.0],[841,6,3.0],[841,12,8.0],[841,13,1.0],[841,15,1.0],[841,16,12.0],[841,23,2.0],[841,27,6.0],[841,28,9.0],[841,32,1.0],[841,33,1.0],[841,35,38.0],[841,44,6.0],[841,57,34.0],[841,58,2.0],[841,60,2.0],[841,62,1.0],[841,64,1.0],[841,67,2.0],[841,68,1.0],[841,69,1.0],[841,70,10.0],[841,71,207.0],[841,73,1.0],[841,75,3.0],[841,81,8.0],[841,82,11.0],[841,85,2.0],[841,90,1.0],[841,97,2.0],[841,102,3.0],[841,105,7.0],[841,112,9.0],[841,113,5.0],[841,118,2.0],[841,125,1.0],[841,159,1.0],[841,161,3.0],[841,174,1.0],[841,187,1196.0],[841,205,1.0],[841,222,36.0],[842,184,5.0],[843,11,1.0],[843,54,1.0],[843,56,14.0],[843,60,13.0],[843,62,1.0],[843,75,1.0],[843,88,1.0],[843,95,3.0],[843,123,1.0],[843,160,22.0],[843,176,1.0],[843,239,40.0],[844,17,2.0],[844,25,2.0],[844,141,1.0],[845,1,1.0],[845,4,1.0],[845,18,1.0],[845,19,2.0],[845,33,6.0],[845,48,3.0],[845,80,1.0],[845,84,1.0],[845,106,2.0],[845,112,1.0],[845,114,1.0],[845,115,1.0],[845,123,1.0],[845,132,14.0],[845,133,3.0],[845,137,2.0],[845,143,11.0],[845,154,2.0],[845,155,1.0],[845,168,4.0],[845,196,1.0],[845,214,27.0],[845,216,8.0],[845,237,1.0],[845,247,1.0],[845,252,1.0],[845,258,1.0],[845,261,13.0],[846,76,1.0],[846,82,1.0],[846,125,1.0],[846,161,1.0],[846,185,2.0],[847,3,7.0],[847,4,2.0],[847,5,2.0],[847,6,5.0],[847,7,2.0],[847,9,4.0],[847,10,7.0],[847,11,4.0],[847,13,3.0],[847,14,3.0],[847,17,6.0],[847,18,5.0],[847,19,1.0],[847,23,4.0],[847,25,3.0],[847,29,30.0],[847,30,1.0],[847,31,5.0],[847,33,2.0],[847,35,1.0],[847,36,11.0],[847,44,8.0],[847,47,1.0],[847,48,2.0],[847,49,1.0],[847,51,11.0],[847,52,1.0],[847,57,4.0],[847,58,4.0],[847,62,1.0],[847,69,5.0],[847,73,3.0],[847,75,6.0],[847,76,4.0],[847,79,3.0],[847,81,1.0],[847,82,6.0],[847,85,4.0],[847,87,1.0],[847,92,2.0],[847,95,8.0],[847,96,1.0],[847,97,2.0],[847,102,1.0],[847,103,1.0],[847,104,1.0],[847,105,1.0],[847,113,2.0],[847,115,4.0],[847,121,1.0],[847,125,6.0],[847,127,1.0],[847,131,7.0],[847,133,4.0],[847,151,3.0],[847,157,1.0],[847,158,2.0],[847,160,1.0],[847,163,1.0],[847,172,1.0],[847,176,6.0],[847,177,1.0],[847,184,3.0],[848,98,2.0],[849,15,1.0],[849,44,3.0],[850,15,7.0],[850,28,3.0],[850,67,1.0],[851,3,3.0],[851,11,1.0],[851,67,1.0],[851,97,2.0],[851,107,1.0],[851,115,1.0],[852,3,1.0],[852,9,5.0],[852,10,2.0],[852,17,1.0],[852,29,2.0],[852,31,1.0],[852,51,5.0],[852,63,1.0],[852,89,1.0],[852,90,2.0],[852,94,8.0],[852,111,1.0],[853,1,1.0],[853,5,1.0],[853,7,3.0],[853,9,2.0],[853,12,4.0],[853,15,7.0],[853,16,1.0],[853,31,2.0],[853,67,2.0],[853,85,4.0],[853,92,1.0],[853,107,2.0],[854,1,1.0],[854,9,3.0],[854,12,2.0],[854,13,1.0],[854,15,2.0],[854,16,1.0],[854,18,2.0],[854,22,3.0],[854,26,1.0],[854,28,2.0],[854,29,3.0],[854,30,5.0],[854,36,1.0],[854,48,2.0],[854,51,6.0],[854,67,3.0],[854,70,1.0],[854,73,1.0],[854,81,1.0],[854,82,1.0],[854,96,1.0],[854,98,1.0],[854,103,1.0],[854,104,4.0],[854,109,4.0],[854,113,1.0],[854,122,1.0],[854,128,1.0],[854,137,8.0],[854,158,1.0],[854,176,2.0],[854,190,1.0],[855,3,3.0],[855,6,1.0],[855,13,3.0],[855,16,1.0],[855,17,3.0],[855,18,12.0],[855,19,8.0],[855,27,3.0],[855,29,1.0],[855,30,1.0],[855,76,1.0],[855,90,1.0],[855,92,1.0],[855,103,10.0],[855,104,2.0],[855,112,5.0],[855,113,4.0],[855,131,1.0],[855,135,1.0],[856,69,2.0],[857,5,2.0],[857,6,2.0],[857,9,3.0],[857,21,1.0],[857,23,3.0],[857,30,1.0],[857,31,2.0],[857,37,3.0],[857,44,3.0],[857,55,2.0],[857,59,4.0],[857,65,2.0],[857,71,5.0],[857,72,2.0],[857,85,1.0],[857,94,1.0],[857,98,1.0],[857,112,1.0],[857,114,1.0],[857,144,7.0],[857,147,2.0],[857,156,1.0],[857,164,2.0],[857,168,3.0],[857,173,1.0],[857,181,1.0],[857,182,6.0],[857,187,2.0],[857,188,11.0],[857,222,1.0],[857,239,5.0],[857,246,1.0],[857,247,1.0],[857,249,1.0],[857,251,5.0],[858,1,3.0],[858,3,11.0],[858,5,112.0],[858,6,22.0],[858,7,12.0],[858,8,444.0],[858,13,6.0],[858,15,6.0],[858,16,39.0],[858,17,1.0],[858,18,33.0],[858,19,48.0],[858,20,39.0],[858,22,8.0],[858,25,6.0],[858,26,57.0],[858,27,56.0],[858,28,45.0],[858,29,29.0],[858,32,18.0],[858,33,20.0],[858,34,31.0],[858,36,40.0],[858,40,1.0],[858,44,44.0],[858,45,16.0],[858,46,4.0],[858,47,34.0],[858,48,7.0],[858,49,1.0],[858,51,33.0],[858,52,8.0],[858,57,2.0],[858,58,7.0],[858,59,1.0],[858,62,2.0],[858,65,2.0],[858,67,6.0],[858,69,10.0],[858,75,40.0],[858,76,59.0],[858,80,28.0],[858,81,24.0],[858,82,20.0],[858,84,1.0],[858,85,11.0],[858,87,3.0],[858,89,5.0],[858,90,2.0],[858,95,3.0],[858,97,7.0],[858,98,7.0],[858,99,4.0],[858,100,19.0],[858,101,7.0],[858,103,22.0],[858,104,25.0],[858,107,37.0],[858,109,47.0],[858,110,16.0],[858,112,49.0],[858,113,1.0],[858,114,53.0],[858,116,40.0],[858,118,2.0],[858,120,3.0],[858,121,6.0],[858,124,20.0],[858,125,9.0],[858,127,1.0],[858,128,8.0],[858,129,2.0],[858,131,20.0],[858,134,10.0],[858,136,23.0],[858,138,1.0],[858,140,7.0],[858,142,2.0],[858,151,47.0],[858,153,1.0],[858,156,4.0],[858,157,8.0],[858,158,14.0],[858,163,2.0],[858,164,4.0],[858,171,4.0],[858,172,8.0],[858,176,7.0],[858,177,2.0],[858,184,48.0],[858,193,34.0],[858,198,3.0],[858,207,1.0],[858,213,1.0],[858,215,1.0],[858,228,1.0],[858,243,1.0],[858,251,1.0],[858,254,7.0],[858,255,4.0],[858,258,1.0],[859,21,2.0],[859,23,1.0],[859,69,1.0],[859,114,1.0],[859,122,1.0],[860,16,2.0],[860,18,17.0],[860,19,28.0],[860,25,1.0],[860,27,1.0],[860,32,1.0],[860,33,25.0],[860,52,2.0],[860,57,2.0],[860,73,1.0],[860,84,1.0],[860,107,2.0],[860,112,1.0],[860,116,4.0],[860,121,1.0],[860,138,1.0],[860,256,1.0],[861,1,5.0],[861,3,81.0],[861,4,25.0],[861,5,509.0],[861,6,44.0],[861,7,5.0],[861,8,2.0],[861,9,44.0],[861,10,41.0],[861,11,22.0],[861,13,61.0],[861,14,1.0],[861,15,4.0],[861,17,7.0],[861,18,10.0],[861,19,5.0],[861,20,11.0],[861,21,93.0],[861,23,15.0],[861,24,17.0],[861,25,150.0],[861,26,1.0],[861,27,13.0],[861,29,11.0],[861,31,81.0],[861,32,15.0],[861,33,15.0],[861,34,1.0],[861,35,98.0],[861,36,21.0],[861,37,25.0],[861,40,2.0],[861,44,21.0],[861,47,3.0],[861,48,7.0],[861,49,7.0],[861,51,24.0],[861,52,1.0],[861,53,76.0],[861,54,89.0],[861,56,125.0],[861,57,151.0],[861,58,206.0],[861,59,25.0],[861,60,7.0],[861,61,22.0],[861,62,26.0],[861,63,17.0],[861,64,8.0],[861,65,99.0],[861,66,43.0],[861,68,9.0],[861,69,228.0],[861,70,64.0],[861,71,124.0],[861,73,148.0],[861,75,20.0],[861,76,41.0],[861,77,315.0],[861,78,3.0],[861,80,85.0],[861,81,4.0],[861,82,68.0],[861,83,285.0],[861,84,13.0],[861,85,20.0],[861,86,31.0],[861,87,23.0],[861,88,14.0],[861,89,15.0],[861,90,84.0],[861,91,8.0],[861,92,23.0],[861,93,49.0],[861,94,34.0],[861,95,47.0],[861,96,1369.0],[861,97,20.0],[861,98,29.0],[861,99,11.0],[861,100,6.0],[861,101,1.0],[861,102,6.0],[861,103,4.0],[861,104,45.0],[861,105,16.0],[861,106,8.0],[861,107,2.0],[861,110,3.0],[861,111,1.0],[861,112,53.0],[861,113,24.0],[861,114,76.0],[861,115,31.0],[861,118,5.0],[861,120,4.0],[861,121,3.0],[861,122,39.0],[861,123,2.0],[861,124,7.0],[861,125,136.0],[861,126,1.0],[861,128,1.0],[861,130,3.0],[861,131,5.0],[861,133,1.0],[861,134,15.0],[861,135,1.0],[861,139,1.0],[861,140,33.0],[861,141,6.0],[861,142,13.0],[861,148,48.0],[861,150,1.0],[861,151,3.0],[861,152,2.0],[861,153,28.0],[861,155,3.0],[861,156,9.0],[861,157,8.0],[861,158,1.0],[861,159,7.0],[861,160,30.0],[861,161,8.0],[861,162,20.0],[861,163,4.0],[861,164,169.0],[861,165,28.0],[861,166,3.0],[861,169,7.0],[861,171,3.0],[861,172,5.0],[861,173,2.0],[861,174,1.0],[861,175,1.0],[861,176,32.0],[861,177,26.0],[861,178,3.0],[861,182,67.0],[861,184,49.0],[861,185,58.0],[861,186,11.0],[861,187,8.0],[861,191,3.0],[861,192,5.0],[861,193,2.0],[861,194,1.0],[861,196,7.0],[861,199,3.0],[861,205,170.0],[861,213,264.0],[861,215,1.0],[861,218,14.0],[861,220,15.0],[861,222,11.0],[861,225,26.0],[861,228,1.0],[861,229,1.0],[861,239,49.0],[861,240,2.0],[861,245,20.0],[861,247,4.0],[861,248,81.0],[861,251,16.0],[861,252,7.0],[861,253,4.0],[861,255,10.0],[861,256,1.0],[861,258,3.0],[862,12,10.0],[862,15,19.0],[862,26,3.0],[862,116,3.0],[863,5,1.0],[863,6,1.0],[863,15,6.0],[863,16,1.0],[863,19,3.0],[863,22,19.0],[863,26,4.0],[863,27,1.0],[863,30,2.0],[863,33,3.0],[863,46,2.0],[863,49,8.0],[863,56,2.0],[863,57,21.0],[863,58,1.0],[863,62,2.0],[863,71,6.0],[863,85,1.0],[863,90,2.0],[863,92,2.0],[863,95,1.0],[863,100,1.0],[863,103,1.0],[863,107,5.0],[863,114,15.0],[863,116,7.0],[863,127,2.0],[863,140,3.0],[863,158,1.0],[863,176,3.0],[863,231,1.0],[863,255,1.0],[864,16,2.0],[864,26,2.0],[864,36,2.0],[864,51,3.0],[864,76,2.0],[865,13,3.0],[865,18,1.0],[865,19,2.0],[865,25,3.0],[865,31,1.0],[865,51,1.0],[865,75,1.0],[865,76,2.0],[865,115,2.0],[865,121,1.0],[865,125,1.0],[865,239,1.0],[865,245,1.0],[866,3,2.0],[866,7,1.0],[866,12,1.0],[866,15,5.0],[866,19,5.0],[866,30,2.0],[866,31,4.0],[866,65,2.0],[866,97,1.0],[866,98,2.0],[866,112,1.0],[866,116,6.0],[866,140,2.0],[866,172,2.0],[867,7,1.0],[867,16,1.0],[867,44,3.0],[867,45,1.0],[867,47,1.0],[867,51,1.0],[867,59,1.0],[867,81,2.0],[867,87,1.0],[867,96,2.0],[867,100,2.0],[867,105,3.0],[867,184,3.0],[868,0,1.0],[868,2,3.0],[868,3,6.0],[868,6,5.0],[868,10,3.0],[868,13,7.0],[868,14,11.0],[868,16,1.0],[868,17,5.0],[868,19,1.0],[868,23,8.0],[868,25,1.0],[868,29,2.0],[868,31,2.0],[868,32,5.0],[868,46,1.0],[868,48,3.0],[868,51,9.0],[868,55,2.0],[868,69,1.0],[868,76,5.0],[868,85,1.0],[868,90,2.0],[868,104,5.0],[868,113,2.0],[868,129,1.0],[868,162,3.0],[868,191,1.0],[868,196,1.0],[868,218,2.0],[869,85,2.0],[870,0,1.0],[870,3,16.0],[870,4,2.0],[870,8,4.0],[870,17,2.0],[870,18,3.0],[870,19,1.0],[870,21,3.0],[870,31,2.0],[870,36,4.0],[870,44,7.0],[870,51,2.0],[870,58,3.0],[870,82,1.0],[870,92,1.0],[870,98,2.0],[870,104,1.0],[870,113,4.0],[870,114,7.0],[870,116,9.0],[870,122,1.0],[870,140,3.0],[870,151,1.0],[870,182,1.0],[870,184,2.0],[871,11,1.0],[871,88,1.0],[872,8,1.0],[872,30,1.0],[872,43,1.0],[872,51,1.0],[872,69,1.0],[872,72,4.0],[872,77,2.0],[872,85,10.0],[872,95,1.0],[872,114,1.0],[872,116,1.0],[872,117,2.0],[872,122,1.0],[872,135,9.0],[872,138,1.0],[872,141,1.0],[872,147,7.0],[872,153,7.0],[872,165,1.0],[872,168,2.0],[872,175,4.0],[872,180,2.0],[872,181,24.0],[872,182,1.0],[872,186,3.0],[872,199,5.0],[872,213,7.0],[872,217,2.0],[872,220,1.0],[872,237,1.0],[872,248,1.0],[872,256,1.0],[872,257,27.0],[872,259,11.0],[872,260,19.0],[873,2,1.0],[873,18,1.0],[873,19,1.0],[873,30,1.0],[873,58,8.0],[873,59,2.0],[873,62,3.0],[873,76,3.0],[873,99,1.0],[873,103,2.0],[873,104,2.0],[873,105,1.0],[873,112,4.0],[873,121,1.0],[874,0,2.0],[874,1,1.0],[874,4,2.0],[874,5,2.0],[874,6,3.0],[874,10,2.0],[874,11,1.0],[874,13,8.0],[874,21,1.0],[874,22,1.0],[874,23,1.0],[874,25,1.0],[874,26,2.0],[874,28,3.0],[874,29,1.0],[874,30,3.0],[874,36,1.0],[874,44,2.0],[874,47,3.0],[874,49,4.0],[874,51,11.0],[874,58,4.0],[874,59,1.0],[874,67,2.0],[874,68,1.0],[874,69,10.0],[874,71,3.0],[874,76,2.0],[874,79,1.0],[874,81,1.0],[874,82,6.0],[874,85,1.0],[874,88,3.0],[874,91,1.0],[874,95,1.0],[874,98,1.0],[874,100,1.0],[874,103,1.0],[874,104,4.0],[874,105,10.0],[874,112,2.0],[874,113,2.0],[874,114,2.0],[874,116,1.0],[874,122,1.0],[874,128,1.0],[874,133,2.0],[874,137,2.0],[874,138,2.0],[874,148,1.0],[874,156,1.0],[874,158,1.0],[874,163,3.0],[874,176,3.0],[874,184,2.0],[874,213,1.0],[874,218,1.0],[874,259,1.0],[875,31,1.0],[875,97,1.0],[876,3,6.0],[876,4,7.0],[876,6,5.0],[876,9,9.0],[876,10,2.0],[876,14,7.0],[876,15,9.0],[876,16,3.0],[876,18,2.0],[876,19,6.0],[876,29,3.0],[876,30,14.0],[876,32,2.0],[876,33,1.0],[876,44,11.0],[876,51,2.0],[876,52,3.0],[876,82,1.0],[876,87,1.0],[876,95,5.0],[876,96,2.0],[876,97,5.0],[876,105,1.0],[876,112,3.0],[876,113,26.0],[876,116,2.0],[876,121,1.0],[876,128,1.0],[876,140,1.0],[876,141,1.0],[876,158,2.0],[876,163,1.0],[876,177,1.0],[877,0,2.0],[877,3,1.0],[877,5,2.0],[877,13,8.0],[877,14,5.0],[877,15,7.0],[877,19,3.0],[877,21,3.0],[877,36,1.0],[877,56,1.0],[877,58,2.0],[877,60,2.0],[877,63,6.0],[877,67,1.0],[877,85,1.0],[877,90,2.0],[877,96,1.0],[877,107,1.0],[877,113,6.0],[877,116,2.0],[877,122,7.0],[877,160,5.0],[878,12,5.0],[878,15,1.0],[878,51,1.0],[878,174,8.0],[879,10,1.0],[879,120,2.0],[879,163,5.0],[880,10,2.0],[880,32,1.0],[880,184,1.0],[881,49,1.0],[881,54,1.0],[881,61,11.0],[881,70,2.0],[881,149,1.0],[881,153,1.0],[881,171,1.0],[881,201,89.0],[881,203,3.0],[881,211,72.0],[882,54,3.0],[882,63,1.0],[883,3,1.0],[883,6,3.0],[883,26,1.0],[883,51,2.0],[883,63,1.0],[883,75,2.0],[883,98,2.0],[883,106,4.0],[883,114,5.0],[883,120,6.0],[883,159,11.0],[883,161,2.0],[883,163,1.0],[883,176,1.0],[884,71,7.0],[884,187,11.0],[885,6,1.0],[885,10,1.0],[885,19,2.0],[885,113,6.0],[886,12,1.0],[886,16,1.0],[887,1,1.0],[887,4,4.0],[887,17,1.0],[887,27,3.0],[887,62,1.0],[887,79,3.0],[887,98,4.0],[887,106,4.0],[887,112,1.0],[887,115,4.0],[887,120,1.0],[887,140,2.0],[887,183,57.0],[888,12,6.0],[889,114,5.0],[890,1,11.0],[890,2,3.0],[890,6,1.0],[890,13,5.0],[890,14,3.0],[890,16,6.0],[890,17,1.0],[890,75,3.0],[890,104,1.0],[890,113,9.0],[890,124,1.0],[890,253,1.0],[891,1,7.0],[891,3,14.0],[891,4,4.0],[891,5,91.0],[891,6,10.0],[891,7,2.0],[891,10,1.0],[891,11,3.0],[891,12,11.0],[891,13,11.0],[891,15,17.0],[891,16,12.0],[891,17,2.0],[891,18,41.0],[891,19,61.0],[891,20,17.0],[891,21,20.0],[891,23,1.0],[891,25,25.0],[891,26,7.0],[891,27,15.0],[891,28,8.0],[891,29,39.0],[891,30,10.0],[891,31,15.0],[891,32,2.0],[891,33,19.0],[891,34,9.0],[891,36,11.0],[891,37,1.0],[891,44,89.0],[891,45,1.0],[891,48,9.0],[891,49,6.0],[891,51,52.0],[891,52,4.0],[891,57,4.0],[891,58,36.0],[891,61,6.0],[891,62,7.0],[891,63,9.0],[891,65,23.0],[891,67,3.0],[891,68,7.0],[891,69,60.0],[891,73,6.0],[891,75,22.0],[891,76,8.0],[891,80,2.0],[891,81,5.0],[891,82,30.0],[891,85,30.0],[891,86,6.0],[891,87,5.0],[891,88,1.0],[891,89,2.0],[891,90,8.0],[891,92,1.0],[891,93,1.0],[891,95,1.0],[891,96,3.0],[891,97,5.0],[891,98,15.0],[891,99,1.0],[891,100,3.0],[891,102,7.0],[891,103,51.0],[891,104,5.0],[891,105,7.0],[891,106,3.0],[891,107,11.0],[891,109,3.0],[891,110,2.0],[891,112,52.0],[891,113,3.0],[891,114,2.0],[891,115,3.0],[891,116,20.0],[891,118,1.0],[891,120,1.0],[891,121,6.0],[891,122,1.0],[891,123,3.0],[891,124,19.0],[891,125,5.0],[891,128,3.0],[891,130,1.0],[891,131,7.0],[891,132,1.0],[891,134,8.0],[891,138,6.0],[891,140,1.0],[891,142,1.0],[891,145,1.0],[891,150,1.0],[891,151,8.0],[891,153,3.0],[891,156,1.0],[891,158,3.0],[891,162,30.0],[891,163,2.0],[891,165,3.0],[891,166,1.0],[891,172,6.0],[891,173,1.0],[891,176,24.0],[891,177,1.0],[891,184,37.0],[891,187,7.0],[891,189,1.0],[891,191,1.0],[891,198,1.0],[891,242,5.0],[891,253,2.0],[891,263,1.0],[892,3,9.0],[892,17,1.0],[892,18,1.0],[892,29,3.0],[892,52,3.0],[892,88,1.0],[892,103,1.0],[892,110,1.0],[892,113,1.0],[893,125,3.0],[894,3,2.0],[894,68,1.0],[895,6,1.0],[895,7,1.0],[895,18,4.0],[895,19,3.0],[895,29,18.0],[895,96,4.0],[895,100,1.0],[895,103,2.0],[895,107,1.0],[895,112,8.0],[895,124,1.0],[896,12,5.0],[896,16,7.0],[896,26,9.0],[896,28,1.0],[896,67,2.0],[896,85,1.0],[896,110,1.0],[896,138,1.0],[896,140,2.0],[897,1,1.0],[897,4,1.0],[897,9,7.0],[897,10,7.0],[897,11,3.0],[897,18,1.0],[897,19,5.0],[897,20,3.0],[897,27,3.0],[897,29,2.0],[897,32,3.0],[897,44,9.0],[897,51,3.0],[897,52,1.0],[897,56,2.0],[897,57,25.0],[897,58,2.0],[897,59,11.0],[897,62,2.0],[897,65,1.0],[897,69,1.0],[897,73,1.0],[897,75,5.0],[897,76,5.0],[897,81,1.0],[897,82,2.0],[897,85,10.0],[897,93,4.0],[897,103,3.0],[897,112,1.0],[897,119,1.0],[897,151,1.0],[897,161,4.0],[897,176,1.0],[897,193,2.0],[897,256,2.0],[898,15,2.0],[898,107,1.0],[899,6,2.0],[899,18,5.0],[899,19,3.0],[899,23,2.0],[899,29,4.0],[899,51,5.0],[899,62,2.0],[899,73,1.0],[899,75,3.0],[899,82,1.0],[899,95,4.0],[899,104,2.0],[899,107,1.0],[899,112,7.0],[899,113,11.0],[899,121,2.0],[899,122,1.0],[899,125,2.0],[899,134,1.0],[899,140,8.0],[899,151,1.0],[899,184,13.0],[899,234,3.0],[900,15,2.0],[901,10,1.0],[901,16,1.0],[901,19,2.0],[901,103,1.0],[901,112,1.0],[902,1,1.0],[902,3,1.0],[902,5,2.0],[902,6,1.0],[902,13,1.0],[902,14,1.0],[902,19,1.0],[902,20,1.0],[902,29,2.0],[902,36,5.0],[902,44,2.0],[902,51,16.0],[902,52,1.0],[902,57,1.0],[902,63,5.0],[902,65,8.0],[902,76,1.0],[902,80,1.0],[902,82,23.0],[902,87,1.0],[902,105,2.0],[902,120,3.0],[902,125,4.0],[902,131,2.0],[902,141,1.0],[902,153,1.0],[902,157,1.0],[902,176,7.0],[902,197,1.0],[903,9,22.0],[903,19,1.0],[903,59,26.0],[903,70,1.0],[903,76,3.0],[903,85,1.0],[903,112,1.0],[904,4,2.0],[904,10,2.0],[904,11,1.0],[904,13,2.0],[904,14,1.0],[904,15,5.0],[904,16,3.0],[904,25,1.0],[904,28,2.0],[904,62,2.0],[904,73,7.0],[904,92,2.0],[904,109,1.0],[905,69,1.0],[905,103,1.0],[905,109,6.0],[906,1,1.0],[906,4,2.0],[906,6,2.0],[906,10,5.0],[906,11,2.0],[906,12,4.0],[906,13,12.0],[906,14,2.0],[906,18,6.0],[906,19,4.0],[906,20,5.0],[906,21,42.0],[906,25,13.0],[906,27,1.0],[906,32,4.0],[906,33,401.0],[906,40,2.0],[906,46,10.0],[906,48,1.0],[906,49,7.0],[906,55,1.0],[906,58,13.0],[906,61,1.0],[906,63,1.0],[906,65,1.0],[906,66,1.0],[906,69,46.0],[906,80,1.0],[906,87,1.0],[906,90,11.0],[906,92,13.0],[906,95,5.0],[906,97,3.0],[906,100,1.0],[906,102,1.0],[906,103,7.0],[906,105,9.0],[906,106,7.0],[906,111,1.0],[906,112,8.0],[906,113,5.0],[906,114,1.0],[906,115,4.0],[906,116,35.0],[906,121,1.0],[906,122,2.0],[906,131,31.0],[906,135,1.0],[906,140,10.0],[906,154,1.0],[906,165,2.0],[906,170,1.0],[906,185,14.0],[906,213,7.0],[906,243,1.0],[906,247,7.0],[906,249,1.0],[907,16,4.0],[907,65,1.0],[907,95,2.0],[907,107,1.0],[907,116,2.0],[907,199,2.0],[908,14,1.0],[908,112,5.0],[909,6,8.0],[909,13,3.0],[909,17,3.0],[909,112,2.0],[910,12,4.0],[911,6,2.0],[911,7,1.0],[911,14,1.0],[911,85,3.0],[912,3,3.0],[912,13,6.0],[912,14,2.0],[912,15,2.0],[912,18,2.0],[912,26,1.0],[912,59,2.0],[912,62,2.0],[912,75,1.0],[912,76,1.0],[912,90,1.0],[913,18,3.0],[913,19,4.0],[913,27,3.0],[913,33,2.0],[913,44,8.0],[913,103,2.0],[913,104,1.0],[913,112,15.0],[913,124,3.0],[914,5,8.0],[914,6,1.0],[914,9,3.0],[914,12,2.0],[914,17,1.0],[914,20,4.0],[914,23,3.0],[914,69,5.0],[914,75,3.0],[914,76,1.0],[914,85,1.0],[914,90,1.0],[914,103,5.0],[914,112,16.0],[914,125,1.0],[914,153,1.0],[914,158,7.0],[914,207,1.0],[915,3,2.0],[915,5,1.0],[915,6,2.0],[915,10,2.0],[915,12,3.0],[915,15,2.0],[915,16,8.0],[915,18,1.0],[915,21,4.0],[915,23,2.0],[915,25,1.0],[915,26,8.0],[915,28,1.0],[915,29,1.0],[915,36,4.0],[915,51,3.0],[915,62,6.0],[915,66,1.0],[915,67,4.0],[915,71,14.0],[915,98,1.0],[915,103,1.0],[915,105,7.0],[915,106,2.0],[915,107,5.0],[915,109,3.0],[915,110,1.0],[915,114,13.0],[915,115,1.0],[915,125,1.0],[915,176,1.0],[915,199,3.0],[916,30,2.0],[917,21,3.0],[917,122,2.0],[918,8,1.0],[918,25,1.0],[919,10,1.0],[919,14,2.0],[919,113,8.0],[920,3,8.0],[920,8,3.0],[920,10,1.0],[920,15,1.0],[920,51,1.0],[920,69,5.0],[920,116,1.0],[920,168,1.0],[920,249,2.0],[921,2,5.0],[921,14,1.0],[921,19,1.0],[921,25,2.0],[921,30,1.0],[921,36,4.0],[921,55,2.0],[921,75,3.0],[921,82,1.0],[921,90,1.0],[921,103,1.0],[921,105,3.0],[921,112,4.0],[921,131,1.0],[922,2,1.0],[922,5,12.0],[922,6,3.0],[922,9,1.0],[922,10,4.0],[922,12,25.0],[922,13,3.0],[922,14,1.0],[922,15,27.0],[922,16,54.0],[922,23,1.0],[922,24,1.0],[922,26,15.0],[922,28,3.0],[922,32,1.0],[922,33,1.0],[922,43,5.0],[922,44,7.0],[922,48,1.0],[922,51,3.0],[922,57,2.0],[922,58,8.0],[922,61,1.0],[922,62,3.0],[922,63,2.0],[922,66,11.0],[922,67,24.0],[922,69,3.0],[922,70,1.0],[922,71,9.0],[922,75,21.0],[922,76,7.0],[922,81,2.0],[922,82,7.0],[922,88,2.0],[922,92,4.0],[922,100,1.0],[922,103,1.0],[922,107,2.0],[922,109,2.0],[922,112,30.0],[922,116,4.0],[922,120,8.0],[922,124,1.0],[922,125,3.0],[922,140,2.0],[922,145,1.0],[922,156,2.0],[922,157,8.0],[922,159,5.0],[922,161,4.0],[922,176,4.0],[923,1,7.0],[923,5,8.0],[923,11,1.0],[923,13,14.0],[923,16,5.0],[923,18,7.0],[923,19,5.0],[923,26,6.0],[923,27,3.0],[923,28,3.0],[923,29,3.0],[923,30,25.0],[923,32,42.0],[923,33,1.0],[923,36,2.0],[923,54,9.0],[923,55,5.0],[923,56,3.0],[923,59,11.0],[923,62,12.0],[923,65,9.0],[923,67,6.0],[923,71,6.0],[923,73,1.0],[923,74,5.0],[923,75,3.0],[923,77,26.0],[923,79,5.0],[923,81,2.0],[923,85,3.0],[923,98,3.0],[923,100,14.0],[923,103,30.0],[923,107,2.0],[923,109,23.0],[923,112,27.0],[923,113,4.0],[923,116,18.0],[923,117,5.0],[923,118,7.0],[923,119,3.0],[923,121,1.0],[923,123,1.0],[923,124,6.0],[923,133,1.0],[923,135,78.0],[923,137,2.0],[923,144,86.0],[923,151,1.0],[923,153,11.0],[923,156,3.0],[923,160,53.0],[923,168,90.0],[923,170,2.0],[923,175,337.0],[923,180,6.0],[923,181,206.0],[923,188,66.0],[923,190,3.0],[923,193,2.0],[923,198,2.0],[923,199,63.0],[923,205,1.0],[923,213,1.0],[923,224,1.0],[923,228,55.0],[923,231,2.0],[923,232,1.0],[923,240,4.0],[923,246,1.0],[923,253,1.0],[923,257,113.0],[923,259,339.0],[923,260,298.0],[924,122,4.0],[925,3,43.0],[925,6,1.0],[925,7,1.0],[925,12,6.0],[925,15,21.0],[925,16,39.0],[925,17,3.0],[925,18,13.0],[925,19,3.0],[925,20,2.0],[925,23,1.0],[925,26,14.0],[925,28,6.0],[925,31,9.0],[925,35,4.0],[925,58,5.0],[925,63,2.0],[925,66,3.0],[925,67,7.0],[925,69,2.0],[925,82,2.0],[925,84,48.0],[925,89,2.0],[925,90,2.0],[925,92,1.0],[925,97,1.0],[925,98,6.0],[925,105,5.0],[925,106,5.0],[925,107,3.0],[925,110,4.0],[925,112,1.0],[925,113,9.0],[925,114,14.0],[925,115,3.0],[925,116,26.0],[925,121,1.0],[925,122,8.0],[925,123,2.0],[925,162,1.0],[925,169,1.0],[925,172,1.0],[925,231,1.0],[925,243,1.0],[926,6,1.0],[926,10,6.0],[926,16,2.0],[926,19,2.0],[926,46,1.0],[926,51,2.0],[926,57,1.0],[926,100,4.0],[926,103,1.0],[926,115,5.0],[926,140,4.0],[926,184,1.0],[927,3,3.0],[927,9,5.0],[927,12,1.0],[927,13,20.0],[927,14,2.0],[927,19,4.0],[927,26,1.0],[927,29,1.0],[927,47,1.0],[927,58,2.0],[927,73,2.0],[927,80,1.0],[927,82,1.0],[927,95,4.0],[927,99,1.0],[927,113,1.0],[927,145,1.0],[927,158,3.0],[927,184,1.0],[928,10,1.0],[928,23,1.0],[928,30,2.0],[928,90,1.0],[928,97,2.0],[929,1,4.0],[929,2,13.0],[929,4,9.0],[929,6,39.0],[929,7,4.0],[929,8,2.0],[929,9,11.0],[929,10,15.0],[929,11,1.0],[929,13,21.0],[929,14,3.0],[929,17,12.0],[929,19,1.0],[929,20,4.0],[929,21,7.0],[929,22,2.0],[929,23,6.0],[929,29,19.0],[929,30,4.0],[929,31,1.0],[929,36,13.0],[929,44,14.0],[929,46,4.0],[929,48,6.0],[929,51,42.0],[929,62,1.0],[929,63,4.0],[929,69,4.0],[929,73,36.0],[929,75,2.0],[929,76,3.0],[929,81,8.0],[929,82,8.0],[929,84,3.0],[929,85,4.0],[929,87,1.0],[929,90,2.0],[929,92,14.0],[929,98,5.0],[929,99,3.0],[929,100,3.0],[929,105,3.0],[929,106,4.0],[929,107,1.0],[929,111,3.0],[929,112,3.0],[929,113,24.0],[929,114,1.0],[929,115,4.0],[929,116,32.0],[929,122,4.0],[929,124,2.0],[929,125,1.0],[929,134,1.0],[929,137,9.0],[929,140,3.0],[929,141,7.0],[929,156,2.0],[929,158,6.0],[929,172,2.0],[929,176,4.0],[929,177,1.0],[929,184,17.0],[929,191,2.0],[929,255,2.0],[930,5,4.0],[930,15,7.0],[930,29,1.0],[930,33,2.0],[930,116,1.0],[931,140,3.0],[931,156,1.0],[932,3,1.0],[932,5,2.0],[932,11,3.0],[932,25,1.0],[932,31,1.0],[932,54,2.0],[932,69,3.0],[932,70,2.0],[932,77,18.0],[932,81,1.0],[932,83,1.0],[932,98,4.0],[932,140,3.0],[932,161,3.0],[932,162,2.0],[932,205,4.0],[933,140,18.0],[933,234,1.0],[934,4,1.0],[934,13,1.0],[934,21,2.0],[934,23,4.0],[934,25,6.0],[934,27,1.0],[934,28,2.0],[934,66,12.0],[934,71,23.0],[934,73,1.0],[934,82,2.0],[934,85,1.0],[934,86,8.0],[934,90,4.0],[934,92,3.0],[934,114,7.0],[934,140,1.0],[934,187,21.0],[934,239,1.0],[935,52,2.0],[936,50,2.0],[937,4,1.0],[937,11,1.0],[938,3,1.0],[938,96,2.0],[938,114,1.0],[939,3,7.0],[939,6,8.0],[939,14,3.0],[939,15,2.0],[939,16,1.0],[939,18,1.0],[939,20,1.0],[939,28,1.0],[939,48,3.0],[939,51,1.0],[939,52,7.0],[939,67,3.0],[939,69,1.0],[939,84,2.0],[939,85,1.0],[939,92,4.0],[939,105,1.0],[939,107,2.0],[939,112,5.0],[939,113,5.0],[939,153,1.0],[939,172,4.0],[939,176,1.0],[939,239,6.0],[940,6,1.0],[940,48,1.0],[940,57,9.0],[940,60,18.0],[940,62,8.0],[940,64,1.0],[940,69,3.0],[940,82,8.0],[940,100,2.0],[940,102,2.0],[940,103,2.0],[940,124,8.0],[940,125,1.0],[940,131,1.0],[940,160,2.0],[941,49,6.0],[941,52,4.0],[941,86,6.0],[941,142,4.0],[941,176,4.0],[942,12,1.0],[942,18,1.0],[942,34,1.0],[942,47,3.0],[942,62,1.0],[942,80,3.0],[942,82,2.0],[942,89,1.0],[942,104,4.0],[942,115,6.0],[942,116,4.0],[942,118,2.0],[942,136,1.0],[942,144,3.0],[942,147,1.0],[942,158,4.0],[942,173,1.0],[942,176,1.0],[942,191,1.0],[942,215,41.0],[942,219,1.0],[942,220,39.0],[942,234,2.0],[942,262,314.0],[943,256,2.0],[944,1,1.0],[944,18,4.0],[944,33,6.0],[944,96,2.0],[944,103,2.0],[945,1,1.0],[945,6,1.0],[945,12,29.0],[945,14,2.0],[945,15,6.0],[945,16,13.0],[945,22,2.0],[945,23,2.0],[945,30,1.0],[945,33,4.0],[945,69,1.0],[945,73,2.0],[945,95,7.0],[945,96,1.0],[945,98,3.0],[945,100,3.0],[945,101,1.0],[945,107,2.0],[945,112,1.0],[945,113,12.0],[945,114,1.0],[945,116,8.0],[945,131,2.0],[945,136,1.0],[945,168,3.0],[945,176,1.0],[946,4,1.0],[946,6,6.0],[946,19,1.0],[946,20,1.0],[946,27,26.0],[946,29,2.0],[946,31,2.0],[946,32,2.0],[946,44,3.0],[946,61,11.0],[946,63,1.0],[946,69,11.0],[946,82,2.0],[946,90,5.0],[946,120,3.0],[946,135,2.0],[946,171,1.0],[947,57,1.0],[947,62,1.0],[948,4,4.0],[948,6,25.0],[948,9,23.0],[948,10,4.0],[948,13,9.0],[948,14,1.0],[948,17,1.0],[948,49,3.0],[948,60,6.0],[948,64,2.0],[948,87,4.0],[948,92,1.0],[948,94,1.0],[948,99,2.0],[948,111,1.0],[948,113,3.0],[949,4,3.0],[949,5,1.0],[949,6,1.0],[949,9,3.0],[949,10,4.0],[949,11,59.0],[949,13,13.0],[949,19,3.0],[949,27,2.0],[949,30,1.0],[949,31,3.0],[949,87,6.0],[949,88,9.0],[949,92,4.0],[949,97,43.0],[949,98,4.0],[949,99,1.0],[949,103,2.0],[949,104,1.0],[949,112,1.0],[949,116,18.0],[949,176,7.0],[950,3,460.0],[950,4,5.0],[950,6,17.0],[950,7,4.0],[950,8,2.0],[950,10,15.0],[950,11,3.0],[950,13,30.0],[950,14,9.0],[950,17,6.0],[950,21,136.0],[950,22,1.0],[950,27,1.0],[950,30,3.0],[950,31,7.0],[950,49,5.0],[950,58,3.0],[950,67,1.0],[950,69,1.0],[950,87,6.0],[950,92,4.0],[950,95,2.0],[950,98,186.0],[950,99,1.0],[950,105,99.0],[950,106,49.0],[950,107,1.0],[950,110,3.0],[950,111,1.0],[950,113,53.0],[950,114,180.0],[950,115,67.0],[950,116,1.0],[950,120,4.0],[950,122,95.0],[950,128,5.0],[950,133,19.0],[950,140,330.0],[950,141,36.0],[950,155,1.0],[950,170,8.0],[950,171,2.0],[950,172,1.0],[950,182,3.0],[950,225,2.0],[950,234,1.0],[951,12,2.0],[951,15,3.0],[951,116,2.0],[952,15,2.0],[952,16,1.0],[952,59,328.0],[952,62,4.0],[952,70,14.0],[952,73,512.0],[952,84,15.0],[952,95,1.0],[952,99,20.0],[952,140,7.0],[952,222,6.0],[953,1,1.0],[953,5,1.0],[953,9,1.0],[953,10,1.0],[953,32,1.0],[953,46,2.0],[953,48,2.0],[953,58,1.0],[953,62,1.0],[953,85,2.0],[953,88,3.0],[953,91,1.0],[953,95,2.0],[953,97,2.0],[953,100,5.0],[953,103,4.0],[953,108,2.0],[953,112,4.0],[953,113,1.0],[953,119,1.0],[953,135,7.0],[953,160,1.0],[953,179,1.0],[953,228,3.0],[954,15,5.0],[954,16,5.0],[955,32,9.0],[955,71,25.0],[955,102,5.0],[956,125,2.0],[957,112,4.0],[958,5,5.0],[958,10,9.0],[958,12,8.0],[958,15,13.0],[958,16,9.0],[958,26,4.0],[958,56,3.0],[958,62,1.0],[958,103,1.0],[958,107,1.0],[958,110,1.0],[958,116,18.0],[958,184,9.0],[959,113,1.0],[959,246,2.0],[960,3,1.0],[960,10,1.0],[960,18,1.0],[961,12,1.0],[961,15,1.0],[961,16,9.0],[961,67,10.0],[961,98,1.0],[961,116,3.0],[962,1,3.0],[962,2,1.0],[962,3,2.0],[962,9,1.0],[962,12,1.0],[962,15,3.0],[962,16,1.0],[962,17,1.0],[962,18,8.0],[962,19,5.0],[962,21,2.0],[962,23,1.0],[962,27,2.0],[962,31,1.0],[962,32,1.0],[962,33,8.0],[962,36,1.0],[962,41,1.0],[962,44,8.0],[962,48,15.0],[962,51,1.0],[962,56,1.0],[962,57,15.0],[962,58,4.0],[962,59,1.0],[962,61,1.0],[962,69,1.0],[962,71,2.0],[962,73,2.0],[962,75,2.0],[962,76,5.0],[962,79,8.0],[962,80,1.0],[962,82,1.0],[962,84,6.0],[962,97,1.0],[962,98,1.0],[962,100,3.0],[962,105,1.0],[962,106,22.0],[962,114,1.0],[962,115,15.0],[962,116,2.0],[962,122,1.0],[962,123,5.0],[962,132,150.0],[962,133,55.0],[962,134,1.0],[962,143,82.0],[962,153,2.0],[962,154,13.0],[962,155,4.0],[962,160,2.0],[962,168,40.0],[962,176,1.0],[962,180,3.0],[962,182,1.0],[962,185,1.0],[962,187,16.0],[962,193,4.0],[962,211,1.0],[962,214,272.0],[962,216,156.0],[962,232,1.0],[962,241,1.0],[962,247,4.0],[962,249,1.0],[962,258,26.0],[962,261,110.0],[963,1,6.0],[963,3,1181.0],[963,4,30.0],[963,5,23.0],[963,6,76.0],[963,7,9.0],[963,9,29.0],[963,10,67.0],[963,11,17.0],[963,12,5.0],[963,13,32.0],[963,14,37.0],[963,15,4.0],[963,16,10.0],[963,17,32.0],[963,18,5.0],[963,19,13.0],[963,20,1.0],[963,21,92.0],[963,22,2.0],[963,23,32.0],[963,24,1.0],[963,25,155.0],[963,26,3.0],[963,27,2.0],[963,28,11.0],[963,29,17.0],[963,31,11.0],[963,33,5.0],[963,34,4.0],[963,35,16.0],[963,41,2.0],[963,44,57.0],[963,45,1.0],[963,46,3.0],[963,47,1.0],[963,48,2.0],[963,51,16.0],[963,54,10.0],[963,56,16.0],[963,57,33.0],[963,58,242.0],[963,59,34.0],[963,61,6.0],[963,62,18.0],[963,63,82.0],[963,65,16.0],[963,67,13.0],[963,68,9.0],[963,69,188.0],[963,70,11.0],[963,71,83.0],[963,73,7.0],[963,75,20.0],[963,76,22.0],[963,77,3.0],[963,79,2.0],[963,80,21.0],[963,81,3.0],[963,82,7.0],[963,84,8.0],[963,85,27.0],[963,86,7.0],[963,87,9.0],[963,88,12.0],[963,89,36.0],[963,90,13.0],[963,91,5.0],[963,92,38.0],[963,93,5.0],[963,95,4.0],[963,96,1.0],[963,97,14.0],[963,98,149.0],[963,99,12.0],[963,100,5.0],[963,103,1.0],[963,104,28.0],[963,105,14.0],[963,106,299.0],[963,107,9.0],[963,110,32.0],[963,111,5.0],[963,112,52.0],[963,113,50.0],[963,114,1247.0],[963,115,271.0],[963,116,20.0],[963,118,87.0],[963,120,29.0],[963,122,68.0],[963,124,1.0],[963,131,1.0],[963,133,1.0],[963,140,23.0],[963,141,3.0],[963,145,2.0],[963,148,4.0],[963,151,1.0],[963,153,6.0],[963,156,2.0],[963,158,2.0],[963,159,36.0],[963,161,14.0],[963,162,54.0],[963,164,6.0],[963,165,34.0],[963,166,2.0],[963,167,4.0],[963,170,23.0],[963,171,7.0],[963,172,8.0],[963,173,1.0],[963,174,47.0],[963,176,23.0],[963,177,1.0],[963,180,4.0],[963,182,8.0],[963,190,1.0],[963,191,3.0],[963,198,2.0],[963,204,1.0],[963,205,5.0],[963,213,4.0],[963,222,12.0],[963,225,1.0],[963,228,1.0],[963,229,5.0],[963,239,3.0],[963,245,1.0],[963,248,1.0],[963,251,1.0],[963,252,100.0],[963,254,1.0],[964,33,1.0],[964,46,1.0],[965,15,2.0],[965,33,1.0],[965,59,4.0],[965,115,2.0],[965,181,1.0],[965,251,2.0],[966,19,1.0],[966,122,1.0],[967,13,1.0],[967,23,1.0],[967,25,2.0],[967,66,2.0],[967,69,1.0],[968,12,2.0],[969,13,2.0],[970,3,1.0],[970,6,2.0],[970,13,2.0],[970,21,4.0],[970,33,3.0],[970,92,9.0],[970,104,1.0],[970,162,2.0],[970,166,1.0],[970,176,1.0],[971,4,2.0],[971,81,1.0],[971,82,1.0],[972,27,1.0],[972,73,1.0],[973,5,9.0],[973,7,4.0],[974,55,2.0],[974,59,1.0],[974,70,2.0],[974,72,2.0],[974,239,3.0],[975,9,2.0],[976,3,5.0],[976,9,1.0],[976,11,1.0],[976,13,1.0],[976,16,1.0],[976,21,1.0],[976,25,3.0],[976,31,1.0],[976,44,2.0],[976,51,1.0],[976,54,1.0],[976,55,1.0],[976,57,1.0],[976,59,1.0],[976,92,4.0],[976,96,1.0],[976,97,3.0],[976,98,3.0],[976,111,1.0],[976,113,1.0],[976,114,4.0],[976,115,2.0],[976,129,1.0],[976,140,1.0],[976,160,1.0],[976,161,2.0],[976,171,1.0],[976,186,1.0],[976,229,1.0],[976,237,1.0],[976,248,2.0],[976,249,1.0],[976,252,6.0],[977,1,1.0],[977,6,2.0],[977,19,1.0],[977,25,2.0],[977,28,3.0],[977,29,2.0],[977,33,1.0],[977,48,3.0],[977,51,8.0],[977,69,1.0],[977,75,1.0],[977,76,1.0],[977,81,1.0],[977,82,2.0],[977,114,2.0],[977,176,9.0],[978,54,2.0],[978,59,1.0],[978,71,1.0],[978,77,1.0],[978,160,1.0],[979,0,2.0],[979,2,14.0],[979,3,6.0],[979,4,10.0],[979,5,16.0],[979,6,14.0],[979,7,5.0],[979,9,121.0],[979,10,25.0],[979,11,8.0],[979,12,15.0],[979,13,40.0],[979,14,7.0],[979,15,18.0],[979,16,15.0],[979,17,11.0],[979,18,3.0],[979,19,3.0],[979,20,2.0],[979,21,27.0],[979,22,1.0],[979,23,2.0],[979,25,2.0],[979,26,3.0],[979,27,6.0],[979,28,6.0],[979,30,1.0],[979,31,4.0],[979,36,8.0],[979,41,1.0],[979,44,42.0],[979,46,8.0],[979,47,1.0],[979,48,6.0],[979,51,14.0],[979,54,3.0],[979,55,2.0],[979,58,30.0],[979,59,10.0],[979,62,1.0],[979,63,23.0],[979,65,3.0],[979,66,2.0],[979,67,28.0],[979,69,52.0],[979,70,20.0],[979,71,10.0],[979,73,3.0],[979,75,13.0],[979,76,6.0],[979,80,7.0],[979,82,9.0],[979,84,3.0],[979,85,5.0],[979,87,6.0],[979,88,4.0],[979,89,1.0],[979,90,23.0],[979,92,25.0],[979,93,7.0],[979,94,6.0],[979,95,31.0],[979,96,3.0],[979,97,8.0],[979,98,3.0],[979,99,1.0],[979,100,4.0],[979,102,2.0],[979,104,6.0],[979,105,13.0],[979,106,6.0],[979,107,11.0],[979,109,10.0],[979,110,1.0],[979,111,3.0],[979,112,4.0],[979,113,48.0],[979,114,30.0],[979,115,2.0],[979,120,17.0],[979,122,1.0],[979,124,4.0],[979,125,9.0],[979,127,1.0],[979,128,4.0],[979,129,2.0],[979,133,2.0],[979,134,8.0],[979,135,1.0],[979,138,14.0],[979,140,17.0],[979,141,9.0],[979,151,2.0],[979,155,1.0],[979,158,2.0],[979,159,13.0],[979,162,1.0],[979,165,3.0],[979,169,3.0],[979,172,8.0],[979,177,1.0],[979,179,2.0],[980,1,1.0],[980,3,24.0],[980,4,2.0],[980,10,2.0],[980,13,16.0],[980,14,1.0],[980,15,4.0],[980,17,3.0],[980,19,1.0],[980,20,17.0],[980,24,1.0],[980,27,1.0],[980,31,1.0],[980,33,26.0],[980,40,1.0],[980,48,1.0],[980,80,4.0],[980,87,12.0],[980,92,16.0],[980,95,4.0],[980,97,7.0],[980,98,1.0],[980,99,1.0],[980,100,14.0],[980,105,1.0],[980,107,1.0],[980,113,7.0],[980,114,7.0],[980,115,1.0],[980,121,1.0],[980,124,19.0],[980,126,1.0],[980,127,2.0],[980,128,7.0],[980,131,14.0],[980,136,16.0],[980,145,2.0],[980,156,1.0],[981,31,3.0],[982,12,2.0],[982,69,1.0],[982,103,3.0],[983,15,2.0],[983,37,1.0],[983,52,1.0],[984,3,12.0],[984,6,2.0],[984,9,7.0],[984,13,2.0],[984,14,3.0],[984,15,7.0],[984,16,1.0],[984,26,1.0],[984,29,1.0],[984,30,2.0],[984,31,1.0],[984,36,1.0],[984,46,1.0],[984,48,2.0],[984,65,2.0],[984,81,4.0],[984,85,1.0],[984,97,2.0],[984,105,1.0],[984,109,6.0],[984,114,1.0],[984,115,4.0],[984,116,2.0],[984,184,2.0],[985,5,4.0],[985,27,1.0],[986,12,3.0],[986,16,1.0],[986,67,1.0],[986,187,1.0],[987,16,4.0],[987,28,5.0],[987,107,5.0],[988,6,9.0],[988,7,1.0],[988,10,3.0],[988,13,4.0],[988,14,3.0],[988,17,4.0],[988,88,2.0],[988,90,4.0],[988,92,2.0],[988,97,1.0],[988,111,1.0],[989,31,3.0],[989,33,5.0],[989,39,1.0],[989,41,1.0],[989,101,4.0],[989,110,1.0],[989,131,26.0],[989,155,14.0],[989,166,1.0],[989,178,2.0],[989,202,23.0],[989,204,28.0],[989,231,3.0],[989,235,2.0],[989,238,2.0],[990,18,8.0],[990,44,20.0],[990,101,4.0],[990,112,9.0],[990,131,3.0],[991,19,3.0],[991,193,1.0],[992,3,15.0],[992,5,5.0],[992,6,8.0],[992,9,7.0],[992,10,1.0],[992,11,1.0],[992,12,82.0],[992,13,30.0],[992,15,57.0],[992,16,46.0],[992,17,4.0],[992,18,16.0],[992,19,17.0],[992,20,8.0],[992,21,29.0],[992,23,4.0],[992,25,1.0],[992,26,5.0],[992,27,6.0],[992,28,6.0],[992,29,4.0],[992,31,9.0],[992,33,9.0],[992,36,7.0],[992,47,1.0],[992,52,1.0],[992,56,2.0],[992,57,7.0],[992,65,4.0],[992,69,8.0],[992,70,4.0],[992,73,21.0],[992,75,6.0],[992,82,5.0],[992,85,10.0],[992,87,3.0],[992,89,1.0],[992,92,2.0],[992,96,1.0],[992,97,10.0],[992,98,1.0],[992,101,1.0],[992,103,12.0],[992,104,13.0],[992,107,3.0],[992,112,61.0],[992,113,15.0],[992,114,20.0],[992,115,4.0],[992,116,12.0],[992,121,3.0],[992,122,7.0],[992,123,2.0],[992,125,2.0],[992,131,5.0],[992,137,41.0],[992,140,16.0],[992,151,1.0],[992,172,5.0],[992,191,2.0],[992,198,1.0],[992,226,4.0],[993,13,2.0],[993,105,6.0],[993,141,6.0],[994,1,10.0],[994,6,1.0],[994,12,4.0],[994,18,2.0],[994,27,23.0],[994,32,1.0],[994,34,1.0],[994,44,7.0],[994,57,20.0],[994,62,5.0],[994,63,2.0],[994,75,8.0],[994,88,2.0],[994,90,5.0],[994,114,4.0],[994,118,1.0],[994,120,9.0],[994,122,5.0],[994,156,2.0],[994,159,1.0],[994,176,2.0],[995,12,2.0],[995,15,6.0],[995,103,1.0],[996,3,5.0],[996,29,1.0],[996,51,2.0],[997,1,2.0],[997,2,1.0],[997,3,41.0],[997,4,1.0],[997,5,22.0],[997,6,20.0],[997,7,1.0],[997,8,1.0],[997,10,5.0],[997,12,2.0],[997,13,1.0],[997,14,2.0],[997,15,6.0],[997,16,6.0],[997,17,5.0],[997,18,1.0],[997,19,4.0],[997,21,8.0],[997,23,4.0],[997,25,3.0],[997,26,3.0],[997,29,2.0],[997,30,3.0],[997,33,3.0],[997,34,1.0],[997,36,33.0],[997,44,14.0],[997,48,3.0],[997,49,2.0],[997,51,17.0],[997,56,1.0],[997,57,1.0],[997,58,1.0],[997,59,3.0],[997,62,2.0],[997,63,14.0],[997,69,17.0],[997,70,5.0],[997,73,2.0],[997,75,8.0],[997,76,2.0],[997,81,2.0],[997,85,9.0],[997,88,1.0],[997,90,5.0],[997,91,1.0],[997,92,9.0],[997,95,1.0],[997,98,43.0],[997,100,2.0],[997,103,4.0],[997,105,12.0],[997,107,1.0],[997,109,7.0],[997,112,20.0],[997,115,15.0],[997,118,1.0],[997,120,2.0],[997,121,2.0],[997,122,1.0],[997,125,22.0],[997,128,2.0],[997,133,2.0],[997,140,41.0],[997,141,10.0],[997,157,4.0],[997,159,1.0],[997,161,1.0],[997,169,1.0],[997,177,2.0],[997,184,3.0],[997,186,3.0],[997,197,1.0],[997,199,2.0],[997,234,1.0],[997,247,1.0],[997,249,4.0],[997,252,1.0],[998,1,9.0],[998,2,3.0],[998,3,4.0],[998,4,2.0],[998,6,1.0],[998,7,3.0],[998,8,4.0],[998,9,2.0],[998,10,3.0],[998,14,3.0],[998,15,1.0],[998,17,3.0],[998,18,4.0],[998,19,1.0],[998,20,3.0],[998,21,4.0],[998,22,5.0],[998,23,5.0],[998,24,8.0],[998,25,13.0],[998,26,4.0],[998,27,7.0],[998,29,2.0],[998,30,1.0],[998,31,13.0],[998,32,1.0],[998,35,5.0],[998,36,12.0],[998,37,3.0],[998,38,4.0],[998,39,6.0],[998,40,1.0],[998,41,5.0],[998,43,10.0],[998,44,1.0],[998,45,1.0],[998,46,5.0],[998,47,6.0],[998,48,3.0],[998,49,8.0],[998,50,11.0],[998,51,2.0],[998,53,7.0],[998,54,7.0],[998,56,2.0],[998,58,4.0],[998,60,7.0],[998,61,36.0],[998,62,1.0],[998,63,1.0],[998,64,3.0],[998,65,7.0],[998,66,2.0],[998,67,5.0],[998,68,8.0],[998,69,2.0],[998,70,1.0],[998,73,2.0],[998,74,7.0],[998,75,1.0],[998,76,5.0],[998,77,5.0],[998,78,7.0],[998,79,12.0],[998,80,3.0],[998,81,6.0],[998,82,3.0],[998,83,4.0],[998,84,1.0],[998,85,4.0],[998,86,7.0],[998,87,4.0],[998,88,5.0],[998,90,10.0],[998,91,2.0],[998,92,3.0],[998,93,1.0],[998,95,9.0],[998,97,8.0],[998,98,2.0],[998,99,3.0],[998,100,6.0],[998,101,7.0],[998,102,2.0],[998,103,3.0],[998,104,5.0],[998,105,3.0],[998,106,1.0],[998,107,3.0],[998,108,1.0],[998,109,12.0],[998,110,2.0],[998,111,2.0],[998,112,4.0],[998,113,2.0],[998,114,2.0],[998,115,3.0],[998,117,5.0],[998,118,20.0],[998,119,10.0],[998,120,9.0],[998,121,1.0],[998,122,1.0],[998,124,8.0],[998,125,3.0],[998,126,1.0],[998,127,11.0],[998,128,7.0],[998,129,3.0],[998,130,6.0],[998,131,6.0],[998,133,1.0],[998,134,3.0],[998,135,1.0],[998,136,7.0],[998,137,1.0],[998,138,10.0],[998,139,3.0],[998,140,3.0],[998,141,4.0],[998,143,1.0],[998,144,2.0],[998,145,8.0],[998,146,3.0],[998,147,2.0],[998,148,5.0],[998,149,8.0],[998,150,9.0],[998,151,8.0],[998,152,7.0],[998,153,5.0],[998,155,8.0],[998,156,9.0],[998,157,1.0],[998,158,5.0],[998,159,4.0],[998,160,1.0],[998,161,3.0],[998,162,8.0],[998,163,1.0],[998,164,2.0],[998,165,3.0],[998,166,1.0],[998,168,1.0],[998,169,4.0],[998,170,3.0],[998,171,3.0],[998,172,1.0],[998,174,3.0],[998,175,3.0],[998,176,6.0],[998,177,7.0],[998,178,6.0],[998,179,1.0],[998,180,2.0],[998,182,4.0],[998,184,4.0],[998,185,6.0],[998,187,1.0],[998,188,7.0],[998,189,3.0],[998,190,11.0],[998,191,10.0],[998,192,21.0],[998,193,13.0],[998,194,6.0],[998,195,11.0],[998,196,5.0],[998,197,6.0],[998,198,11.0],[998,199,9.0],[998,200,8.0],[998,201,3.0],[998,202,6.0],[998,203,11.0],[998,204,5.0],[998,205,5.0],[998,206,10.0],[998,207,7.0],[998,209,4.0],[998,210,3.0],[998,212,6.0],[998,213,2.0],[998,218,10.0],[998,220,2.0],[998,221,1.0],[998,222,3.0],[998,223,2.0],[998,224,6.0],[998,225,5.0],[998,226,7.0],[998,227,11.0],[998,228,4.0],[998,229,8.0],[998,230,4.0],[998,231,3.0],[998,232,1.0],[998,233,4.0],[998,235,1.0],[998,236,7.0],[998,237,2.0],[998,240,7.0],[998,242,3.0],[998,244,1.0],[998,245,6.0],[998,246,5.0],[998,247,1.0],[998,248,6.0],[998,249,1.0],[998,250,1.0],[998,251,1.0],[998,252,1.0],[998,253,3.0],[998,256,5.0],[999,26,2.0],[999,37,1.0],[1000,2,2.0],[1000,3,2.0],[1000,15,2.0],[1000,31,1.0],[1000,82,1.0],[1000,85,1.0],[1000,96,1.0],[1000,97,1.0],[1000,114,1.0],[1000,115,9.0],[1000,176,1.0],[1001,35,1.0],[1001,86,1.0],[1001,135,1.0],[1001,150,2.0],[1001,167,1.0],[1001,170,1.0],[1001,193,1.0],[1001,230,1.0],[1001,236,1.0],[1002,11,1.0],[1002,18,1.0],[1002,19,1.0],[1002,44,3.0],[1002,103,4.0],[1002,112,13.0],[1002,125,1.0],[1003,16,2.0],[1003,19,1.0],[1003,27,4.0],[1003,51,1.0],[1003,67,3.0],[1003,116,7.0],[1004,5,7.0],[1004,6,2.0],[1004,10,2.0],[1004,11,3.0],[1004,13,3.0],[1004,18,1.0],[1004,19,1.0],[1004,85,3.0],[1004,103,1.0],[1004,113,6.0],[1004,131,1.0],[1004,142,1.0],[1005,67,2.0],[1006,10,1.0],[1006,19,1.0],[1006,54,2.0],[1006,56,1.0],[1006,69,8.0],[1006,71,3.0],[1007,15,5.0],[1007,32,1.0],[1007,109,1.0],[1008,9,1.0],[1008,13,2.0],[1009,56,2.0],[1009,64,1.0],[1009,90,1.0],[1010,5,3.0],[1010,9,2.0],[1010,11,1.0],[1010,18,9.0],[1010,19,9.0],[1010,21,1.0],[1010,27,7.0],[1010,33,3.0],[1010,36,3.0],[1010,49,2.0],[1010,51,2.0],[1010,75,2.0],[1010,82,5.0],[1010,103,6.0],[1010,112,6.0],[1010,124,1.0],[1010,125,3.0],[1010,133,3.0],[1010,158,2.0],[1010,169,1.0],[1011,6,2.0],[1012,5,10.0],[1012,7,1.0],[1012,15,1.0],[1012,19,2.0],[1012,33,3.0],[1012,109,3.0],[1012,112,6.0],[1013,73,2.0],[1014,0,2.0],[1015,10,3.0],[1015,12,1.0],[1015,13,4.0],[1015,15,2.0],[1015,16,2.0],[1015,51,1.0],[1015,82,1.0],[1015,112,3.0],[1015,140,7.0],[1016,3,1.0],[1016,30,2.0],[1016,51,1.0],[1016,57,2.0],[1016,65,2.0],[1016,88,1.0],[1016,133,1.0],[1016,191,1.0],[1016,255,1.0],[1017,114,2.0],[1018,92,2.0],[1019,3,10.0],[1019,16,1.0],[1019,26,2.0],[1019,28,9.0],[1019,31,1.0],[1019,32,1.0],[1019,54,1.0],[1019,62,1.0],[1019,67,2.0],[1019,79,1.0],[1019,80,2.0],[1019,84,2.0],[1019,85,1.0],[1019,105,2.0],[1019,107,2.0],[1019,109,1.0],[1019,114,2.0],[1019,115,1.0],[1019,116,1.0],[1019,122,1.0],[1019,138,2.0],[1019,152,3.0],[1019,153,3.0],[1019,168,1.0],[1019,181,2.0],[1019,188,1.0],[1019,189,19.0],[1019,194,5.0],[1019,206,2.0],[1019,217,10.0],[1019,228,2.0],[1019,240,1.0],[1019,259,3.0],[1019,260,1.0],[1020,6,3.0],[1020,15,2.0],[1020,21,14.0],[1020,52,2.0],[1020,66,14.0],[1020,69,5.0],[1020,122,6.0],[1021,113,5.0],[1022,1,8.0],[1022,2,1.0],[1022,3,16.0],[1022,4,12.0],[1022,5,9.0],[1022,6,3.0],[1022,11,1.0],[1022,12,54.0],[1022,13,37.0],[1022,14,2.0],[1022,15,243.0],[1022,16,131.0],[1022,17,2.0],[1022,18,5.0],[1022,19,3.0],[1022,20,37.0],[1022,21,29.0],[1022,23,13.0],[1022,24,1.0],[1022,25,16.0],[1022,26,21.0],[1022,28,21.0],[1022,31,6.0],[1022,32,2.0],[1022,33,17.0],[1022,35,79.0],[1022,36,1.0],[1022,41,4.0],[1022,43,6.0],[1022,48,3.0],[1022,49,3.0],[1022,51,8.0],[1022,55,8.0],[1022,57,7.0],[1022,58,45.0],[1022,59,2.0],[1022,61,6.0],[1022,62,3.0],[1022,63,10.0],[1022,65,1.0],[1022,67,41.0],[1022,68,2.0],[1022,69,39.0],[1022,70,9.0],[1022,71,1.0],[1022,74,4.0],[1022,78,1.0],[1022,82,4.0],[1022,85,24.0],[1022,86,4.0],[1022,87,9.0],[1022,88,2.0],[1022,90,15.0],[1022,91,5.0],[1022,92,28.0],[1022,93,16.0],[1022,94,5.0],[1022,97,8.0],[1022,98,11.0],[1022,99,5.0],[1022,100,5.0],[1022,101,1.0],[1022,103,2.0],[1022,105,15.0],[1022,106,16.0],[1022,107,7.0],[1022,109,4.0],[1022,110,1.0],[1022,112,6.0],[1022,113,16.0],[1022,115,8.0],[1022,116,49.0],[1022,118,5.0],[1022,120,3.0],[1022,121,16.0],[1022,122,13.0],[1022,124,15.0],[1022,125,4.0],[1022,131,3.0],[1022,133,2.0],[1022,137,1.0],[1022,138,10.0],[1022,140,21.0],[1022,141,1.0],[1022,153,65.0],[1022,156,3.0],[1022,162,33.0],[1022,165,3.0],[1022,166,1.0],[1022,170,4.0],[1022,172,1.0],[1022,173,1.0],[1022,174,7.0],[1022,176,3.0],[1022,177,3.0],[1022,198,1.0],[1023,1,1.0],[1023,9,1.0],[1023,16,3.0],[1023,27,44.0],[1023,28,16.0],[1023,33,4.0],[1023,85,1.0],[1023,98,1.0],[1023,103,9.0],[1023,124,5.0],[1023,131,3.0],[1023,135,2.0],[1023,171,1.0],[1024,2,2.0],[1024,21,1.0],[1025,15,1.0],[1025,18,3.0],[1025,19,1.0],[1025,31,1.0],[1025,67,3.0],[1025,97,1.0],[1025,109,6.0],[1025,116,1.0],[1025,243,1.0],[1026,1,6.0],[1026,62,2.0],[1027,18,1.0],[1027,131,1.0],[1028,6,1.0],[1028,25,1.0],[1028,54,1.0],[1028,57,1.0],[1028,65,3.0],[1028,69,2.0],[1028,70,1.0],[1028,80,2.0],[1028,82,1.0],[1028,92,1.0],[1028,96,8.0],[1028,98,1.0],[1028,106,1.0],[1028,125,1.0],[1028,164,1.0],[1028,205,1.0],[1028,248,1.0],[1028,252,1.0],[1029,8,3.0],[1029,33,1.0],[1030,35,1.0],[1030,184,1.0],[1031,13,12.0],[1031,27,3.0],[1031,124,5.0],[1032,12,2.0],[1032,15,2.0],[1033,103,1.0],[1033,112,1.0],[1033,121,2.0],[1034,23,3.0],[1034,141,1.0],[1035,4,1.0],[1035,6,2.0],[1035,10,3.0],[1035,13,11.0],[1035,17,1.0],[1035,98,7.0],[1035,114,38.0],[1035,153,3.0],[1036,58,1.0],[1036,73,1.0],[1036,106,2.0],[1037,113,2.0],[1037,141,1.0],[1038,16,7.0],[1039,1,3.0],[1039,2,2.0],[1039,4,10.0],[1039,5,5.0],[1039,6,12.0],[1039,7,3.0],[1039,8,1.0],[1039,9,2.0],[1039,10,4.0],[1039,11,3.0],[1039,13,6.0],[1039,15,1.0],[1039,18,18.0],[1039,19,4.0],[1039,20,8.0],[1039,21,7.0],[1039,29,27.0],[1039,31,3.0],[1039,32,2.0],[1039,33,4.0],[1039,36,1.0],[1039,48,1.0],[1039,49,2.0],[1039,51,5.0],[1039,56,7.0],[1039,57,5.0],[1039,67,6.0],[1039,69,1.0],[1039,70,2.0],[1039,73,3.0],[1039,75,6.0],[1039,81,2.0],[1039,82,10.0],[1039,85,8.0],[1039,92,1.0],[1039,95,1.0],[1039,96,3.0],[1039,103,12.0],[1039,104,3.0],[1039,105,2.0],[1039,112,37.0],[1039,116,9.0],[1039,121,2.0],[1039,122,3.0],[1039,124,3.0],[1039,125,2.0],[1039,134,8.0],[1039,144,1.0],[1039,151,2.0],[1039,156,2.0],[1039,157,1.0],[1039,170,1.0],[1039,176,11.0],[1039,184,9.0],[1039,229,7.0],[1039,243,1.0],[1039,255,2.0],[1040,3,1.0],[1040,5,6.0],[1040,12,9.0],[1040,13,1.0],[1040,15,13.0],[1040,16,11.0],[1040,26,6.0],[1040,27,1.0],[1040,28,2.0],[1040,29,1.0],[1040,31,1.0],[1040,52,1.0],[1040,62,2.0],[1040,67,3.0],[1040,73,27.0],[1040,82,1.0],[1040,84,2.0],[1040,97,1.0],[1040,105,1.0],[1040,106,2.0],[1040,110,1.0],[1040,116,18.0],[1040,125,1.0],[1040,135,1.0],[1041,12,3.0],[1041,26,2.0],[1041,28,2.0],[1042,15,6.0],[1042,16,3.0],[1042,67,1.0],[1042,97,2.0],[1043,9,3.0],[1043,69,2.0],[1044,5,1.0],[1044,9,1.0],[1044,11,5.0],[1044,16,2.0],[1045,4,10.0],[1045,11,3.0],[1046,12,1.0],[1046,67,5.0],[1046,90,4.0],[1046,116,2.0],[1047,60,2.0],[1047,64,15.0],[1047,77,1.0],[1047,90,1.0],[1047,94,1.0],[1047,103,9.0],[1047,112,4.0],[1047,125,1.0],[1047,160,16.0],[1048,0,14.0],[1048,112,3.0],[1049,16,1.0],[1049,141,1.0],[1049,171,6.0],[1049,249,1.0],[1050,15,1.0],[1050,22,1.0],[1051,1,4.0],[1051,13,1.0],[1051,19,1.0],[1051,29,1.0],[1051,48,1.0],[1051,53,1.0],[1051,62,1.0],[1051,100,1.0],[1051,115,5.0],[1051,132,5.0],[1051,133,2.0],[1051,143,4.0],[1051,149,2.0],[1051,155,1.0],[1051,162,2.0],[1051,214,10.0],[1051,216,11.0],[1051,247,1.0],[1051,253,2.0],[1051,258,2.0],[1051,261,6.0],[1052,69,11.0],[1052,107,2.0],[1053,5,1.0],[1053,12,5.0],[1053,15,9.0],[1053,16,1.0],[1053,19,1.0],[1053,27,6.0],[1053,31,1.0],[1053,33,1.0],[1053,44,29.0],[1053,47,1.0],[1053,76,3.0],[1053,82,3.0],[1053,90,4.0],[1053,92,2.0],[1053,95,2.0],[1053,99,1.0],[1053,103,2.0],[1053,113,1.0],[1053,131,1.0],[1054,3,2.0],[1054,6,1.0],[1054,17,4.0],[1054,18,12.0],[1054,19,4.0],[1054,25,1.0],[1054,27,3.0],[1054,31,2.0],[1054,33,2.0],[1054,36,2.0],[1054,40,2.0],[1054,51,23.0],[1054,58,1.0],[1054,62,1.0],[1054,63,5.0],[1054,66,3.0],[1054,69,3.0],[1054,70,9.0],[1054,71,1.0],[1054,90,1.0],[1054,95,1.0],[1054,98,7.0],[1054,100,2.0],[1054,106,7.0],[1054,114,1.0],[1054,120,1.0],[1054,121,1.0],[1054,122,1.0],[1054,124,1.0],[1054,125,1.0],[1054,131,2.0],[1054,141,6.0],[1054,176,15.0],[1055,14,2.0],[1055,18,1.0],[1055,21,1.0],[1055,53,1.0],[1055,72,1.0],[1055,74,10.0],[1055,84,4.0],[1055,91,1.0],[1055,98,1.0],[1055,101,4.0],[1055,104,1.0],[1055,108,2.0],[1055,110,40.0],[1055,131,16.0],[1055,136,31.0],[1055,138,1.0],[1055,144,21.0],[1055,155,17.0],[1055,163,1.0],[1055,166,66.0],[1055,171,27.0],[1055,174,4.0],[1055,178,7.0],[1055,180,1.0],[1055,188,16.0],[1055,195,11.0],[1055,199,3.0],[1055,202,12.0],[1055,204,26.0],[1055,207,14.0],[1055,213,4.0],[1055,221,10.0],[1055,223,20.0],[1055,231,37.0],[1055,235,38.0],[1055,237,1.0],[1055,238,31.0],[1055,243,36.0],[1055,244,24.0],[1055,246,5.0],[1055,248,6.0],[1056,11,2.0],[1057,7,1.0],[1057,12,2.0],[1057,15,10.0],[1057,16,16.0],[1057,26,3.0],[1057,28,7.0],[1057,41,1.0],[1057,45,1.0],[1057,51,1.0],[1057,52,2.0],[1057,62,18.0],[1057,63,63.0],[1057,81,6.0],[1057,85,1.0],[1057,88,4.0],[1057,89,1.0],[1057,93,1.0],[1057,96,3.0],[1057,102,1.0],[1057,107,1.0],[1057,116,20.0],[1057,124,1.0],[1057,125,1.0],[1057,177,1.0],[1057,185,2.0],[1057,243,1.0],[1058,5,6.0],[1058,6,4.0],[1058,9,7.0],[1058,19,6.0],[1058,20,1.0],[1058,33,2.0],[1058,36,2.0],[1058,56,1.0],[1058,57,3.0],[1058,66,2.0],[1058,85,6.0],[1058,103,2.0],[1058,112,10.0],[1058,121,1.0],[1058,157,2.0],[1059,31,2.0],[1059,95,1.0],[1059,161,2.0],[1059,178,1.0],[1059,222,1.0],[1059,229,1.0],[1060,7,3.0],[1060,63,1.0],[1061,3,6.0],[1061,5,18.0],[1061,7,1.0],[1061,12,9.0],[1061,15,6.0],[1061,20,6.0],[1061,21,1.0],[1061,25,1.0],[1061,33,1.0],[1061,52,1.0],[1061,57,7.0],[1061,76,10.0],[1061,101,3.0],[1061,103,3.0],[1061,115,1.0],[1061,124,3.0],[1061,125,1.0],[1061,131,7.0],[1061,142,2.0],[1061,152,2.0],[1061,177,1.0],[1062,1,36.0],[1062,3,33.0],[1062,4,10.0],[1062,5,16.0],[1062,6,1089.0],[1062,7,131.0],[1062,8,19.0],[1062,9,12.0],[1062,10,75.0],[1062,11,3.0],[1062,13,115.0],[1062,14,390.0],[1062,15,10.0],[1062,16,11.0],[1062,17,44.0],[1062,18,24.0],[1062,19,8.0],[1062,20,1.0],[1062,21,14.0],[1062,25,47.0],[1062,26,2.0],[1062,27,7.0],[1062,28,16.0],[1062,31,22.0],[1062,32,121.0],[1062,33,3.0],[1062,34,6.0],[1062,35,4.0],[1062,36,2.0],[1062,37,197.0],[1062,43,2.0],[1062,44,33.0],[1062,45,2.0],[1062,47,1.0],[1062,48,1.0],[1062,49,2.0],[1062,51,3.0],[1062,52,2.0],[1062,53,194.0],[1062,54,476.0],[1062,56,186.0],[1062,57,47.0],[1062,58,36.0],[1062,59,664.0],[1062,60,2.0],[1062,61,10.0],[1062,62,36.0],[1062,63,33.0],[1062,64,2.0],[1062,65,1.0],[1062,66,1.0],[1062,67,19.0],[1062,68,10.0],[1062,69,18.0],[1062,70,370.0],[1062,71,5.0],[1062,72,424.0],[1062,73,186.0],[1062,74,21.0],[1062,75,8.0],[1062,76,36.0],[1062,80,48.0],[1062,81,1.0],[1062,83,1.0],[1062,84,25.0],[1062,85,54.0],[1062,87,28.0],[1062,88,3.0],[1062,89,41.0],[1062,90,12.0],[1062,91,16.0],[1062,92,3.0],[1062,93,2.0],[1062,94,10.0],[1062,95,17.0],[1062,96,8.0],[1062,97,60.0],[1062,98,14.0],[1062,99,9177.0],[1062,100,2.0],[1062,103,5.0],[1062,104,12.0],[1062,105,6.0],[1062,106,18.0],[1062,107,3.0],[1062,108,19.0],[1062,109,3.0],[1062,110,3.0],[1062,111,1.0],[1062,112,5.0],[1062,113,204.0],[1062,114,441.0],[1062,115,12.0],[1062,116,5.0],[1062,120,21.0],[1062,121,28.0],[1062,122,38.0],[1062,123,38.0],[1062,125,3.0],[1062,127,1.0],[1062,133,3.0],[1062,136,1.0],[1062,137,6.0],[1062,138,8.0],[1062,140,19.0],[1062,141,7.0],[1062,147,2.0],[1062,148,4.0],[1062,149,2.0],[1062,150,2.0],[1062,151,2.0],[1062,153,39.0],[1062,156,4.0],[1062,157,4.0],[1062,159,11.0],[1062,160,5576.0],[1062,161,16.0],[1062,162,9.0],[1062,163,5.0],[1062,164,550.0],[1062,165,14.0],[1062,166,4.0],[1062,167,6.0],[1062,168,885.0],[1062,169,26329.0],[1062,170,5.0],[1062,171,143.0],[1062,172,3.0],[1062,173,73666.0],[1062,174,2.0],[1062,175,47.0],[1062,176,5.0],[1062,177,1.0],[1062,178,36.0],[1062,180,485.0],[1062,181,58.0],[1062,182,340.0],[1062,185,13.0],[1062,186,5.0],[1062,187,3.0],[1062,189,2.0],[1062,192,5.0],[1062,194,2.0],[1062,195,2.0],[1062,198,19.0],[1062,199,113.0],[1062,201,3.0],[1062,207,1.0],[1062,210,5.0],[1062,213,356.0],[1062,215,4.0],[1062,219,29541.0],[1062,220,249.0],[1062,222,29.0],[1062,223,17.0],[1062,224,14.0],[1062,226,3.0],[1062,227,2.0],[1062,228,7.0],[1062,229,45.0],[1062,231,4.0],[1062,232,29480.0],[1062,233,5.0],[1062,234,4.0],[1062,235,21.0],[1062,236,6.0],[1062,237,2.0],[1062,238,10.0],[1062,240,11.0],[1062,241,34812.0],[1062,244,4.0],[1062,245,7.0],[1062,246,432.0],[1062,247,184.0],[1062,248,218.0],[1062,249,1.0],[1062,252,63.0],[1062,253,1.0],[1062,255,3.0],[1062,257,14.0],[1062,259,1.0],[1062,260,10.0],[1062,262,177.0],[1062,263,1.0],[1063,1,2.0],[1063,4,2.0],[1063,5,37.0],[1063,6,2.0],[1063,11,1.0],[1063,16,1.0],[1063,19,12.0],[1063,20,24.0],[1063,23,3.0],[1063,24,1.0],[1063,27,13.0],[1063,29,2.0],[1063,31,1.0],[1063,32,6.0],[1063,33,3.0],[1063,37,7.0],[1063,51,3.0],[1063,52,1.0],[1063,58,1.0],[1063,60,1.0],[1063,62,166.0],[1063,63,1.0],[1063,65,2.0],[1063,66,1.0],[1063,69,1.0],[1063,71,25.0],[1063,73,56.0],[1063,75,11.0],[1063,77,2.0],[1063,84,1.0],[1063,85,11.0],[1063,100,6.0],[1063,102,5.0],[1063,103,4.0],[1063,104,1.0],[1063,105,3.0],[1063,109,2.0],[1063,112,14.0],[1063,121,6.0],[1063,124,14.0],[1063,125,1.0],[1063,133,2.0],[1063,141,3.0],[1063,142,17.0],[1063,149,1.0],[1063,153,1.0],[1063,154,13.0],[1063,157,2.0],[1063,184,4.0],[1063,250,1.0],[1064,10,13.0],[1064,18,5.0],[1064,19,3.0],[1064,31,5.0],[1064,100,1.0],[1064,113,1.0],[1064,176,2.0],[1065,105,13.0],[1066,7,1.0],[1066,44,18.0],[1066,49,35.0],[1066,98,1.0],[1066,109,3.0],[1067,9,1.0],[1067,14,2.0],[1067,98,5.0],[1068,12,3.0],[1068,15,9.0],[1068,29,1.0],[1068,113,1.0],[1068,116,4.0],[1068,138,2.0],[1068,165,1.0],[1068,179,1.0],[1069,3,1.0],[1069,7,1.0],[1069,9,7.0],[1069,10,2.0],[1069,13,39.0],[1069,15,4.0],[1069,17,1.0],[1069,19,6.0],[1069,21,2.0],[1069,29,2.0],[1069,33,9.0],[1069,36,3.0],[1069,51,2.0],[1069,56,1.0],[1069,62,1.0],[1069,70,5.0],[1069,75,1.0],[1069,80,1.0],[1069,85,22.0],[1069,95,13.0],[1069,103,1.0],[1069,113,6.0],[1069,114,3.0],[1069,124,1.0],[1069,153,2.0],[1069,160,1.0],[1069,197,11.0],[1070,14,2.0],[1070,15,1.0],[1070,16,10.0],[1070,99,3.0],[1070,115,1.0],[1070,137,10.0],[1071,5,68.0],[1071,33,1.0],[1071,41,1.0],[1071,49,4.0],[1071,56,9.0],[1071,57,26.0],[1071,59,5.0],[1071,60,56.0],[1071,62,13.0],[1071,63,13.0],[1071,64,25.0],[1071,65,6.0],[1071,66,3.0],[1071,69,30.0],[1071,70,1.0],[1071,80,1.0],[1071,88,1.0],[1071,89,1.0],[1071,91,2.0],[1071,93,1.0],[1071,103,5.0],[1071,112,4.0],[1071,124,11.0],[1071,131,1.0],[1071,159,5.0],[1071,160,68.0],[1071,161,23.0],[1071,182,44.0],[1071,185,1.0],[1072,10,4.0],[1072,15,2.0],[1072,29,1.0],[1072,103,2.0],[1072,122,2.0],[1073,13,4.0],[1073,69,1.0],[1074,49,2.0],[1074,92,2.0],[1075,70,2.0],[1076,3,4.0],[1076,6,5.0],[1076,7,1.0],[1076,16,1.0],[1076,17,2.0],[1076,18,1.0],[1076,19,4.0],[1076,29,5.0],[1076,30,1.0],[1076,31,2.0],[1076,36,4.0],[1076,48,1.0],[1076,103,1.0],[1076,128,4.0],[1076,156,1.0],[1076,184,5.0],[1077,48,1.0],[1077,85,2.0],[1078,3,2.0],[1078,6,6.0],[1078,11,4.0],[1078,13,59.0],[1078,14,4.0],[1078,87,5.0],[1078,95,1.0],[1078,105,12.0],[1078,113,100.0],[1079,12,34.0],[1079,15,27.0],[1079,16,11.0],[1079,18,3.0],[1079,19,1.0],[1079,26,2.0],[1079,28,15.0],[1079,67,1.0],[1079,76,1.0],[1079,89,2.0],[1079,97,2.0],[1079,99,1.0],[1079,107,8.0],[1079,116,16.0],[1079,121,1.0],[1079,231,2.0],[1079,256,2.0],[1080,19,1.0],[1080,47,3.0],[1080,124,1.0],[1081,35,4.0],[1082,16,2.0],[1082,17,4.0],[1082,18,1.0],[1082,29,1.0],[1082,30,1.0],[1082,36,1.0],[1082,112,15.0],[1083,46,1.0],[1083,120,1.0],[1084,4,1.0],[1084,6,3.0],[1084,9,1.0],[1084,12,2.0],[1084,13,12.0],[1084,15,7.0],[1084,16,3.0],[1084,18,2.0],[1084,19,2.0],[1084,21,1.0],[1084,23,1.0],[1084,31,2.0],[1084,36,1.0],[1084,58,4.0],[1084,64,5.0],[1084,87,1.0],[1084,92,2.0],[1084,93,2.0],[1084,95,8.0],[1084,102,8.0],[1084,103,4.0],[1084,113,2.0],[1084,115,2.0],[1084,116,12.0],[1084,124,1.0],[1084,138,1.0],[1084,179,2.0],[1085,3,2.0],[1085,18,3.0],[1085,19,1.0],[1085,30,1.0],[1085,36,1.0],[1085,71,4.0],[1085,75,3.0],[1085,93,1.0],[1085,103,4.0],[1085,104,1.0],[1085,124,2.0],[1086,1,603.0],[1086,2,914.0],[1086,3,1082.0],[1086,4,157.0],[1086,5,200.0],[1086,6,342.0],[1086,7,36.0],[1086,8,37.0],[1086,9,66.0],[1086,10,810.0],[1086,11,145.0],[1086,12,996.0],[1086,13,116.0],[1086,14,37.0],[1086,15,770.0],[1086,16,276.0],[1086,17,201.0],[1086,18,2396.0],[1086,19,1848.0],[1086,20,3289.0],[1086,21,1030.0],[1086,22,3429.0],[1086,23,6007.0],[1086,24,50.0],[1086,25,283.0],[1086,26,163.0],[1086,27,4016.0],[1086,28,288.0],[1086,29,267.0],[1086,30,5921.0],[1086,31,88.0],[1086,32,2975.0],[1086,33,1713.0],[1086,34,460.0],[1086,35,4205.0],[1086,36,347.0],[1086,37,27.0],[1086,38,1.0],[1086,40,87.0],[1086,41,2.0],[1086,44,745.0],[1086,45,11.0],[1086,46,14417.0],[1086,47,385.0],[1086,48,1693.0],[1086,49,1795.0],[1086,50,2.0],[1086,51,514.0],[1086,52,161.0],[1086,53,3.0],[1086,54,117.0],[1086,55,125.0],[1086,56,70.0],[1086,57,76.0],[1086,58,411.0],[1086,59,462.0],[1086,60,8.0],[1086,61,41.0],[1086,62,124.0],[1086,63,819.0],[1086,64,4.0],[1086,65,12.0],[1086,66,37.0],[1086,67,107.0],[1086,68,28.0],[1086,69,490.0],[1086,70,15.0],[1086,71,396.0],[1086,73,574.0],[1086,74,21.0],[1086,75,431.0],[1086,76,472.0],[1086,77,19.0],[1086,79,16.0],[1086,80,131.0],[1086,81,196.0],[1086,82,140.0],[1086,83,4.0],[1086,84,53.0],[1086,85,165.0],[1086,86,7.0],[1086,87,64.0],[1086,88,98.0],[1086,89,540.0],[1086,90,250.0],[1086,91,112.0],[1086,92,52.0],[1086,93,12.0],[1086,94,110.0],[1086,95,80.0],[1086,96,68.0],[1086,97,191.0],[1086,98,299.0],[1086,99,158.0],[1086,100,3180.0],[1086,101,329.0],[1086,102,15.0],[1086,103,1595.0],[1086,104,584.0],[1086,105,147.0],[1086,106,202.0],[1086,107,3410.0],[1086,108,27.0],[1086,109,391.0],[1086,110,26.0],[1086,111,9.0],[1086,112,2136.0],[1086,113,160.0],[1086,114,1074.0],[1086,115,277.0],[1086,116,273.0],[1086,117,5.0],[1086,118,86.0],[1086,119,34.0],[1086,120,511.0],[1086,121,1635.0],[1086,122,500.0],[1086,123,54.0],[1086,124,3979.0],[1086,125,76.0],[1086,126,24.0],[1086,127,306.0],[1086,128,431.0],[1086,129,1476.0],[1086,130,16.0],[1086,131,1744.0],[1086,133,21.0],[1086,134,29.0],[1086,135,279.0],[1086,136,1405.0],[1086,137,203.0],[1086,138,191.0],[1086,139,4.0],[1086,140,340.0],[1086,141,113.0],[1086,142,17.0],[1086,143,1.0],[1086,144,22.0],[1086,145,239.0],[1086,148,14.0],[1086,149,11.0],[1086,150,241.0],[1086,151,182.0],[1086,153,77.0],[1086,154,11.0],[1086,155,4.0],[1086,156,58.0],[1086,157,587.0],[1086,158,104.0],[1086,159,226.0],[1086,160,5.0],[1086,161,828.0],[1086,162,102.0],[1086,163,89.0],[1086,164,6.0],[1086,165,30.0],[1086,166,8.0],[1086,167,92.0],[1086,168,18.0],[1086,169,5.0],[1086,170,14.0],[1086,171,25.0],[1086,172,18.0],[1086,173,23.0],[1086,174,27.0],[1086,175,1.0],[1086,176,141.0],[1086,177,8.0],[1086,178,40.0],[1086,179,16.0],[1086,182,14.0],[1086,183,157.0],[1086,184,217.0],[1086,185,82.0],[1086,186,1.0],[1086,187,13.0],[1086,188,1.0],[1086,190,20.0],[1086,191,93.0],[1086,193,82.0],[1086,196,193.0],[1086,197,77.0],[1086,198,9.0],[1086,199,62.0],[1086,202,4.0],[1086,203,29.0],[1086,205,5.0],[1086,207,8.0],[1086,208,1.0],[1086,209,13.0],[1086,212,2.0],[1086,213,1.0],[1086,215,2.0],[1086,218,1.0],[1086,220,28.0],[1086,222,118.0],[1086,223,1.0],[1086,224,2.0],[1086,225,11.0],[1086,226,84.0],[1086,228,3.0],[1086,229,113.0],[1086,231,245.0],[1086,234,452.0],[1086,236,2.0],[1086,239,72.0],[1086,240,20.0],[1086,243,5.0],[1086,245,8.0],[1086,246,102.0],[1086,247,48.0],[1086,249,7.0],[1086,251,1.0],[1086,253,3.0],[1086,254,2.0],[1086,255,120.0],[1086,256,5.0],[1086,259,6.0],[1086,263,1.0],[1087,116,2.0],[1088,6,1.0],[1088,9,2.0],[1088,13,1.0],[1088,51,1.0],[1088,57,1.0],[1088,64,1.0],[1088,84,2.0],[1088,90,1.0],[1088,125,3.0],[1089,6,1.0],[1089,31,1.0],[1089,36,2.0],[1089,51,2.0],[1089,57,6.0],[1089,58,6.0],[1089,68,3.0],[1089,69,3.0],[1089,75,1.0],[1089,76,1.0],[1089,82,8.0],[1089,85,1.0],[1089,90,1.0],[1089,106,1.0],[1089,113,7.0],[1089,115,2.0],[1089,133,3.0],[1089,141,1.0],[1089,258,1.0],[1090,12,4.0],[1090,19,1.0],[1090,103,1.0],[1091,3,11.0],[1091,6,3.0],[1091,9,4.0],[1091,19,6.0],[1091,21,1.0],[1091,30,1.0],[1091,46,1.0],[1091,62,2.0],[1091,69,2.0],[1091,90,2.0],[1091,98,4.0],[1091,100,1.0],[1091,112,7.0],[1091,114,16.0],[1091,122,5.0],[1092,26,3.0],[1092,28,2.0],[1092,65,3.0],[1092,67,2.0],[1092,112,4.0],[1093,9,1.0],[1093,13,2.0],[1093,44,3.0],[1093,75,1.0],[1093,93,1.0],[1093,131,1.0],[1094,2,8.0],[1094,3,7.0],[1094,4,22.0],[1094,5,2.0],[1094,7,5.0],[1094,10,16.0],[1094,11,4.0],[1094,19,1.0],[1094,21,5.0],[1094,30,1.0],[1094,31,2.0],[1094,44,2.0],[1094,56,19.0],[1094,57,2.0],[1094,58,10.0],[1094,62,1.0],[1094,63,2.0],[1094,69,125.0],[1094,70,3.0],[1094,80,8.0],[1094,82,1.0],[1094,85,1.0],[1094,90,54.0],[1094,98,3.0],[1094,99,1.0],[1094,102,3.0],[1094,104,3.0],[1094,105,1.0],[1094,107,1.0],[1094,110,1.0],[1094,113,1.0],[1094,114,7.0],[1094,115,1.0],[1094,128,3.0],[1094,160,1.0],[1094,172,1.0],[1095,1,1.0],[1095,9,1.0],[1095,10,1.0],[1095,12,1.0],[1095,15,1.0],[1095,16,1.0],[1095,21,1.0],[1095,26,1.0],[1095,31,4.0],[1095,37,1.0],[1095,42,3.0],[1095,43,1.0],[1095,56,3.0],[1095,60,1.0],[1095,61,1.0],[1095,69,2.0],[1095,70,1.0],[1095,77,2.0],[1095,86,1.0],[1095,90,2.0],[1095,96,1.0],[1095,100,1.0],[1095,113,1.0],[1095,116,2.0],[1095,148,1.0],[1095,149,1.0],[1095,154,2.0],[1095,165,1.0],[1095,187,1.0],[1095,249,1.0],[1096,12,2.0],[1096,15,1.0],[1096,18,2.0],[1096,29,4.0],[1096,30,2.0],[1096,36,1.0],[1096,43,2.0],[1096,51,1.0],[1096,65,2.0],[1096,67,2.0],[1096,82,2.0],[1096,142,2.0],[1097,6,1.0],[1097,7,3.0],[1097,21,1.0],[1097,98,1.0],[1097,106,2.0],[1097,113,5.0],[1097,114,10.0],[1098,13,1.0],[1098,49,1.0],[1098,57,2.0],[1098,71,3.0],[1098,80,2.0],[1098,105,2.0],[1098,113,2.0],[1098,127,1.0],[1098,153,2.0],[1099,28,4.0],[1100,122,8.0],[1101,3,1.0],[1101,12,2.0],[1101,15,1.0],[1101,16,1.0],[1101,26,1.0],[1101,33,1.0],[1101,71,14.0],[1101,80,1.0],[1101,82,1.0],[1101,85,2.0],[1101,112,6.0],[1101,116,9.0],[1101,121,1.0],[1101,122,1.0],[1101,124,2.0],[1101,137,1.0],[1101,140,5.0],[1102,3,3.0],[1102,17,2.0],[1102,18,4.0],[1102,19,3.0],[1102,60,7.0],[1102,62,1.0],[1102,75,2.0],[1102,92,1.0],[1102,98,5.0],[1102,107,2.0],[1102,113,10.0],[1102,157,4.0],[1103,21,5.0],[1103,58,1.0],[1103,66,2.0],[1103,68,3.0],[1103,69,18.0],[1103,90,2.0],[1104,12,3.0],[1104,16,2.0],[1104,75,16.0],[1104,125,1.0],[1104,172,1.0],[1104,198,1.0],[1105,49,1.0],[1105,62,2.0],[1106,26,2.0],[1106,51,1.0],[1107,27,1.0],[1107,71,40.0],[1108,1,2.0],[1108,19,1.0],[1108,36,1.0],[1108,39,1.0],[1108,45,1.0],[1108,49,1.0],[1108,52,2.0],[1108,54,1.0],[1108,74,2.0],[1108,92,2.0],[1108,118,1.0],[1108,119,1.0],[1108,176,1.0],[1108,188,2.0],[1108,190,1.0],[1108,218,3.0],[1108,222,3.0],[1108,229,3.0],[1108,246,1.0],[1108,248,4.0],[1109,19,4.0],[1110,15,1.0],[1110,62,1.0],[1110,113,3.0],[1111,6,1.0],[1111,18,1.0],[1111,94,1.0],[1111,99,1.0],[1111,114,1.0],[1111,115,2.0],[1112,13,1.0],[1112,23,2.0],[1112,25,1.0],[1112,58,5.0],[1112,61,1.0],[1112,69,1.0],[1112,76,2.0],[1112,89,1.0],[1112,91,1.0],[1112,112,1.0],[1112,148,1.0],[1113,4,2.0],[1113,29,3.0],[1114,63,2.0],[1115,28,7.0],[1115,76,5.0],[1115,89,1.0],[1115,107,3.0],[1116,1,2.0],[1116,8,1.0],[1116,15,1.0],[1116,16,1.0],[1116,18,9.0],[1116,19,2.0],[1116,21,2.0],[1116,31,1.0],[1116,33,3.0],[1116,57,1.0],[1116,58,1.0],[1116,62,1.0],[1116,63,1.0],[1116,68,3.0],[1116,84,4.0],[1116,91,1.0],[1116,98,1.0],[1116,106,37.0],[1116,112,1.0],[1116,115,42.0],[1116,131,1.0],[1116,140,1.0],[1116,160,1.0],[1116,161,1.0],[1116,170,2.0],[1116,174,1.0],[1117,99,1.0],[1117,115,2.0],[1117,198,1.0],[1117,216,2.0],[1118,4,2.0],[1118,5,27.0],[1118,6,3.0],[1118,9,50.0],[1118,13,2.0],[1118,18,2.0],[1118,63,2.0],[1118,65,1.0],[1118,75,2.0],[1118,77,1.0],[1118,80,23.0],[1118,92,5.0],[1118,95,3.0],[1118,96,1.0],[1118,102,1.0],[1118,103,1.0],[1118,118,1.0],[1118,121,1.0],[1118,128,2.0],[1118,130,11.0],[1118,135,3.0],[1118,153,2.0],[1118,156,16.0],[1118,161,11.0],[1118,185,29.0],[1118,198,1.0],[1119,12,1.0],[1119,15,3.0],[1119,16,16.0],[1120,12,21.0],[1120,13,2.0],[1120,15,19.0],[1120,16,1.0],[1120,17,1.0],[1120,18,1.0],[1120,66,4.0],[1120,69,3.0],[1120,113,1.0],[1120,114,3.0],[1120,151,1.0],[1120,190,2.0],[1121,67,1.0],[1121,82,1.0],[1121,138,2.0],[1122,80,1.0],[1122,185,1.0],[1123,12,3.0],[1123,19,1.0],[1123,85,1.0],[1123,97,1.0],[1123,103,1.0],[1123,112,1.0],[1123,122,6.0],[1124,20,1.0],[1124,58,1.0],[1124,67,2.0],[1124,98,1.0],[1125,2,1.0],[1125,15,1.0],[1125,16,1.0],[1125,18,1.0],[1125,20,3.0],[1125,22,4.0],[1125,26,3.0],[1125,27,3.0],[1125,28,1.0],[1125,30,2.0],[1125,33,1.0],[1125,44,1.0],[1125,46,2.0],[1125,48,2.0],[1125,67,3.0],[1125,71,1.0],[1125,100,1.0],[1125,124,3.0],[1125,127,1.0],[1125,128,2.0],[1125,129,1.0],[1125,135,1.0],[1125,136,1.0],[1126,4,7.0],[1126,11,2.0],[1126,13,1.0],[1126,25,2.0],[1126,29,32.0],[1126,33,1.0],[1126,57,5.0],[1126,58,3.0],[1126,63,1.0],[1126,68,1.0],[1126,69,3.0],[1126,90,8.0],[1126,98,2.0],[1126,105,6.0],[1126,109,1.0],[1126,122,39.0],[1126,125,1.0],[1126,133,1.0],[1126,158,4.0],[1126,165,2.0],[1127,5,1.0],[1127,17,1.0],[1127,18,14.0],[1127,19,11.0],[1127,29,2.0],[1127,33,2.0],[1127,87,6.0],[1127,93,2.0],[1127,103,2.0],[1127,112,4.0],[1127,115,2.0],[1128,12,1.0],[1128,16,2.0],[1128,57,1.0],[1128,59,8.0],[1128,63,1.0],[1128,69,2.0],[1128,72,2.0],[1128,73,1.0],[1128,90,1.0],[1128,92,2.0],[1128,94,1.0],[1128,106,3.0],[1128,115,1.0],[1128,120,2.0],[1128,142,1.0],[1128,147,1.0],[1128,159,1.0],[1128,161,3.0],[1128,164,1.0],[1128,239,5.0],[1128,251,1.0],[1129,85,8.0],[1129,249,47.0],[1130,3,6.0],[1130,6,3.0],[1130,7,1.0],[1130,9,14.0],[1130,12,1.0],[1130,13,7.0],[1130,14,2.0],[1130,16,1.0],[1130,19,1.0],[1130,29,4.0],[1130,36,5.0],[1130,44,6.0],[1130,48,1.0],[1130,51,1.0],[1130,54,1.0],[1130,57,5.0],[1130,58,1.0],[1130,62,2.0],[1130,73,3.0],[1130,85,3.0],[1130,96,1.0],[1130,98,2.0],[1130,104,6.0],[1130,105,4.0],[1130,112,2.0],[1130,113,2.0],[1130,116,3.0],[1130,121,1.0],[1130,122,1.0],[1130,151,1.0],[1130,158,1.0],[1130,159,1.0],[1130,176,1.0],[1131,77,2.0],[1131,80,5.0],[1132,3,2.0],[1132,4,1.0],[1132,5,1.0],[1132,10,1.0],[1132,13,2.0],[1132,15,2.0],[1132,19,1.0],[1132,65,3.0],[1132,73,18.0],[1132,75,1.0],[1132,85,8.0],[1132,103,2.0],[1132,105,2.0],[1132,112,4.0],[1132,125,1.0],[1132,137,2.0],[1133,3,5.0],[1133,6,2.0],[1133,10,3.0],[1133,12,5.0],[1133,13,1.0],[1133,15,1.0],[1133,16,4.0],[1133,18,6.0],[1133,25,1.0],[1133,26,2.0],[1133,33,1.0],[1133,60,4.0],[1133,62,2.0],[1133,67,9.0],[1133,85,4.0],[1133,92,4.0],[1133,106,1.0],[1133,115,2.0],[1133,116,3.0],[1133,122,6.0],[1133,140,15.0],[1134,1,2.0],[1134,5,4.0],[1134,7,2.0],[1134,10,1.0],[1134,11,1.0],[1134,24,1.0],[1134,25,1.0],[1134,29,1.0],[1134,30,1.0],[1134,31,1.0],[1134,38,2.0],[1134,39,10.0],[1134,41,2.0],[1134,43,1.0],[1134,47,1.0],[1134,52,2.0],[1134,53,1.0],[1134,54,4.0],[1134,60,1.0],[1134,61,3.0],[1134,69,2.0],[1134,79,1.0],[1134,88,1.0],[1134,90,3.0],[1134,93,1.0],[1134,94,3.0],[1134,100,7.0],[1134,103,1.0],[1134,110,1.0],[1134,119,2.0],[1134,130,1.0],[1134,136,1.0],[1134,140,2.0],[1134,145,1.0],[1134,149,1.0],[1134,157,1.0],[1134,162,2.0],[1134,163,2.0],[1134,165,2.0],[1134,170,1.0],[1134,172,1.0],[1134,174,1.0],[1134,176,1.0],[1134,184,1.0],[1134,188,1.0],[1134,195,1.0],[1134,198,1.0],[1134,200,6.0],[1134,206,1.0],[1134,209,1.0],[1134,222,1.0],[1134,226,1.0],[1134,244,1.0],[1134,257,1.0],[1135,63,4.0],[1135,161,6.0],[1136,5,4.0],[1136,6,1.0],[1136,9,1.0],[1136,18,5.0],[1136,19,3.0],[1136,62,2.0],[1136,112,17.0],[1136,137,21.0],[1136,151,6.0],[1136,172,1.0],[1137,54,8.0],[1137,57,17.0],[1137,59,3.0],[1137,60,2.0],[1137,70,8.0],[1137,80,9.0],[1137,88,1.0],[1137,91,5.0],[1137,103,1.0],[1137,124,2.0],[1137,125,3.0],[1137,161,13.0],[1138,4,3.0],[1138,6,22.0],[1138,7,1.0],[1138,13,6.0],[1138,18,1.0],[1138,20,5.0],[1138,25,4.0],[1138,29,3.0],[1138,48,5.0],[1138,51,7.0],[1138,69,12.0],[1138,76,1.0],[1138,80,3.0],[1138,85,5.0],[1138,98,1.0],[1138,104,2.0],[1138,113,8.0],[1138,114,24.0],[1138,151,1.0],[1138,156,3.0],[1138,157,3.0],[1138,158,1.0],[1138,255,2.0],[1139,3,2.0],[1139,7,1.0],[1139,18,2.0],[1139,19,7.0],[1139,27,2.0],[1139,30,4.0],[1139,31,1.0],[1139,33,1.0],[1139,54,5.0],[1139,59,2.0],[1139,65,2.0],[1139,82,3.0],[1139,85,2.0],[1139,103,7.0],[1139,105,1.0],[1139,112,3.0],[1139,113,6.0],[1139,114,7.0],[1139,121,1.0],[1139,124,3.0],[1139,140,4.0],[1139,152,4.0],[1140,1,1.0],[1140,3,24.0],[1140,4,3.0],[1140,5,22.0],[1140,6,3.0],[1140,7,6.0],[1140,8,3.0],[1140,9,2.0],[1140,11,5.0],[1140,13,10.0],[1140,14,1.0],[1140,17,5.0],[1140,18,1.0],[1140,19,2.0],[1140,21,21.0],[1140,22,3.0],[1140,23,2.0],[1140,25,39.0],[1140,27,4.0],[1140,29,3.0],[1140,31,3.0],[1140,32,3.0],[1140,33,2.0],[1140,36,4.0],[1140,37,3.0],[1140,44,15.0],[1140,49,4.0],[1140,51,7.0],[1140,54,15.0],[1140,55,7.0],[1140,56,12.0],[1140,57,97.0],[1140,58,31.0],[1140,59,1.0],[1140,60,2.0],[1140,62,10.0],[1140,64,15.0],[1140,65,2.0],[1140,68,1.0],[1140,69,327.0],[1140,70,8.0],[1140,71,28.0],[1140,73,4.0],[1140,75,1.0],[1140,82,4.0],[1140,85,5.0],[1140,87,2.0],[1140,88,2.0],[1140,90,37.0],[1140,93,18.0],[1140,95,12.0],[1140,98,10.0],[1140,99,1.0],[1140,102,7.0],[1140,103,1.0],[1140,104,11.0],[1140,105,20.0],[1140,109,3.0],[1140,110,8.0],[1140,113,4.0],[1140,114,130.0],[1140,115,5.0],[1140,118,2.0],[1140,122,49.0],[1140,125,7.0],[1140,133,1.0],[1140,140,5.0],[1140,141,24.0],[1140,160,4.0],[1140,161,2.0],[1140,162,5.0],[1140,163,1.0],[1140,164,1.0],[1140,165,17.0],[1140,171,1.0],[1140,172,3.0],[1140,255,3.0],[1141,1,1.0],[1141,67,1.0],[1141,98,1.0],[1141,113,1.0],[1142,3,1.0],[1142,15,18.0],[1142,25,5.0],[1142,54,18.0],[1142,58,20.0],[1142,60,3.0],[1142,62,8.0],[1142,66,2.0],[1142,69,39.0],[1142,70,5.0],[1142,75,2.0],[1142,76,2.0],[1142,77,27.0],[1142,80,3.0],[1142,83,5.0],[1142,86,3.0],[1142,90,13.0],[1142,106,5.0],[1142,114,3.0],[1142,122,169.0],[1142,159,2.0],[1142,166,2.0],[1142,176,1.0],[1142,185,2.0],[1142,205,1.0],[1142,225,3.0],[1142,229,3.0],[1142,245,6.0],[1142,252,18.0],[1143,10,1.0],[1143,51,3.0],[1144,18,3.0],[1144,19,1.0],[1144,33,1.0],[1144,36,1.0],[1144,103,4.0],[1144,112,11.0],[1144,122,5.0],[1144,160,2.0],[1145,63,3.0],[1146,9,6.0],[1146,26,2.0],[1147,12,1.0],[1147,15,26.0],[1147,35,16.0],[1147,55,1.0],[1147,59,1.0],[1147,72,1.0],[1147,73,3.0],[1147,74,2.0],[1147,97,1.0],[1147,164,1.0],[1147,186,2.0],[1147,239,1.0],[1148,9,1.0],[1148,64,1.0],[1148,70,1.0],[1148,99,9.0],[1148,160,2.0],[1148,169,2.0],[1148,219,16.0],[1148,241,1.0],[1148,248,1.0],[1149,122,4.0],[1150,9,4.0],[1150,16,2.0],[1150,103,1.0],[1150,151,1.0],[1150,198,1.0],[1151,12,2.0],[1151,15,12.0],[1151,82,2.0],[1151,93,1.0],[1151,138,3.0],[1152,19,2.0],[1152,103,4.0],[1153,10,5.0],[1153,11,3.0],[1153,23,3.0],[1153,41,4.0],[1153,87,1.0],[1154,6,1.0],[1154,99,1.0],[1154,169,1.0],[1154,180,1.0],[1154,219,1.0],[1154,241,2.0],[1155,19,2.0],[1155,51,3.0],[1155,98,2.0],[1155,113,2.0],[1156,5,2.0],[1156,7,1.0],[1156,19,3.0],[1156,59,35.0],[1156,105,2.0],[1156,106,2.0],[1157,1,992.0],[1157,3,132.0],[1157,4,43.0],[1157,5,85.0],[1157,6,31.0],[1157,7,2.0],[1157,8,2.0],[1157,9,951.0],[1157,10,91.0],[1157,11,184.0],[1157,12,45.0],[1157,13,93.0],[1157,14,26.0],[1157,15,103.0],[1157,16,26.0],[1157,17,28.0],[1157,18,6.0],[1157,19,10.0],[1157,20,5.0],[1157,23,12.0],[1157,24,1.0],[1157,25,4.0],[1157,26,167.0],[1157,27,4.0],[1157,28,73.0],[1157,30,5.0],[1157,31,7.0],[1157,32,4.0],[1157,33,1.0],[1157,34,4.0],[1157,35,9.0],[1157,36,6.0],[1157,37,19.0],[1157,38,1.0],[1157,41,3.0],[1157,44,45.0],[1157,45,9.0],[1157,46,1.0],[1157,47,1.0],[1157,48,8.0],[1157,49,20.0],[1157,51,8.0],[1157,52,7.0],[1157,53,186.0],[1157,54,431.0],[1157,55,23.0],[1157,56,394.0],[1157,57,1277.0],[1157,58,19.0],[1157,59,241.0],[1157,60,54.0],[1157,61,192.0],[1157,62,161.0],[1157,63,120.0],[1157,64,6.0],[1157,65,35.0],[1157,66,195.0],[1157,67,16.0],[1157,68,5.0],[1157,69,32.0],[1157,70,369.0],[1157,71,847.0],[1157,72,1.0],[1157,73,35.0],[1157,75,26.0],[1157,76,5.0],[1157,77,133.0],[1157,78,4.0],[1157,79,456.0],[1157,80,592.0],[1157,82,6.0],[1157,83,13.0],[1157,84,245.0],[1157,85,4572.0],[1157,86,67.0],[1157,87,31.0],[1157,88,52.0],[1157,89,80.0],[1157,90,41.0],[1157,91,80.0],[1157,92,30.0],[1157,93,9.0],[1157,94,48.0],[1157,95,56.0],[1157,96,12.0],[1157,97,110.0],[1157,98,21.0],[1157,99,16.0],[1157,100,4.0],[1157,101,12.0],[1157,102,41.0],[1157,103,2.0],[1157,105,1.0],[1157,106,35.0],[1157,107,33.0],[1157,109,26.0],[1157,110,2.0],[1157,111,6.0],[1157,112,6.0],[1157,113,59.0],[1157,114,153.0],[1157,115,3.0],[1157,116,99.0],[1157,117,4.0],[1157,118,31.0],[1157,119,1000.0],[1157,120,64.0],[1157,121,3.0],[1157,122,61.0],[1157,124,8.0],[1157,125,1.0],[1157,128,4.0],[1157,130,1.0],[1157,131,189.0],[1157,132,1.0],[1157,133,6.0],[1157,134,1.0],[1157,135,2.0],[1157,138,17.0],[1157,139,20.0],[1157,140,2.0],[1157,148,14.0],[1157,149,85.0],[1157,151,6.0],[1157,152,16.0],[1157,153,4513.0],[1157,155,9.0],[1157,156,168.0],[1157,157,2.0],[1157,158,2.0],[1157,159,74.0],[1157,160,295.0],[1157,161,51.0],[1157,162,3.0],[1157,163,40.0],[1157,164,1.0],[1157,165,8.0],[1157,167,9.0],[1157,169,6.0],[1157,170,22.0],[1157,171,1.0],[1157,172,7.0],[1157,174,86.0],[1157,175,1.0],[1157,176,2.0],[1157,179,7.0],[1157,181,6.0],[1157,182,1.0],[1157,183,1.0],[1157,184,1.0],[1157,185,206.0],[1157,187,89.0],[1157,188,2.0],[1157,189,2.0],[1157,190,15.0],[1157,191,6.0],[1157,193,5.0],[1157,196,62.0],[1157,197,1.0],[1157,198,9.0],[1157,199,2.0],[1157,203,171.0],[1157,204,3.0],[1157,205,26.0],[1157,210,14.0],[1157,211,4.0],[1157,212,1.0],[1157,218,51.0],[1157,219,5.0],[1157,222,147.0],[1157,224,40.0],[1157,226,8.0],[1157,227,2.0],[1157,228,247.0],[1157,229,68.0],[1157,233,1.0],[1157,236,39.0],[1157,237,1.0],[1157,239,35.0],[1157,240,424.0],[1157,243,3.0],[1157,245,6.0],[1157,247,62.0],[1157,248,283.0],[1157,250,1.0],[1157,251,3.0],[1157,252,2.0],[1157,253,30.0],[1157,257,1.0],[1157,259,3.0],[1157,260,4.0],[1158,12,8.0],[1158,15,5.0],[1158,16,27.0],[1158,19,1.0],[1158,28,11.0],[1158,33,3.0],[1158,65,10.0],[1158,67,7.0],[1158,82,3.0],[1158,97,7.0],[1158,105,1.0],[1158,107,3.0],[1158,109,9.0],[1158,112,1.0],[1158,116,8.0],[1158,122,6.0],[1158,155,1.0],[1158,157,1.0],[1158,172,1.0],[1159,18,1.0],[1159,52,3.0],[1160,52,3.0],[1160,90,1.0],[1160,100,2.0],[1160,109,2.0],[1160,138,11.0],[1161,1,1.0],[1161,6,1.0],[1161,30,3.0],[1161,33,1.0],[1161,46,1.0],[1161,49,4.0],[1161,57,15.0],[1161,59,4.0],[1161,63,6.0],[1161,69,12.0],[1161,73,3.0],[1161,80,1.0],[1161,90,8.0],[1161,97,2.0],[1161,98,1.0],[1161,100,1.0],[1161,124,4.0],[1161,159,1.0],[1161,198,4.0],[1162,54,1.0],[1162,62,2.0],[1162,100,1.0],[1162,122,6.0],[1162,234,1.0],[1163,31,1.0],[1163,164,1.0],[1164,10,2.0],[1164,21,18.0],[1164,23,1.0],[1164,44,1.0],[1164,51,1.0],[1164,113,5.0],[1164,125,1.0],[1164,176,6.0],[1165,11,4.0],[1165,16,3.0],[1165,19,2.0],[1165,69,3.0],[1165,98,9.0],[1165,107,1.0],[1165,116,11.0],[1166,9,115.0],[1166,98,3.0],[1166,114,6.0],[1167,16,1.0],[1167,21,1.0],[1167,114,6.0],[1168,6,1.0],[1168,116,1.0],[1169,12,1.0],[1169,15,20.0],[1170,107,5.0],[1171,4,4.0],[1171,8,1.0],[1171,13,2.0],[1171,69,21.0],[1171,92,3.0],[1171,95,3.0],[1171,105,2.0],[1171,113,3.0],[1172,3,1.0],[1172,5,4.0],[1172,75,1.0],[1172,85,4.0],[1172,103,1.0],[1172,106,1.0],[1172,124,1.0],[1173,0,1.0],[1173,1,1.0],[1173,2,4.0],[1173,3,15.0],[1173,4,9.0],[1173,5,7.0],[1173,6,6.0],[1173,7,1.0],[1173,9,59.0],[1173,10,3.0],[1173,12,1.0],[1173,13,33.0],[1173,14,1.0],[1173,15,9.0],[1173,16,3.0],[1173,17,2.0],[1173,19,2.0],[1173,21,10.0],[1173,29,3.0],[1173,30,5.0],[1173,31,5.0],[1173,36,4.0],[1173,47,1.0],[1173,51,3.0],[1173,76,1.0],[1173,80,1.0],[1173,82,5.0],[1173,95,18.0],[1173,96,3.0],[1173,98,1.0],[1173,103,6.0],[1173,104,3.0],[1173,107,1.0],[1173,110,1.0],[1173,112,7.0],[1173,113,10.0],[1173,114,6.0],[1173,116,3.0],[1173,125,1.0],[1173,151,3.0],[1173,162,2.0],[1173,170,1.0],[1173,172,5.0],[1173,184,25.0],[1174,1,2.0],[1174,2,1.0],[1174,5,4.0],[1174,54,4.0],[1174,57,2.0],[1174,70,1.0],[1174,78,4.0],[1174,80,7.0],[1174,84,21.0],[1174,85,6.0],[1174,90,3.0],[1174,148,1.0],[1174,150,2.0],[1174,152,1.0],[1174,160,1.0],[1174,171,3.0],[1174,180,1.0],[1174,182,1.0],[1174,187,12.0],[1174,196,2.0],[1174,225,15.0],[1174,229,1.0],[1174,242,2.0],[1174,247,4.0],[1174,248,379.0],[1174,251,7.0],[1174,252,3.0],[1175,15,3.0],[1175,30,6.0],[1175,82,2.0],[1176,57,23.0],[1176,105,8.0],[1176,106,3.0],[1176,115,1.0],[1176,134,1.0],[1176,141,2.0],[1176,170,1.0],[1176,184,1.0],[1177,2,3.0],[1177,3,15.0],[1177,4,1.0],[1177,6,28.0],[1177,7,1.0],[1177,9,24.0],[1177,15,6.0],[1177,17,2.0],[1177,18,1.0],[1177,20,11.0],[1177,29,25.0],[1177,36,42.0],[1177,44,79.0],[1177,46,1.0],[1177,48,4.0],[1177,51,45.0],[1177,54,1.0],[1177,58,1.0],[1177,62,1.0],[1177,63,28.0],[1177,75,6.0],[1177,76,31.0],[1177,82,3.0],[1177,85,5.0],[1177,88,4.0],[1177,91,11.0],[1177,100,1.0],[1177,104,30.0],[1177,105,7.0],[1177,108,2.0],[1177,120,6.0],[1177,125,5.0],[1177,129,2.0],[1177,133,3.0],[1177,140,2.0],[1177,141,1.0],[1177,151,4.0],[1177,158,5.0],[1177,159,3.0],[1177,161,4.0],[1177,174,35.0],[1177,176,14.0],[1177,182,1.0],[1177,184,5.0],[1177,191,4.0],[1177,255,4.0],[1178,78,1.0],[1178,205,1.0],[1179,85,2.0],[1179,228,1.0],[1180,82,2.0],[1181,5,10.0],[1181,60,12.0],[1182,3,4.0],[1182,10,1.0],[1182,27,4.0],[1182,30,5.0],[1182,31,3.0],[1182,95,1.0],[1182,112,3.0],[1183,15,4.0],[1183,26,1.0],[1183,62,1.0],[1183,114,7.0],[1183,122,4.0],[1183,199,2.0],[1184,63,1.0],[1184,80,1.0],[1184,82,1.0],[1184,187,3.0],[1185,1,1.0],[1185,7,1.0],[1185,15,5.0],[1185,16,4.0],[1185,23,2.0],[1185,26,1.0],[1185,31,1.0],[1185,35,2.0],[1186,9,5.0],[1186,13,1.0],[1186,19,1.0],[1186,23,2.0],[1186,28,3.0],[1186,29,1.0],[1186,49,5.0],[1186,63,2.0],[1187,15,1.0],[1187,21,2.0],[1187,57,1.0],[1187,58,1.0],[1187,59,4.0],[1187,73,3.0],[1187,92,2.0],[1187,122,2.0],[1187,153,1.0],[1188,2,3.0],[1188,6,2.0],[1188,9,3.0],[1188,11,1.0],[1188,13,1.0],[1188,19,1.0],[1188,23,4.0],[1188,27,1.0],[1188,29,4.0],[1188,30,1.0],[1188,31,3.0],[1188,67,5.0],[1188,85,14.0],[1188,116,1.0],[1189,71,5.0],[1190,63,1.0],[1190,106,11.0],[1191,2,5.0],[1191,4,2.0],[1191,5,1.0],[1191,10,1.0],[1191,17,2.0],[1191,113,13.0],[1191,162,1.0],[1192,5,4.0],[1192,9,1.0],[1192,10,3.0],[1192,12,1.0],[1192,13,1.0],[1192,25,1.0],[1192,26,1.0],[1192,31,2.0],[1192,36,1.0],[1192,43,1.0],[1192,62,8.0],[1192,67,7.0],[1192,69,2.0],[1192,100,2.0],[1192,105,2.0],[1192,141,1.0],[1192,157,1.0],[1192,176,2.0],[1192,177,1.0],[1193,15,2.0],[1193,16,24.0],[1193,26,3.0],[1193,97,1.0],[1193,116,11.0],[1194,5,3.0],[1194,71,2.0],[1195,80,2.0],[1196,20,2.0],[1196,21,3.0],[1197,6,2.0],[1198,3,7.0],[1198,19,9.0],[1198,33,3.0],[1198,36,3.0],[1198,44,11.0],[1198,52,1.0],[1198,82,2.0],[1198,93,1.0],[1198,103,9.0],[1198,112,18.0],[1199,103,2.0],[1200,160,18.0],[1201,6,1.0],[1201,12,4.0],[1201,15,5.0],[1201,52,5.0],[1201,59,1.0],[1201,63,3.0],[1201,80,14.0],[1201,82,1.0],[1201,152,2.0],[1201,182,1.0],[1202,48,1.0],[1202,134,2.0],[1202,184,5.0],[1203,1,1.0],[1203,13,8.0],[1203,18,1.0],[1203,23,1.0],[1203,29,3.0],[1203,31,3.0],[1203,51,5.0],[1203,57,5.0],[1203,82,1.0],[1203,84,1.0],[1203,95,13.0],[1203,103,2.0],[1203,112,8.0],[1203,113,9.0],[1203,125,2.0],[1203,141,2.0],[1203,157,2.0],[1203,176,8.0],[1203,191,1.0],[1204,5,12.0],[1204,36,4.0],[1204,48,2.0],[1204,82,5.0],[1204,125,4.0],[1205,17,2.0],[1206,35,1.0],[1206,57,1.0],[1206,59,1.0],[1206,70,1.0],[1206,94,4.0],[1206,105,1.0],[1206,160,1.0],[1206,161,1.0],[1207,31,3.0],[1207,54,11.0],[1207,58,1.0],[1207,62,1.0],[1207,77,1.0],[1207,84,1.0],[1207,94,1.0],[1207,96,3.0],[1207,249,1.0],[1208,6,1.0],[1208,15,1.0],[1208,16,3.0],[1208,17,1.0],[1208,29,6.0],[1208,31,2.0],[1208,46,1.0],[1208,51,6.0],[1208,76,4.0],[1208,85,5.0],[1208,113,7.0],[1208,126,2.0],[1208,134,1.0],[1208,169,1.0],[1208,184,6.0],[1209,38,1.0],[1209,39,3.0],[1209,57,1.0],[1209,65,3.0],[1209,93,20.0],[1209,135,1.0],[1209,186,1.0],[1209,228,1.0],[1209,251,1.0],[1210,10,1.0],[1210,97,4.0],[1211,1,1.0],[1211,62,2.0],[1211,73,27.0],[1211,97,5.0],[1211,99,1.0],[1211,122,2.0],[1211,174,11.0],[1212,1,2.0],[1212,2,4.0],[1212,5,11.0],[1212,10,2.0],[1212,13,1.0],[1212,18,1.0],[1212,30,1.0],[1212,46,1.0],[1212,48,2.0],[1212,51,3.0],[1212,58,1.0],[1212,63,1.0],[1212,69,9.0],[1212,70,2.0],[1212,76,1.0],[1212,92,2.0],[1212,114,2.0],[1212,140,1.0],[1212,151,1.0],[1212,176,6.0],[1213,3,6.0],[1213,19,2.0],[1213,26,1.0],[1213,30,2.0],[1213,103,1.0],[1213,112,1.0],[1213,114,4.0],[1213,124,2.0],[1214,21,3.0],[1214,34,3.0],[1214,36,4.0],[1214,69,3.0],[1214,75,4.0],[1214,82,21.0],[1214,92,2.0],[1214,95,1.0],[1214,109,5.0],[1214,118,1.0],[1214,125,6.0],[1214,156,1.0],[1214,176,4.0],[1214,191,2.0],[1215,3,4.0],[1215,4,1.0],[1215,5,11.0],[1215,6,6.0],[1215,7,1.0],[1215,9,2.0],[1215,13,2.0],[1215,18,4.0],[1215,19,3.0],[1215,20,2.0],[1215,21,6.0],[1215,29,1.0],[1215,31,1.0],[1215,33,2.0],[1215,44,3.0],[1215,46,1.0],[1215,49,6.0],[1215,58,4.0],[1215,75,4.0],[1215,82,1.0],[1215,90,1.0],[1215,96,2.0],[1215,97,2.0],[1215,98,15.0],[1215,100,2.0],[1215,103,3.0],[1215,105,3.0],[1215,106,1.0],[1215,112,1.0],[1215,114,1.0],[1215,115,4.0],[1215,121,1.0],[1215,128,3.0],[1215,131,4.0],[1215,135,1.0],[1215,140,24.0],[1215,151,1.0],[1215,184,1.0],[1215,234,2.0],[1216,12,5.0],[1216,16,1.0],[1216,73,4.0],[1216,109,1.0],[1216,116,2.0],[1217,37,54.0],[1217,43,7.0],[1218,31,1.0],[1218,36,2.0],[1218,172,3.0],[1219,70,16.0],[1220,44,7.0],[1221,4,2.0],[1221,12,30.0],[1221,15,50.0],[1221,16,129.0],[1221,26,11.0],[1221,28,12.0],[1221,65,2.0],[1221,66,3.0],[1221,67,22.0],[1221,75,1.0],[1221,83,5.0],[1221,98,1.0],[1221,107,13.0],[1221,110,2.0],[1221,116,80.0],[1221,120,5.0],[1221,222,2.0],[1221,231,2.0],[1222,1,9.0],[1222,3,14.0],[1222,12,1.0],[1222,15,3.0],[1222,18,1.0],[1222,24,1.0],[1222,25,1.0],[1222,31,4.0],[1222,33,2.0],[1222,44,2.0],[1222,48,1.0],[1222,51,1.0],[1222,57,8.0],[1222,62,10.0],[1222,73,5.0],[1222,76,2.0],[1222,90,2.0],[1222,92,6.0],[1222,100,6.0],[1222,103,1.0],[1222,105,1.0],[1222,108,1.0],[1222,114,3.0],[1222,124,3.0],[1222,138,2.0],[1222,163,3.0],[1222,165,2.0],[1222,186,71.0],[1222,206,1.0],[1223,1,2.0],[1223,3,9.0],[1223,4,2.0],[1223,6,17.0],[1223,10,1.0],[1223,11,1.0],[1223,12,26.0],[1223,13,4.0],[1223,15,6.0],[1223,16,21.0],[1223,18,2.0],[1223,20,3.0],[1223,22,2.0],[1223,23,4.0],[1223,26,129.0],[1223,27,6.0],[1223,28,22.0],[1223,29,11.0],[1223,30,5.0],[1223,32,2.0],[1223,34,12.0],[1223,35,2.0],[1223,36,19.0],[1223,42,1.0],[1223,44,70.0],[1223,46,40.0],[1223,47,12.0],[1223,48,5.0],[1223,49,3.0],[1223,51,29.0],[1223,52,2.0],[1223,54,9.0],[1223,55,4.0],[1223,56,9.0],[1223,59,2.0],[1223,62,3.0],[1223,63,2.0],[1223,65,1.0],[1223,66,13.0],[1223,67,14.0],[1223,69,5.0],[1223,71,1.0],[1223,73,10.0],[1223,75,31.0],[1223,76,8.0],[1223,77,843.0],[1223,80,2.0],[1223,81,9.0],[1223,82,7.0],[1223,85,2.0],[1223,87,6.0],[1223,89,8.0],[1223,90,3.0],[1223,91,1.0],[1223,94,3.0],[1223,96,1.0],[1223,97,12.0],[1223,98,1.0],[1223,100,8.0],[1223,103,3.0],[1223,104,7.0],[1223,107,9.0],[1223,109,78.0],[1223,110,3.0],[1223,112,1.0],[1223,116,268.0],[1223,118,1.0],[1223,121,4.0],[1223,122,2.0],[1223,124,7.0],[1223,127,4.0],[1223,128,3.0],[1223,131,2.0],[1223,133,1.0],[1223,134,4.0],[1223,138,5.0],[1223,139,16.0],[1223,150,1.0],[1223,151,1.0],[1223,153,1103.0],[1223,156,4.0],[1223,157,6.0],[1223,158,4.0],[1223,159,2.0],[1223,161,12.0],[1223,164,1.0],[1223,170,9.0],[1223,176,1.0],[1223,181,70.0],[1223,182,1.0],[1223,184,30.0],[1223,185,41.0],[1223,193,21.0],[1223,195,1.0],[1223,198,1.0],[1223,205,169.0],[1223,224,8.0],[1223,225,1.0],[1223,228,1.0],[1223,231,4.0],[1223,234,1.0],[1223,240,570.0],[1223,243,3.0],[1223,249,2.0],[1223,255,3.0],[1223,259,168.0],[1223,263,2.0],[1224,1,1.0],[1224,3,10.0],[1224,5,7.0],[1224,6,1.0],[1224,7,4.0],[1224,9,5.0],[1224,15,7.0],[1224,18,30.0],[1224,19,16.0],[1224,21,36.0],[1224,27,4.0],[1224,29,5.0],[1224,31,1.0],[1224,33,5.0],[1224,34,1.0],[1224,46,2.0],[1224,48,1.0],[1224,51,2.0],[1224,54,4.0],[1224,59,16.0],[1224,63,3.0],[1224,67,1.0],[1224,76,2.0],[1224,82,3.0],[1224,85,1.0],[1224,96,5.0],[1224,98,3.0],[1224,99,2.0],[1224,102,2.0],[1224,103,7.0],[1224,109,12.0],[1224,112,2.0],[1224,114,1.0],[1224,116,14.0],[1224,122,1.0],[1224,123,3.0],[1224,124,1.0],[1224,131,2.0],[1224,170,1.0],[1224,172,1.0],[1225,107,2.0],[1226,8,6.0],[1226,63,7.0],[1226,90,19.0],[1226,185,7.0],[1227,3,2.0],[1227,4,27.0],[1227,5,3.0],[1227,6,3.0],[1227,10,4.0],[1227,11,4.0],[1227,13,22.0],[1227,14,7.0],[1227,17,3.0],[1227,20,1.0],[1227,29,2.0],[1227,31,1.0],[1227,33,1.0],[1227,36,1.0],[1227,47,2.0],[1227,48,2.0],[1227,49,1.0],[1227,51,9.0],[1227,71,3.0],[1227,76,2.0],[1227,81,2.0],[1227,82,9.0],[1227,87,2.0],[1227,90,1.0],[1227,92,9.0],[1227,95,7.0],[1227,97,1.0],[1227,99,4.0],[1227,100,1.0],[1227,104,2.0],[1227,105,4.0],[1227,111,3.0],[1227,113,16.0],[1227,114,3.0],[1227,115,3.0],[1227,122,4.0],[1227,125,5.0],[1227,176,1.0],[1228,6,5.0],[1228,10,3.0],[1228,12,1.0],[1228,15,1.0],[1228,16,9.0],[1228,23,1.0],[1228,26,10.0],[1228,28,4.0],[1228,29,5.0],[1228,51,4.0],[1228,67,5.0],[1228,79,2.0],[1228,91,5.0],[1228,100,3.0],[1228,107,7.0],[1228,109,1.0],[1228,112,2.0],[1228,116,17.0],[1228,121,1.0],[1228,134,3.0],[1228,140,1.0],[1228,142,2.0],[1228,184,9.0],[1229,44,9.0],[1230,0,3.0],[1230,1,1.0],[1230,3,2344.0],[1230,4,48.0],[1230,5,42.0],[1230,6,17.0],[1230,7,29.0],[1230,8,7.0],[1230,9,1068.0],[1230,10,37.0],[1230,11,76.0],[1230,12,37.0],[1230,13,77.0],[1230,14,7.0],[1230,15,24.0],[1230,16,76.0],[1230,17,5.0],[1230,18,6.0],[1230,19,13.0],[1230,20,18.0],[1230,21,21.0],[1230,22,7.0],[1230,24,1.0],[1230,26,224.0],[1230,27,8.0],[1230,28,136.0],[1230,29,6.0],[1230,30,10.0],[1230,31,40.0],[1230,32,10.0],[1230,33,5.0],[1230,34,1.0],[1230,36,2.0],[1230,39,6.0],[1230,41,2.0],[1230,44,6.0],[1230,45,11.0],[1230,46,28.0],[1230,47,4.0],[1230,48,4.0],[1230,49,93.0],[1230,51,16.0],[1230,52,13.0],[1230,54,25.0],[1230,55,27.0],[1230,56,201.0],[1230,57,87.0],[1230,58,4.0],[1230,59,68.0],[1230,60,18.0],[1230,61,6.0],[1230,62,20.0],[1230,63,54.0],[1230,65,21.0],[1230,66,282.0],[1230,67,993.0],[1230,68,2.0],[1230,69,6.0],[1230,70,228.0],[1230,71,6.0],[1230,73,77.0],[1230,74,1.0],[1230,75,5.0],[1230,76,7.0],[1230,77,10.0],[1230,79,58.0],[1230,80,24.0],[1230,81,1.0],[1230,82,8.0],[1230,84,3.0],[1230,85,6272.0],[1230,87,14.0],[1230,88,18.0],[1230,89,32.0],[1230,90,16.0],[1230,91,6.0],[1230,92,14.0],[1230,93,3.0],[1230,94,17.0],[1230,95,10.0],[1230,96,3.0],[1230,97,57.0],[1230,98,24.0],[1230,99,14.0],[1230,100,10.0],[1230,102,43.0],[1230,103,23.0],[1230,104,3.0],[1230,105,8.0],[1230,106,38.0],[1230,107,54.0],[1230,108,2.0],[1230,109,94.0],[1230,110,37.0],[1230,111,2.0],[1230,112,20.0],[1230,113,37.0],[1230,114,250.0],[1230,115,76.0],[1230,116,258.0],[1230,117,26.0],[1230,118,5.0],[1230,119,10.0],[1230,120,6.0],[1230,121,5.0],[1230,122,12.0],[1230,124,15.0],[1230,125,4.0],[1230,127,12.0],[1230,128,12.0],[1230,129,15.0],[1230,130,7.0],[1230,131,9.0],[1230,133,6.0],[1230,135,2.0],[1230,137,1.0],[1230,138,32.0],[1230,139,7.0],[1230,140,197.0],[1230,141,3.0],[1230,142,27.0],[1230,145,3.0],[1230,149,5.0],[1230,150,6.0],[1230,151,3.0],[1230,153,118.0],[1230,156,52.0],[1230,159,14.0],[1230,160,143.0],[1230,161,37.0],[1230,163,2.0],[1230,165,3.0],[1230,167,5.0],[1230,169,3.0],[1230,170,17.0],[1230,171,7.0],[1230,173,3.0],[1230,174,3.0],[1230,176,56.0],[1230,177,5.0],[1230,178,1.0],[1230,182,15.0],[1230,184,2.0],[1230,185,38.0],[1230,186,1.0],[1230,196,55.0],[1230,197,3.0],[1230,198,8.0],[1230,203,1.0],[1230,205,3.0],[1230,207,2.0],[1230,213,6.0],[1230,222,80.0],[1230,224,177.0],[1230,226,6.0],[1230,228,5.0],[1230,231,2.0],[1230,234,4.0],[1230,240,74.0],[1230,243,3.0],[1230,245,116.0],[1230,247,1.0],[1230,249,4.0],[1230,256,6.0],[1231,3,7.0],[1231,6,2.0],[1231,9,5.0],[1231,12,28.0],[1231,16,8.0],[1231,17,9.0],[1231,18,1.0],[1231,23,6.0],[1231,36,7.0],[1231,46,2.0],[1231,51,5.0],[1231,59,1.0],[1231,68,5.0],[1231,73,15.0],[1231,97,1.0],[1231,98,1.0],[1231,100,1.0],[1231,105,2.0],[1231,106,2.0],[1231,107,1.0],[1231,113,16.0],[1231,114,13.0],[1231,115,3.0],[1231,116,2.0],[1231,137,2.0],[1231,138,8.0],[1231,141,2.0],[1231,198,1.0],[1232,103,2.0],[1232,118,1.0],[1233,3,5.0],[1233,5,1.0],[1233,6,9.0],[1233,7,2.0],[1233,10,15.0],[1233,13,1.0],[1233,14,4.0],[1233,15,2.0],[1233,16,2.0],[1233,17,1.0],[1233,23,1.0],[1233,26,5.0],[1233,28,9.0],[1233,46,53.0],[1233,48,5.0],[1233,61,1.0],[1233,62,5.0],[1233,67,4.0],[1233,68,2.0],[1233,69,1.0],[1233,83,1.0],[1233,84,1.0],[1233,89,1.0],[1233,90,2.0],[1233,92,2.0],[1233,98,2.0],[1233,104,2.0],[1233,106,2.0],[1233,107,1.0],[1233,114,5.0],[1233,115,7.0],[1233,121,1.0],[1233,122,18.0],[1233,123,1.0],[1233,140,4.0],[1233,153,1.0],[1233,165,3.0],[1233,185,46.0],[1233,189,1.0],[1234,1,1.0],[1234,10,6.0],[1234,13,3.0],[1234,16,969.0],[1234,17,5.0],[1234,18,7.0],[1234,19,21.0],[1234,25,4.0],[1234,26,2.0],[1234,27,8.0],[1234,29,7.0],[1234,32,2.0],[1234,33,5.0],[1234,58,6.0],[1234,63,1.0],[1234,69,4.0],[1234,90,1.0],[1234,92,5.0],[1234,95,19.0],[1234,103,1.0],[1234,105,1.0],[1234,112,1.0],[1234,122,2.0],[1234,132,2.0],[1234,133,2.0],[1234,135,1.0],[1234,142,2.0],[1234,143,3.0],[1234,148,5.0],[1234,154,1.0],[1234,168,1.0],[1234,214,1.0],[1234,216,2.0],[1235,18,5.0],[1235,52,2.0],[1235,103,1.0],[1235,160,16.0],[1236,3,1.0],[1236,6,1.0],[1236,9,5.0],[1236,17,1.0],[1236,18,9.0],[1236,19,12.0],[1236,29,3.0],[1236,33,6.0],[1236,49,1.0],[1236,52,1.0],[1236,82,2.0],[1236,92,1.0],[1236,103,9.0],[1236,112,8.0],[1236,124,1.0],[1236,125,1.0],[1236,127,2.0],[1236,131,2.0],[1236,172,1.0],[1237,5,22.0],[1237,7,1.0],[1237,9,17.0],[1237,16,2.0],[1237,57,16.0],[1237,60,1.0],[1237,66,2.0],[1237,70,1.0],[1237,73,1.0],[1237,82,8.0],[1237,118,2.0],[1237,161,2.0],[1238,9,1.0],[1238,16,1.0],[1238,30,1.0],[1238,33,1.0],[1238,48,1.0],[1238,73,1.0],[1238,103,1.0],[1239,1,2.0],[1239,9,4.0],[1239,10,2.0],[1239,13,6.0],[1239,19,2.0],[1239,29,1.0],[1239,56,1.0],[1239,157,1.0],[1240,0,3.0],[1240,2,2.0],[1240,10,11.0],[1240,14,4.0],[1240,30,3.0],[1240,32,1.0],[1240,36,3.0],[1240,44,2.0],[1240,103,2.0],[1240,177,1.0],[1241,54,1.0],[1241,56,4.0],[1241,62,3.0],[1241,64,8.0],[1241,73,1.0],[1241,160,1.0],[1242,3,1.0],[1242,5,6.0],[1242,7,1.0],[1242,12,3.0],[1242,15,1.0],[1242,16,6.0],[1242,25,2.0],[1242,61,1.0],[1242,65,9.0],[1242,69,3.0],[1242,93,3.0],[1242,101,1.0],[1242,116,1.0],[1242,138,10.0],[1242,186,2.0],[1243,15,5.0],[1243,16,8.0],[1243,20,1.0],[1243,23,2.0],[1243,107,1.0],[1244,3,3.0],[1244,6,4.0],[1244,12,1.0],[1244,13,4.0],[1244,14,1.0],[1244,16,1.0],[1244,21,1.0],[1244,28,1.0],[1244,29,1.0],[1244,30,1.0],[1244,44,1.0],[1244,49,6.0],[1244,51,1.0],[1244,69,1.0],[1244,73,2.0],[1244,85,1.0],[1244,90,2.0],[1244,97,1.0],[1244,98,1.0],[1244,103,1.0],[1244,112,1.0],[1244,114,1.0],[1244,115,3.0],[1244,126,1.0],[1244,128,2.0],[1244,134,1.0],[1244,140,2.0],[1244,164,49.0],[1244,165,2.0],[1244,184,1.0],[1244,185,2.0],[1245,1,1.0],[1245,5,2.0],[1245,6,2.0],[1245,10,2.0],[1245,15,5.0],[1245,16,7.0],[1245,19,1.0],[1245,20,2.0],[1245,29,2.0],[1245,32,2.0],[1245,49,1.0],[1245,51,4.0],[1245,58,7.0],[1245,62,4.0],[1245,69,3.0],[1245,71,2.0],[1245,75,6.0],[1245,76,6.0],[1245,85,4.0],[1245,98,4.0],[1245,99,1.0],[1245,102,2.0],[1245,104,1.0],[1245,107,2.0],[1245,114,2.0],[1245,115,2.0],[1245,121,2.0],[1245,129,1.0],[1245,138,2.0],[1245,162,4.0],[1245,176,3.0],[1245,182,1.0],[1246,27,1.0],[1246,121,1.0],[1247,32,1.0],[1247,85,3.0],[1248,19,6.0],[1248,112,1.0],[1249,1,12.0],[1249,20,2.0],[1249,27,2.0],[1249,35,1.0],[1249,41,5.0],[1249,61,1.0],[1249,66,2.0],[1249,73,1.0],[1249,80,3.0],[1249,100,1.0],[1249,104,1.0],[1249,135,4.0],[1249,145,5.0],[1249,157,1.0],[1249,160,1.0],[1249,170,14.0],[1249,184,1.0],[1249,185,6.0],[1249,187,1.0],[1249,193,3.0],[1249,224,1.0],[1249,240,20.0],[1249,249,1.0],[1249,253,3.0],[1249,255,1.0],[1250,0,1.0],[1250,3,1.0],[1250,15,1.0],[1250,20,1.0],[1250,44,8.0],[1250,76,1.0],[1250,90,1.0],[1250,104,1.0],[1250,106,4.0],[1250,116,17.0],[1250,144,1.0],[1250,148,1.0],[1250,231,2.0],[1250,234,6.0],[1251,0,1.0],[1251,1,8192.0],[1251,3,8.0],[1251,5,16.0],[1251,6,23.0],[1251,7,50.0],[1251,8,4.0],[1251,9,67.0],[1251,11,3.0],[1251,12,10.0],[1251,13,1.0],[1251,14,4.0],[1251,15,1.0],[1251,17,3.0],[1251,18,228.0],[1251,19,68.0],[1251,20,46.0],[1251,21,3.0],[1251,23,24.0],[1251,24,4.0],[1251,25,2.0],[1251,27,478.0],[1251,29,24.0],[1251,32,217.0],[1251,33,25.0],[1251,34,314.0],[1251,35,843.0],[1251,36,56.0],[1251,37,72.0],[1251,40,8.0],[1251,41,1255.0],[1251,43,393.0],[1251,44,94.0],[1251,45,6.0],[1251,46,11.0],[1251,47,925.0],[1251,48,121.0],[1251,49,37.0],[1251,51,54.0],[1251,52,68.0],[1251,53,3.0],[1251,54,18.0],[1251,55,11.0],[1251,56,28.0],[1251,57,188.0],[1251,59,37.0],[1251,60,7.0],[1251,61,93.0],[1251,62,237.0],[1251,65,3.0],[1251,66,1387.0],[1251,68,1.0],[1251,69,7.0],[1251,70,341.0],[1251,71,619.0],[1251,73,102.0],[1251,74,4.0],[1251,75,12.0],[1251,76,568.0],[1251,80,580.0],[1251,81,852.0],[1251,82,125.0],[1251,84,308.0],[1251,85,15.0],[1251,86,24.0],[1251,87,4.0],[1251,89,37.0],[1251,91,3.0],[1251,93,1.0],[1251,94,1.0],[1251,96,5.0],[1251,98,3.0],[1251,99,7.0],[1251,100,189.0],[1251,101,51.0],[1251,102,1143.0],[1251,103,105.0],[1251,104,1507.0],[1251,105,4.0],[1251,106,2.0],[1251,107,1.0],[1251,108,1.0],[1251,110,8.0],[1251,112,347.0],[1251,113,6.0],[1251,114,3.0],[1251,115,1.0],[1251,116,3.0],[1251,117,67.0],[1251,118,37.0],[1251,119,2.0],[1251,120,9.0],[1251,121,11.0],[1251,122,1.0],[1251,123,4.0],[1251,124,131.0],[1251,125,22.0],[1251,126,6.0],[1251,128,12.0],[1251,131,226.0],[1251,133,3.0],[1251,134,170.0],[1251,135,180.0],[1251,136,112.0],[1251,137,15.0],[1251,138,2.0],[1251,139,243.0],[1251,140,4.0],[1251,141,2.0],[1251,142,82.0],[1251,145,5891.0],[1251,147,4.0],[1251,149,56.0],[1251,150,9.0],[1251,151,177.0],[1251,152,10.0],[1251,153,27.0],[1251,154,3.0],[1251,155,1.0],[1251,156,33.0],[1251,157,681.0],[1251,158,142.0],[1251,159,7.0],[1251,161,7.0],[1251,162,1.0],[1251,164,78.0],[1251,167,2.0],[1251,168,7.0],[1251,169,3.0],[1251,170,16295.0],[1251,172,2.0],[1251,173,11.0],[1251,176,36.0],[1251,177,5.0],[1251,178,4.0],[1251,179,12.0],[1251,180,97.0],[1251,181,1.0],[1251,183,1.0],[1251,184,1092.0],[1251,185,3256.0],[1251,186,1.0],[1251,187,1103.0],[1251,188,4.0],[1251,189,1.0],[1251,190,63.0],[1251,191,146.0],[1251,193,3099.0],[1251,195,1.0],[1251,196,820.0],[1251,197,49.0],[1251,198,6.0],[1251,199,22.0],[1251,200,7.0],[1251,203,62.0],[1251,207,13.0],[1251,209,9.0],[1251,210,89.0],[1251,211,4.0],[1251,212,1.0],[1251,213,29.0],[1251,215,26.0],[1251,218,1.0],[1251,219,2.0],[1251,221,1.0],[1251,222,232.0],[1251,224,1235.0],[1251,226,24.0],[1251,228,44.0],[1251,229,44.0],[1251,231,2.0],[1251,232,1.0],[1251,233,1.0],[1251,236,15.0],[1251,237,259.0],[1251,238,2.0],[1251,239,490.0],[1251,240,22351.0],[1251,241,1.0],[1251,242,29.0],[1251,245,1.0],[1251,246,132.0],[1251,248,1.0],[1251,249,1272.0],[1251,250,3.0],[1251,251,37.0],[1251,253,1360.0],[1251,254,1.0],[1251,255,297.0],[1251,256,10.0],[1251,257,1.0],[1251,258,44.0],[1251,261,6.0],[1252,3,16.0],[1252,6,3.0],[1252,8,1.0],[1252,9,1.0],[1252,10,2.0],[1252,12,3.0],[1252,13,7.0],[1252,19,7.0],[1252,20,1.0],[1252,21,1.0],[1252,30,1.0],[1252,31,3.0],[1252,33,2.0],[1252,93,5.0],[1252,98,1.0],[1252,99,1.0],[1252,104,15.0],[1252,105,1.0],[1252,106,2.0],[1252,112,3.0],[1252,115,2.0],[1252,122,1.0],[1252,125,2.0],[1252,140,3.0],[1253,31,1.0],[1253,58,1.0],[1254,13,2.0],[1255,6,2.0],[1255,12,2.0],[1255,15,6.0],[1255,16,12.0],[1255,17,1.0],[1255,19,2.0],[1255,27,2.0],[1255,28,1.0],[1255,29,2.0],[1255,31,1.0],[1255,36,1.0],[1255,88,1.0],[1255,89,1.0],[1255,96,1.0],[1255,99,1.0],[1255,101,1.0],[1255,103,2.0],[1255,111,1.0],[1255,116,1.0],[1255,151,1.0],[1255,171,1.0],[1256,25,1.0],[1256,69,1.0],[1256,87,1.0],[1257,15,2.0],[1258,2,4.0],[1258,3,11.0],[1258,4,19.0],[1258,5,3.0],[1258,6,4.0],[1258,10,5.0],[1258,11,1.0],[1258,12,10.0],[1258,13,15.0],[1258,14,4.0],[1258,15,19.0],[1258,16,15.0],[1258,17,14.0],[1258,18,2.0],[1258,19,1.0],[1258,21,35.0],[1258,22,2.0],[1258,26,37.0],[1258,27,9.0],[1258,29,14.0],[1258,30,1.0],[1258,33,4.0],[1258,36,14.0],[1258,44,28.0],[1258,49,4.0],[1258,57,3.0],[1258,60,1.0],[1258,61,1.0],[1258,65,1.0],[1258,66,18.0],[1258,67,16.0],[1258,68,2.0],[1258,69,10.0],[1258,70,9.0],[1258,71,12.0],[1258,75,7.0],[1258,76,2.0],[1258,80,2.0],[1258,81,3.0],[1258,82,110.0],[1258,87,9.0],[1258,88,1.0],[1258,90,8.0],[1258,92,20.0],[1258,95,68.0],[1258,97,2.0],[1258,99,3.0],[1258,103,4.0],[1258,104,14.0],[1258,105,11.0],[1258,107,2.0],[1258,109,5.0],[1258,110,1.0],[1258,111,1.0],[1258,112,11.0],[1258,113,11.0],[1258,114,43.0],[1258,115,8.0],[1258,116,61.0],[1258,122,8.0],[1258,124,3.0],[1258,125,50.0],[1258,131,1.0],[1258,133,1.0],[1258,138,7.0],[1258,150,1.0],[1258,153,9.0],[1258,171,1.0],[1258,176,1.0],[1258,177,4.0],[1258,182,2.0],[1258,184,4.0],[1258,187,35.0],[1258,191,1.0],[1258,222,21.0],[1259,76,4.0],[1260,106,2.0],[1260,115,2.0],[1260,122,1.0],[1260,186,1.0],[1261,80,1.0],[1261,102,1.0],[1262,31,2.0],[1263,1,7.0],[1263,3,10.0],[1263,4,7.0],[1263,5,10.0],[1263,6,5.0],[1263,7,4.0],[1263,9,2.0],[1263,10,4.0],[1263,13,25.0],[1263,14,2.0],[1263,15,1.0],[1263,18,2.0],[1263,19,3.0],[1263,20,7.0],[1263,27,6.0],[1263,29,1.0],[1263,31,10.0],[1263,33,7.0],[1263,35,17.0],[1263,36,19.0],[1263,40,2.0],[1263,42,1.0],[1263,44,8.0],[1263,48,1.0],[1263,50,1.0],[1263,51,4.0],[1263,52,2.0],[1263,54,40.0],[1263,58,2.0],[1263,62,10.0],[1263,63,2.0],[1263,65,2.0],[1263,67,2.0],[1263,68,1.0],[1263,69,6.0],[1263,70,22.0],[1263,71,2.0],[1263,73,10.0],[1263,75,1.0],[1263,76,4.0],[1263,79,1.0],[1263,80,13.0],[1263,82,2.0],[1263,83,2.0],[1263,86,3.0],[1263,87,4.0],[1263,88,1.0],[1263,89,1.0],[1263,90,44.0],[1263,92,6.0],[1263,93,7.0],[1263,94,5.0],[1263,95,8.0],[1263,96,3.0],[1263,98,1.0],[1263,99,2.0],[1263,100,3.0],[1263,102,4.0],[1263,103,1.0],[1263,104,7.0],[1263,105,33.0],[1263,106,5.0],[1263,107,1.0],[1263,110,1.0],[1263,111,1.0],[1263,112,6.0],[1263,113,5.0],[1263,114,4.0],[1263,115,4.0],[1263,118,5.0],[1263,122,2.0],[1263,124,4.0],[1263,125,2.0],[1263,128,1.0],[1263,132,1.0],[1263,133,4.0],[1263,135,4.0],[1263,140,6.0],[1263,141,25.0],[1263,144,29.0],[1263,150,1.0],[1263,151,1.0],[1263,153,2.0],[1263,155,2.0],[1263,162,9.0],[1263,165,5.0],[1263,170,2.0],[1263,171,2.0],[1263,176,8.0],[1263,183,17.0],[1263,185,1.0],[1263,186,11.0],[1263,190,4.0],[1263,193,2.0],[1263,198,1.0],[1263,213,39.0],[1263,222,3.0],[1263,231,1.0],[1263,245,1.0],[1263,252,114.0],[1263,258,1.0],[1263,263,2.0],[1264,6,1.0],[1264,7,1.0],[1264,9,3.0],[1264,15,3.0],[1264,19,5.0],[1264,31,2.0],[1264,36,1.0],[1264,92,1.0],[1264,95,3.0],[1264,124,2.0],[1264,138,4.0],[1264,158,3.0],[1264,172,1.0],[1265,1,2.0],[1266,14,1.0],[1266,16,6.0],[1266,26,2.0],[1266,27,1.0],[1266,41,1.0],[1266,109,1.0],[1266,182,1.0],[1267,15,9.0],[1267,16,1.0],[1267,97,1.0],[1268,80,3.0],[1269,1,1.0],[1269,115,1.0],[1269,132,6.0],[1269,133,4.0],[1269,143,1.0],[1269,168,2.0],[1269,214,6.0],[1269,216,1.0],[1269,232,1.0],[1269,258,3.0],[1269,261,1.0],[1270,18,9.0],[1270,19,2.0],[1270,31,1.0],[1270,112,10.0],[1270,184,3.0],[1271,12,3.0],[1271,15,9.0],[1271,16,22.0],[1271,18,1.0],[1271,26,3.0],[1271,27,8.0],[1271,67,8.0],[1271,69,1.0],[1271,98,2.0],[1271,116,1.0],[1271,131,2.0],[1271,176,1.0],[1272,36,1.0],[1272,51,2.0],[1272,72,3.0],[1272,85,2.0],[1272,115,1.0],[1272,147,11.0],[1272,151,1.0],[1272,239,3.0],[1273,12,1.0],[1273,21,8.0],[1274,9,2.0],[1274,14,1.0],[1274,17,1.0],[1274,21,5.0],[1274,29,1.0],[1274,103,2.0],[1274,112,1.0],[1275,87,1.0],[1275,215,1.0],[1275,220,1.0],[1275,262,7.0],[1276,2,6.0],[1276,3,1.0],[1276,5,4.0],[1276,6,1.0],[1276,9,23.0],[1276,12,7.0],[1276,14,4.0],[1276,18,7.0],[1276,19,3.0],[1276,25,1.0],[1276,29,11.0],[1276,30,4.0],[1276,31,2.0],[1276,44,26.0],[1276,51,10.0],[1276,57,1.0],[1276,67,1.0],[1276,69,11.0],[1276,75,5.0],[1276,82,9.0],[1276,85,2.0],[1276,93,3.0],[1276,97,7.0],[1276,103,1.0],[1276,104,7.0],[1276,107,2.0],[1276,113,5.0],[1276,115,1.0],[1276,116,2.0],[1276,122,6.0],[1276,125,5.0],[1276,140,26.0],[1276,141,12.0],[1276,151,5.0],[1276,176,13.0],[1277,31,3.0],[1277,33,1.0],[1277,109,4.0],[1277,113,1.0],[1277,172,6.0],[1278,1,1.0],[1278,5,1.0],[1278,19,1.0],[1278,69,10.0],[1278,106,3.0],[1279,27,1.0],[1279,44,3.0],[1279,68,1.0],[1280,69,12.0],[1281,3,4.0],[1281,6,1.0],[1281,9,4.0],[1281,19,1.0],[1281,33,1.0],[1281,56,2.0],[1281,65,2.0],[1281,102,2.0],[1281,103,3.0],[1281,112,3.0],[1281,123,3.0],[1281,157,2.0],[1281,160,1.0],[1282,19,2.0],[1283,0,5.0],[1284,1,1.0],[1284,2,2.0],[1284,3,21.0],[1284,4,3.0],[1284,5,5.0],[1284,6,10.0],[1284,7,2.0],[1284,13,2.0],[1284,14,8.0],[1284,15,3.0],[1284,17,2.0],[1284,18,8.0],[1284,19,6.0],[1284,20,5.0],[1284,21,2.0],[1284,23,9.0],[1284,25,1.0],[1284,27,3.0],[1284,30,12.0],[1284,31,22.0],[1284,36,8.0],[1284,44,3.0],[1284,47,1.0],[1284,49,4.0],[1284,57,1.0],[1284,58,2.0],[1284,79,5.0],[1284,92,2.0],[1284,95,16.0],[1284,97,11.0],[1284,98,3.0],[1284,99,1.0],[1284,103,17.0],[1284,105,1.0],[1284,106,1.0],[1284,112,34.0],[1284,114,28.0],[1284,115,7.0],[1284,121,1.0],[1284,122,7.0],[1284,124,1.0],[1284,125,2.0],[1284,133,1.0],[1284,136,1.0],[1284,151,1.0],[1284,157,1.0],[1284,158,1.0],[1284,172,2.0],[1284,179,2.0],[1284,242,1.0],[1284,249,1.0],[1284,255,1.0],[1285,6,1.0],[1285,19,3.0],[1285,116,2.0],[1286,102,1.0],[1286,142,1.0],[1287,24,2.0],[1287,191,1.0],[1287,199,1.0],[1288,16,2.0],[1288,19,2.0],[1288,103,1.0],[1288,124,2.0],[1289,70,1.0],[1289,73,1.0],[1290,2,1.0],[1290,18,6.0],[1290,19,4.0],[1290,112,1.0],[1291,2,1.0],[1291,3,4.0],[1291,15,2.0],[1291,16,1.0],[1291,18,2.0],[1291,22,6.0],[1291,23,1.0],[1291,27,1.0],[1291,30,2.0],[1291,33,2.0],[1291,46,4.0],[1291,48,3.0],[1291,49,1.0],[1291,51,1.0],[1291,55,1.0],[1291,67,2.0],[1291,94,1.0],[1291,96,1.0],[1291,105,1.0],[1291,112,1.0],[1291,122,1.0],[1291,124,3.0],[1291,127,3.0],[1291,128,5.0],[1291,129,2.0],[1291,130,1.0],[1291,136,1.0],[1291,140,1.0],[1291,142,1.0],[1291,145,1.0],[1291,153,1.0],[1291,218,2.0],[1292,3,5.0],[1292,4,1.0],[1292,10,1.0],[1292,18,1.0],[1292,36,1.0],[1292,82,15.0],[1292,103,5.0],[1292,112,7.0],[1292,123,1.0],[1292,124,9.0],[1292,125,5.0],[1292,150,2.0],[1293,4,4.0],[1293,6,2.0],[1293,10,4.0],[1293,11,6.0],[1293,14,1.0],[1293,17,3.0],[1293,87,2.0],[1293,88,1.0],[1293,92,1.0],[1293,95,2.0],[1293,97,5.0],[1293,113,4.0],[1294,49,1.0],[1294,255,2.0],[1295,1,1.0],[1295,3,4.0],[1295,10,3.0],[1295,28,1.0],[1295,73,1.0],[1295,84,1.0],[1296,176,2.0],[1297,1,2.0],[1297,29,2.0],[1297,44,4.0],[1297,75,1.0],[1297,84,3.0],[1297,99,1.0],[1297,104,1.0],[1298,0,1.0],[1298,2,2.0],[1298,3,6.0],[1298,5,1.0],[1298,6,5.0],[1298,7,2.0],[1298,9,17.0],[1298,10,1.0],[1298,11,1.0],[1298,12,2.0],[1298,14,2.0],[1298,15,3.0],[1298,18,7.0],[1298,19,11.0],[1298,21,3.0],[1298,29,2.0],[1298,30,23.0],[1298,31,1.0],[1298,33,2.0],[1298,36,3.0],[1298,44,2.0],[1298,45,2.0],[1298,47,1.0],[1298,48,1.0],[1298,49,2.0],[1298,51,5.0],[1298,52,1.0],[1298,55,1.0],[1298,58,1.0],[1298,69,16.0],[1298,75,3.0],[1298,76,4.0],[1298,82,1.0],[1298,90,2.0],[1298,96,1.0],[1298,100,1.0],[1298,103,7.0],[1298,104,8.0],[1298,109,4.0],[1298,112,4.0],[1298,114,1.0],[1298,121,1.0],[1298,122,2.0],[1298,123,1.0],[1298,124,2.0],[1298,125,1.0],[1298,128,2.0],[1298,131,1.0],[1298,137,15.0],[1298,150,1.0],[1298,151,2.0],[1298,156,1.0],[1298,158,2.0],[1298,176,1.0],[1298,184,1.0],[1298,191,3.0],[1298,245,1.0],[1299,122,9.0],[1300,3,6.0],[1300,4,110.0],[1300,5,7.0],[1300,6,21.0],[1300,10,82.0],[1300,11,247.0],[1300,13,121.0],[1300,14,21.0],[1300,17,36.0],[1300,31,3.0],[1300,58,2.0],[1300,60,6.0],[1300,63,2.0],[1300,69,6.0],[1300,70,5.0],[1300,75,1.0],[1300,79,4.0],[1300,84,3.0],[1300,85,3.0],[1300,87,69.0],[1300,88,32.0],[1300,92,17.0],[1300,95,11.0],[1300,97,47.0],[1300,99,10.0],[1300,106,20.0],[1300,112,3.0],[1300,113,142.0],[1300,115,32.0],[1300,121,2.0],[1300,125,1.0],[1300,147,1.0],[1300,153,3.0],[1300,156,9.0],[1300,169,10.0],[1300,170,3.0],[1301,3,7.0],[1301,5,3.0],[1301,9,3.0],[1301,14,1.0],[1301,18,7.0],[1301,19,3.0],[1301,29,5.0],[1301,33,1.0],[1301,36,2.0],[1301,44,3.0],[1301,47,2.0],[1301,49,5.0],[1301,51,1.0],[1301,95,3.0],[1301,103,4.0],[1301,104,4.0],[1301,112,4.0],[1301,121,1.0],[1301,124,1.0],[1301,125,3.0],[1301,151,2.0],[1301,157,2.0],[1301,176,1.0],[1301,197,1.0],[1302,10,5.0],[1303,75,1.0],[1303,156,1.0],[1304,0,16.0],[1304,1,11.0],[1304,3,32.0],[1304,4,9.0],[1304,5,29.0],[1304,6,28.0],[1304,7,10.0],[1304,9,28.0],[1304,10,10.0],[1304,11,4.0],[1304,12,25.0],[1304,13,39.0],[1304,14,2.0],[1304,15,29.0],[1304,16,26.0],[1304,17,19.0],[1304,18,39.0],[1304,19,18.0],[1304,20,7.0],[1304,21,10.0],[1304,22,5.0],[1304,23,23.0],[1304,25,1.0],[1304,26,53.0],[1304,27,7.0],[1304,28,7.0],[1304,29,31.0],[1304,31,2.0],[1304,32,2.0],[1304,36,23.0],[1304,37,14.0],[1304,40,1.0],[1304,43,9.0],[1304,44,35.0],[1304,46,11.0],[1304,48,7.0],[1304,51,40.0],[1304,55,4.0],[1304,56,5.0],[1304,57,1.0],[1304,58,19.0],[1304,61,1.0],[1304,62,20.0],[1304,63,15.0],[1304,67,22.0],[1304,69,20.0],[1304,71,21.0],[1304,73,80.0],[1304,75,8.0],[1304,76,18.0],[1304,79,2.0],[1304,81,5.0],[1304,82,27.0],[1304,84,34.0],[1304,85,15.0],[1304,87,2.0],[1304,88,2.0],[1304,89,1.0],[1304,90,18.0],[1304,91,3.0],[1304,92,21.0],[1304,93,2.0],[1304,95,12.0],[1304,97,5.0],[1304,98,7.0],[1304,99,8.0],[1304,100,3.0],[1304,101,1.0],[1304,104,9.0],[1304,105,5.0],[1304,107,4.0],[1304,109,13.0],[1304,111,2.0],[1304,112,10.0],[1304,113,9.0],[1304,114,2.0],[1304,115,2.0],[1304,116,34.0],[1304,120,28.0],[1304,122,19.0],[1304,124,7.0],[1304,125,19.0],[1304,131,3.0],[1304,133,5.0],[1304,134,1.0],[1304,136,3.0],[1304,137,13.0],[1304,138,10.0],[1304,140,11.0],[1304,141,8.0],[1304,142,6.0],[1304,149,1.0],[1304,151,2.0],[1304,152,2.0],[1304,157,5.0],[1304,158,1.0],[1304,161,12.0],[1304,162,2.0],[1304,165,1.0],[1304,167,1.0],[1304,176,52.0],[1304,184,31.0],[1304,185,10.0],[1304,191,8.0],[1304,199,1.0],[1304,235,1.0],[1304,255,1.0],[1305,20,1.0],[1305,24,2.0],[1305,32,2.0],[1305,63,1.0],[1305,186,2.0],[1306,15,1.0],[1306,57,6.0],[1306,97,1.0],[1307,1,3.0],[1307,2,4.0],[1307,3,29.0],[1307,4,3.0],[1307,5,13.0],[1307,6,4.0],[1307,7,3.0],[1307,8,1.0],[1307,9,7.0],[1307,10,18.0],[1307,11,7.0],[1307,13,17.0],[1307,14,1.0],[1307,15,1.0],[1307,17,6.0],[1307,20,2.0],[1307,21,5.0],[1307,23,2.0],[1307,25,3.0],[1307,30,2.0],[1307,31,5.0],[1307,35,7.0],[1307,37,2.0],[1307,44,1.0],[1307,49,2.0],[1307,51,2.0],[1307,54,2.0],[1307,55,2.0],[1307,57,8.0],[1307,58,18.0],[1307,62,1.0],[1307,63,2.0],[1307,67,3.0],[1307,68,3.0],[1307,69,7.0],[1307,71,19.0],[1307,73,3.0],[1307,76,1.0],[1307,79,2.0],[1307,82,3.0],[1307,84,1.0],[1307,85,19.0],[1307,87,3.0],[1307,90,19.0],[1307,97,1.0],[1307,98,6.0],[1307,105,1.0],[1307,106,11.0],[1307,109,2.0],[1307,113,19.0],[1307,114,20.0],[1307,115,6.0],[1307,116,2.0],[1307,120,8.0],[1307,122,13.0],[1307,138,1.0],[1307,140,3.0],[1307,141,1.0],[1307,142,2.0],[1307,152,1.0],[1307,159,1.0],[1307,160,1.0],[1307,161,4.0],[1307,165,1.0],[1307,169,2.0],[1307,170,1.0],[1307,172,2.0],[1307,184,1.0],[1307,185,43.0],[1307,239,3.0],[1308,1,4.0],[1308,8,2.0],[1308,9,2.0],[1308,28,3.0],[1308,29,1.0],[1308,38,1.0],[1308,43,1.0],[1308,52,1.0],[1308,53,1.0],[1308,66,2.0],[1308,67,1.0],[1308,74,1.0],[1308,77,3.0],[1308,82,1.0],[1308,83,3.0],[1308,85,3.0],[1308,86,5.0],[1308,87,1.0],[1308,89,3.0],[1308,90,1.0],[1308,91,2.0],[1308,95,2.0],[1308,98,3.0],[1308,101,1.0],[1308,104,1.0],[1308,107,1.0],[1308,115,1.0],[1308,116,1.0],[1308,117,4.0],[1308,118,7.0],[1308,119,1.0],[1308,134,2.0],[1308,140,1.0],[1308,141,1.0],[1308,148,3.0],[1308,150,2.0],[1308,152,1.0],[1308,153,2.0],[1308,158,2.0],[1308,159,1.0],[1308,160,1.0],[1308,165,1.0],[1308,170,1.0],[1308,177,2.0],[1308,179,1.0],[1308,183,1.0],[1308,185,7.0],[1308,187,1.0],[1308,190,2.0],[1308,196,2.0],[1308,197,1.0],[1308,199,1.0],[1308,205,4.0],[1308,207,2.0],[1308,209,4.0],[1308,212,2.0],[1308,213,3.0],[1308,218,4.0],[1308,226,1.0],[1308,227,1.0],[1308,228,2.0],[1308,229,1.0],[1308,231,2.0],[1308,240,1.0],[1308,245,3.0],[1308,251,2.0],[1308,253,1.0],[1309,3,4.0],[1309,21,1.0],[1309,23,4.0],[1309,31,1.0],[1309,44,8.0],[1309,66,5.0],[1309,71,8.0],[1309,82,1.0],[1309,98,7.0],[1309,114,8.0],[1309,115,3.0],[1309,122,16.0],[1309,128,1.0],[1309,134,1.0],[1309,140,11.0],[1309,184,8.0],[1309,229,16.0],[1310,1,1.0],[1310,252,1.0],[1311,83,2.0],[1312,81,3.0],[1312,92,3.0],[1312,112,2.0],[1313,6,1.0],[1313,7,1.0],[1313,18,1.0],[1313,30,3.0],[1313,85,2.0],[1313,103,1.0],[1314,0,3.0],[1314,1,2.0],[1314,3,2.0],[1314,5,9.0],[1314,6,1.0],[1314,7,1.0],[1314,10,2.0],[1314,12,9.0],[1314,13,8.0],[1314,14,3.0],[1314,15,13.0],[1314,16,50.0],[1314,17,2.0],[1314,18,5.0],[1314,20,1.0],[1314,23,2.0],[1314,25,1.0],[1314,26,6.0],[1314,28,3.0],[1314,29,6.0],[1314,30,4.0],[1314,33,1.0],[1314,34,2.0],[1314,35,6.0],[1314,36,5.0],[1314,37,2.0],[1314,44,41.0],[1314,46,2.0],[1314,48,2.0],[1314,51,1.0],[1314,54,2.0],[1314,67,25.0],[1314,75,3.0],[1314,76,13.0],[1314,80,1.0],[1314,82,18.0],[1314,85,4.0],[1314,95,3.0],[1314,103,2.0],[1314,104,1.0],[1314,105,2.0],[1314,107,1.0],[1314,109,1.0],[1314,112,6.0],[1314,113,8.0],[1314,114,1.0],[1314,116,7.0],[1314,121,1.0],[1314,122,10.0],[1314,138,5.0],[1314,140,5.0],[1314,151,3.0],[1314,158,1.0],[1314,176,5.0],[1314,184,7.0],[1314,239,1.0],[1314,243,1.0],[1315,68,1.0],[1315,71,2.0],[1316,5,17.0],[1317,0,1.0],[1317,6,2.0],[1317,9,5.0],[1317,10,1.0],[1317,11,1.0],[1317,13,5.0],[1317,17,2.0],[1317,18,5.0],[1317,21,6.0],[1317,29,9.0],[1317,33,2.0],[1317,36,1.0],[1317,47,1.0],[1317,62,1.0],[1317,73,18.0],[1317,75,10.0],[1317,87,2.0],[1317,98,1.0],[1317,99,4.0],[1317,103,3.0],[1317,113,13.0],[1317,114,1.0],[1317,140,6.0],[1317,151,1.0],[1317,171,1.0],[1318,29,1.0],[1318,65,1.0],[1319,40,4.0],[1319,42,5.0],[1319,48,2.0],[1319,76,1.0],[1319,100,1.0],[1319,126,28.0],[1319,128,1.0],[1319,133,2.0],[1319,154,11.0],[1319,208,33.0],[1319,243,1.0],[1319,258,1.0],[1320,81,2.0],[1321,1,5.0],[1321,2,5.0],[1321,16,1.0],[1321,18,11.0],[1321,20,6.0],[1321,22,116.0],[1321,27,9.0],[1321,28,158.0],[1321,30,38.0],[1321,32,4.0],[1321,33,2.0],[1321,34,3.0],[1321,40,1.0],[1321,45,30.0],[1321,46,125.0],[1321,48,11.0],[1321,49,13.0],[1321,52,112.0],[1321,63,6.0],[1321,66,4.0],[1321,69,2.0],[1321,71,3.0],[1321,77,1.0],[1321,85,21.0],[1321,89,23.0],[1321,90,4.0],[1321,98,1.0],[1321,100,6.0],[1321,101,2.0],[1321,102,24.0],[1321,103,1.0],[1321,107,33.0],[1321,109,1.0],[1321,116,12.0],[1321,118,1.0],[1321,120,2.0],[1321,121,3.0],[1321,124,1.0],[1321,127,2.0],[1321,128,8.0],[1321,129,7.0],[1321,131,13.0],[1321,136,1.0],[1321,142,20.0],[1321,145,1.0],[1321,153,3.0],[1321,154,2.0],[1321,159,15.0],[1321,161,5.0],[1321,171,1.0],[1321,176,7.0],[1321,177,9.0],[1321,183,1.0],[1321,188,1.0],[1321,199,2.0],[1321,240,5.0],[1321,245,1.0],[1321,256,9.0],[1321,259,1.0],[1322,16,4.0],[1323,18,9.0],[1323,19,5.0],[1323,23,3.0],[1323,33,4.0],[1323,58,1.0],[1323,92,1.0],[1323,95,1.0],[1323,103,2.0],[1323,107,1.0],[1323,111,2.0],[1323,112,18.0],[1323,124,1.0],[1324,18,3.0],[1324,27,2.0],[1324,31,5.0],[1324,85,2.0],[1324,92,5.0],[1324,111,2.0],[1324,245,2.0],[1325,28,1.0],[1325,96,2.0],[1325,103,4.0],[1325,105,2.0],[1325,106,3.0],[1325,109,10.0],[1325,140,3.0],[1326,31,2.0],[1327,29,2.0],[1327,70,10.0],[1327,82,1.0],[1327,90,1.0],[1327,98,1.0],[1327,137,3.0],[1327,179,1.0],[1328,18,6.0],[1328,19,5.0],[1328,20,3.0],[1328,29,1.0],[1328,32,5.0],[1328,66,1.0],[1328,69,3.0],[1328,97,3.0],[1328,103,4.0],[1328,112,35.0],[1328,114,2.0],[1328,121,3.0],[1328,123,2.0],[1328,142,4.0],[1328,153,1.0],[1328,162,1.0],[1328,185,1.0],[1329,1,6.0],[1329,2,2.0],[1329,9,10.0],[1329,10,1.0],[1329,30,9.0],[1329,31,1.0],[1329,69,20.0],[1329,87,1.0],[1329,90,2.0],[1329,102,2.0],[1329,105,2.0],[1329,107,1.0],[1329,155,1.0],[1329,163,2.0],[1330,14,1.0],[1330,67,1.0],[1331,12,1.0],[1331,19,1.0],[1331,104,2.0],[1331,105,3.0],[1331,133,2.0],[1332,1,2.0],[1332,2,1.0],[1332,3,2.0],[1332,4,4.0],[1332,6,9.0],[1332,7,3.0],[1332,9,7.0],[1332,12,1.0],[1332,14,5.0],[1332,15,4.0],[1332,17,2.0],[1332,19,6.0],[1332,20,2.0],[1332,23,6.0],[1332,26,7.0],[1332,27,7.0],[1332,28,1.0],[1332,29,1.0],[1332,36,1.0],[1332,46,8.0],[1332,48,3.0],[1332,58,1.0],[1332,69,2.0],[1332,75,1.0],[1332,82,7.0],[1332,85,2.0],[1332,90,2.0],[1332,92,1.0],[1332,100,12.0],[1332,103,7.0],[1332,107,4.0],[1332,112,3.0],[1332,113,3.0],[1332,114,5.0],[1332,115,2.0],[1332,116,3.0],[1332,125,2.0],[1332,129,7.0],[1332,131,2.0],[1332,137,1.0],[1332,140,1.0],[1332,151,1.0],[1332,170,1.0],[1333,30,9.0],[1333,104,12.0],[1334,9,1.0],[1334,98,2.0],[1334,103,2.0],[1334,114,16.0],[1335,42,3.0],[1335,155,1.0],[1335,208,2.0],[1335,258,7.0],[1336,3,17.0],[1336,4,2.0],[1336,11,1.0],[1336,13,1.0],[1336,23,1.0],[1336,28,1.0],[1336,69,2.0],[1336,77,47.0],[1336,92,2.0],[1336,115,8.0],[1336,118,3.0],[1336,125,1.0],[1336,205,16.0],[1336,228,2.0],[1337,0,2.0],[1337,3,1.0],[1337,12,1.0],[1337,13,7.0],[1337,14,1.0],[1337,15,1.0],[1337,19,1.0],[1337,21,9.0],[1337,36,2.0],[1337,62,1.0],[1337,67,2.0],[1337,104,2.0],[1337,107,2.0],[1337,112,1.0],[1337,113,9.0],[1337,137,6.0],[1337,149,1.0],[1337,172,1.0],[1337,191,1.0],[1337,203,3.0],[1338,2,5.0],[1338,3,17.0],[1338,4,5.0],[1338,6,10.0],[1338,9,13.0],[1338,13,2.0],[1338,15,1.0],[1338,18,19.0],[1338,19,12.0],[1338,20,7.0],[1338,21,8.0],[1338,23,19.0],[1338,29,67.0],[1338,30,3.0],[1338,32,2.0],[1338,33,18.0],[1338,36,8.0],[1338,38,1.0],[1338,44,19.0],[1338,48,4.0],[1338,49,1.0],[1338,51,10.0],[1338,52,11.0],[1338,57,3.0],[1338,58,1.0],[1338,62,1.0],[1338,63,3.0],[1338,65,2.0],[1338,67,1.0],[1338,70,1.0],[1338,71,3.0],[1338,73,7.0],[1338,75,37.0],[1338,76,9.0],[1338,81,1.0],[1338,82,14.0],[1338,92,2.0],[1338,97,6.0],[1338,100,1.0],[1338,101,1.0],[1338,102,1.0],[1338,103,3.0],[1338,104,2.0],[1338,106,1.0],[1338,112,11.0],[1338,113,12.0],[1338,120,2.0],[1338,121,12.0],[1338,122,8.0],[1338,124,1.0],[1338,125,8.0],[1338,131,1.0],[1338,134,2.0],[1338,136,6.0],[1338,137,1.0],[1338,151,11.0],[1338,153,1.0],[1338,156,1.0],[1338,157,3.0],[1338,158,3.0],[1338,161,2.0],[1338,176,35.0],[1338,177,2.0],[1338,184,13.0],[1338,199,1.0],[1339,18,1.0],[1339,23,2.0],[1339,31,2.0],[1339,62,2.0],[1339,69,9.0],[1339,90,2.0],[1339,104,2.0],[1339,122,2.0],[1339,157,3.0],[1340,27,5.0],[1341,3,10.0],[1341,4,1.0],[1341,5,1.0],[1341,6,1.0],[1341,7,1.0],[1341,8,3.0],[1341,9,2.0],[1341,13,1.0],[1341,14,1.0],[1341,22,4.0],[1341,26,1.0],[1341,27,1.0],[1341,32,7.0],[1341,35,1.0],[1341,38,5.0],[1341,39,8.0],[1341,45,3.0],[1341,46,1.0],[1341,49,5.0],[1341,51,1.0],[1341,52,5.0],[1341,55,3.0],[1341,58,2.0],[1341,61,3.0],[1341,63,2.0],[1341,65,4.0],[1341,69,5.0],[1341,73,2.0],[1341,75,1.0],[1341,77,1.0],[1341,79,2.0],[1341,81,1.0],[1341,84,2.0],[1341,85,7.0],[1341,88,11.0],[1341,91,1.0],[1341,92,1.0],[1341,93,4.0],[1341,94,1.0],[1341,95,1.0],[1341,96,1.0],[1341,97,1.0],[1341,102,20.0],[1341,105,2.0],[1341,113,2.0],[1341,114,1.0],[1341,117,1.0],[1341,118,1.0],[1341,119,10.0],[1341,120,2.0],[1341,122,1.0],[1341,124,1.0],[1341,127,1.0],[1341,131,1.0],[1341,132,2.0],[1341,135,1.0],[1341,138,2.0],[1341,139,1.0],[1341,141,2.0],[1341,142,7.0],[1341,150,1.0],[1341,152,1.0],[1341,153,1.0],[1341,156,9.0],[1341,162,14.0],[1341,163,9.0],[1341,166,1.0],[1341,179,47.0],[1341,187,1.0],[1341,196,7.0],[1341,210,1.0],[1341,222,1.0],[1341,228,5.0],[1341,237,1.0],[1341,253,23.0],[1341,256,3.0],[1342,157,2.0],[1343,90,3.0],[1344,0,47.0],[1344,1,14.0],[1344,2,35.0],[1344,3,24.0],[1344,4,2.0],[1344,5,17.0],[1344,6,43.0],[1344,7,6.0],[1344,9,17.0],[1344,10,21.0],[1344,11,14.0],[1344,12,4.0],[1344,13,76.0],[1344,14,12.0],[1344,15,6.0],[1344,16,4.0],[1344,17,11.0],[1344,18,24.0],[1344,19,12.0],[1344,20,25.0],[1344,21,11.0],[1344,25,10.0],[1344,27,2.0],[1344,28,3.0],[1344,29,306.0],[1344,30,26.0],[1344,31,2.0],[1344,33,11.0],[1344,36,18.0],[1344,41,1.0],[1344,43,2.0],[1344,44,82.0],[1344,46,4.0],[1344,47,1.0],[1344,48,11.0],[1344,49,25.0],[1344,51,106.0],[1344,52,5.0],[1344,57,18.0],[1344,58,9.0],[1344,59,1.0],[1344,61,1.0],[1344,62,3.0],[1344,63,2.0],[1344,65,3.0],[1344,69,26.0],[1344,71,5.0],[1344,73,194.0],[1344,75,19.0],[1344,76,4.0],[1344,80,2.0],[1344,81,13.0],[1344,82,20.0],[1344,84,5.0],[1344,85,25.0],[1344,87,7.0],[1344,90,35.0],[1344,92,20.0],[1344,93,13.0],[1344,95,16.0],[1344,96,8.0],[1344,97,7.0],[1344,98,10.0],[1344,99,9.0],[1344,100,13.0],[1344,101,2.0],[1344,102,2.0],[1344,103,10.0],[1344,104,14.0],[1344,105,13.0],[1344,106,6.0],[1344,109,5.0],[1344,111,3.0],[1344,112,7.0],[1344,113,82.0],[1344,114,9.0],[1344,116,1.0],[1344,120,3.0],[1344,121,6.0],[1344,122,6.0],[1344,124,3.0],[1344,125,15.0],[1344,128,4.0],[1344,129,7.0],[1344,131,14.0],[1344,133,1.0],[1344,134,3.0],[1344,135,1.0],[1344,137,34.0],[1344,140,36.0],[1344,141,5.0],[1344,151,14.0],[1344,153,3.0],[1344,156,4.0],[1344,157,3.0],[1344,158,17.0],[1344,161,4.0],[1344,162,4.0],[1344,165,2.0],[1344,169,1.0],[1344,172,7.0],[1344,174,1.0],[1344,176,34.0],[1344,177,1.0],[1344,179,2.0],[1344,182,2.0],[1344,184,17.0],[1344,190,1.0],[1344,191,3.0],[1344,193,2.0],[1344,198,1.0],[1344,208,1.0],[1344,226,23.0],[1344,239,7.0],[1344,255,1.0],[1344,259,1.0],[1345,1,1.0],[1345,4,6.0],[1345,5,2.0],[1345,6,1.0],[1345,9,2.0],[1345,10,2.0],[1345,11,2.0],[1345,13,5.0],[1345,15,1.0],[1345,17,3.0],[1345,18,8.0],[1345,19,4.0],[1345,28,4.0],[1345,33,2.0],[1345,36,8.0],[1345,37,22.0],[1345,43,1.0],[1345,47,1.0],[1345,48,2.0],[1345,51,1.0],[1345,54,4.0],[1345,56,12.0],[1345,57,100.0],[1345,59,51.0],[1345,60,1.0],[1345,62,32.0],[1345,64,8.0],[1345,70,15.0],[1345,75,2.0],[1345,76,10.0],[1345,80,1.0],[1345,82,28.0],[1345,90,2.0],[1345,92,4.0],[1345,97,1.0],[1345,103,10.0],[1345,107,1.0],[1345,111,1.0],[1345,112,18.0],[1345,124,18.0],[1345,125,15.0],[1345,131,1.0],[1345,137,1.0],[1345,145,1.0],[1345,156,1.0],[1345,158,1.0],[1345,160,74.0],[1345,177,1.0],[1346,1,28.0],[1346,4,2.0],[1346,6,3.0],[1346,10,7.0],[1346,12,11.0],[1346,13,7.0],[1346,15,15.0],[1346,16,7.0],[1346,18,31.0],[1346,19,46.0],[1346,20,3.0],[1346,27,11.0],[1346,29,13.0],[1346,32,15.0],[1346,33,18.0],[1346,34,4.0],[1346,36,9.0],[1346,47,4.0],[1346,49,1.0],[1346,51,13.0],[1346,54,1.0],[1346,63,6.0],[1346,64,1.0],[1346,67,4.0],[1346,69,43.0],[1346,70,4.0],[1346,74,2.0],[1346,75,12.0],[1346,76,9.0],[1346,80,1.0],[1346,81,3.0],[1346,82,4.0],[1346,88,3.0],[1346,89,1.0],[1346,90,1.0],[1346,97,2.0],[1346,101,1.0],[1346,102,3.0],[1346,103,4.0],[1346,104,21.0],[1346,105,10.0],[1346,107,2.0],[1346,109,2.0],[1346,110,1.0],[1346,112,32.0],[1346,113,10.0],[1346,131,4.0],[1346,134,2.0],[1346,135,1.0],[1346,140,2.0],[1346,142,1.0],[1346,148,4.0],[1346,153,1.0],[1346,161,2.0],[1346,164,27.0],[1346,165,1.0],[1346,177,1.0],[1346,184,16.0],[1346,198,3.0],[1346,256,6.0],[1347,0,3.0],[1347,1,1.0],[1347,3,8.0],[1347,6,4.0],[1347,9,22.0],[1347,11,3.0],[1347,12,16.0],[1347,14,2.0],[1347,15,4.0],[1347,17,2.0],[1347,18,20.0],[1347,19,27.0],[1347,20,6.0],[1347,26,4.0],[1347,27,5.0],[1347,29,17.0],[1347,30,16.0],[1347,31,5.0],[1347,32,3.0],[1347,33,5.0],[1347,34,3.0],[1347,36,21.0],[1347,41,1.0],[1347,43,4.0],[1347,47,1.0],[1347,51,7.0],[1347,52,2.0],[1347,54,1.0],[1347,60,1.0],[1347,64,14.0],[1347,68,1.0],[1347,75,8.0],[1347,76,2.0],[1347,82,4.0],[1347,85,16.0],[1347,95,1.0],[1347,98,10.0],[1347,101,1.0],[1347,103,32.0],[1347,106,1.0],[1347,107,2.0],[1347,112,62.0],[1347,113,1.0],[1347,114,45.0],[1347,116,1.0],[1347,121,7.0],[1347,123,1.0],[1347,124,12.0],[1347,125,3.0],[1347,130,2.0],[1347,131,12.0],[1347,134,1.0],[1347,141,3.0],[1347,142,2.0],[1347,151,4.0],[1347,156,3.0],[1347,157,3.0],[1347,158,1.0],[1347,184,6.0],[1347,191,1.0],[1347,239,1.0],[1347,245,2.0],[1347,256,2.0],[1348,0,5.0],[1348,6,3.0],[1348,8,1.0],[1348,15,1.0],[1348,19,1.0],[1348,21,2.0],[1348,22,1.0],[1348,27,2.0],[1348,29,4.0],[1348,61,1.0],[1348,106,1.0],[1348,113,1.0],[1348,116,94.0],[1348,188,13.0],[1348,234,2.0],[1349,0,2.0],[1349,3,11.0],[1349,6,6.0],[1349,13,1.0],[1349,15,1.0],[1349,17,2.0],[1349,18,2.0],[1349,27,1.0],[1349,29,1.0],[1349,30,6.0],[1349,34,1.0],[1349,36,5.0],[1349,51,2.0],[1349,59,6.0],[1349,72,1.0],[1349,73,1.0],[1349,80,1.0],[1349,82,4.0],[1349,84,1.0],[1349,85,1.0],[1349,87,2.0],[1349,90,3.0],[1349,93,1.0],[1349,114,4.0],[1349,125,1.0],[1349,128,5.0],[1349,130,1.0],[1349,147,2.0],[1349,148,1.0],[1349,151,6.0],[1349,157,1.0],[1349,164,2.0],[1349,165,2.0],[1349,170,1.0],[1349,184,2.0],[1349,239,10.0],[1349,249,1.0],[1349,251,3.0],[1349,252,1.0],[1350,13,1.0],[1350,16,2.0],[1350,55,1.0],[1350,59,2.0],[1350,73,3.0],[1350,94,3.0],[1350,97,1.0],[1351,80,6.0],[1351,109,21.0],[1352,105,6.0],[1353,15,1.0],[1353,25,1.0],[1354,24,1.0],[1354,27,1.0],[1354,63,1.0],[1355,1,31.0],[1355,15,5.0],[1355,16,17.0],[1355,28,1.0],[1355,31,6.0],[1355,61,1.0],[1355,85,2.0],[1355,90,1.0],[1355,97,1.0],[1355,98,1.0],[1355,107,1.0],[1355,114,5.0],[1355,115,5.0],[1355,156,1.0],[1355,172,1.0],[1356,21,6.0],[1356,29,5.0],[1356,114,1.0],[1356,172,1.0],[1356,190,1.0],[1357,12,2.0],[1358,1,1.0],[1358,16,1.0],[1358,51,1.0],[1358,69,1.0],[1358,98,1.0],[1358,114,1.0],[1358,163,2.0],[1358,188,1.0],[1359,6,3.0],[1359,7,1.0],[1359,9,1.0],[1359,10,3.0],[1359,11,1.0],[1359,12,12.0],[1359,13,7.0],[1359,15,5.0],[1359,16,2.0],[1359,19,1.0],[1359,20,1.0],[1359,27,1.0],[1359,29,2.0],[1359,31,5.0],[1359,33,2.0],[1359,48,3.0],[1359,51,4.0],[1359,62,1.0],[1359,75,4.0],[1359,79,6.0],[1359,82,8.0],[1359,85,1.0],[1359,92,2.0],[1359,99,3.0],[1359,103,1.0],[1359,112,7.0],[1359,118,1.0],[1359,121,2.0],[1359,157,2.0],[1359,179,3.0],[1360,17,1.0],[1360,20,8.0],[1360,27,1.0],[1360,54,2.0],[1360,78,1.0],[1360,80,16.0],[1360,103,6.0],[1360,112,14.0],[1360,118,1.0],[1360,124,3.0],[1360,153,4.0],[1360,212,1.0],[1361,4,8.0],[1361,5,2.0],[1361,6,4.0],[1361,10,1.0],[1361,11,1.0],[1361,13,2.0],[1361,16,3.0],[1361,17,2.0],[1361,18,2.0],[1361,19,11.0],[1361,20,1.0],[1361,27,12.0],[1361,29,4.0],[1361,32,4.0],[1361,33,9.0],[1361,34,2.0],[1361,36,6.0],[1361,48,1.0],[1361,51,7.0],[1361,52,1.0],[1361,54,19.0],[1361,55,8.0],[1361,56,64.0],[1361,57,463.0],[1361,58,4.0],[1361,59,1.0],[1361,60,212.0],[1361,62,175.0],[1361,64,125.0],[1361,69,2.0],[1361,70,168.0],[1361,73,52.0],[1361,75,1.0],[1361,76,14.0],[1361,80,2.0],[1361,81,7.0],[1361,82,37.0],[1361,87,2.0],[1361,94,10.0],[1361,95,3.0],[1361,97,9.0],[1361,99,6.0],[1361,100,7.0],[1361,102,2.0],[1361,103,14.0],[1361,104,7.0],[1361,112,59.0],[1361,124,38.0],[1361,125,26.0],[1361,131,1.0],[1361,134,1.0],[1361,135,2.0],[1361,140,1.0],[1361,144,1.0],[1361,145,4.0],[1361,150,1.0],[1361,151,1.0],[1361,153,2.0],[1361,158,4.0],[1361,160,137.0],[1361,172,1.0],[1361,176,4.0],[1361,177,3.0],[1361,187,8.0],[1361,193,20.0],[1361,199,2.0],[1361,215,1.0],[1361,224,3.0],[1361,226,10.0],[1362,80,1.0],[1362,115,3.0],[1363,69,1.0],[1363,90,1.0],[1364,4,1.0],[1364,10,1.0],[1364,11,1.0],[1364,51,1.0],[1364,58,1.0],[1364,93,1.0],[1364,115,3.0],[1365,27,1.0],[1365,85,1.0],[1365,94,1.0],[1366,27,1.0],[1366,135,1.0],[1367,62,1.0],[1367,64,1.0],[1367,80,1.0],[1367,82,7.0],[1367,85,1.0],[1367,90,1.0],[1368,2,2.0],[1368,3,1.0],[1368,4,4.0],[1368,11,2.0],[1368,12,2.0],[1368,16,1.0],[1368,20,5.0],[1368,22,16.0],[1368,27,4.0],[1368,28,4.0],[1368,30,8.0],[1368,32,1.0],[1368,33,1.0],[1368,46,10.0],[1368,49,3.0],[1368,55,3.0],[1368,94,2.0],[1368,104,1.0],[1368,106,1.0],[1368,121,1.0],[1368,124,2.0],[1368,127,15.0],[1368,128,12.0],[1368,129,7.0],[1368,131,1.0],[1368,136,1.0],[1368,138,2.0],[1368,150,1.0],[1368,160,1.0],[1368,174,1.0],[1369,10,2.0],[1369,112,1.0],[1370,2,5.0],[1371,4,1.0],[1371,5,90.0],[1371,6,2.0],[1371,11,2.0],[1371,13,21.0],[1371,27,1.0],[1371,51,1.0],[1371,52,1.0],[1371,61,2.0],[1371,62,2.0],[1371,65,3.0],[1371,82,1.0],[1371,96,1.0],[1371,97,9.0],[1371,113,1.0],[1371,116,16.0],[1372,1,1.0],[1372,15,2.0],[1372,16,2.0],[1372,67,15.0],[1372,107,2.0],[1372,116,2.0],[1373,3,1.0],[1373,14,1.0],[1373,17,1.0],[1373,19,2.0],[1373,29,7.0],[1373,44,7.0],[1373,114,2.0],[1374,10,1.0],[1374,13,1.0],[1374,36,3.0],[1374,52,1.0],[1374,77,2.0],[1374,80,3.0],[1374,82,7.0],[1374,87,2.0],[1374,90,1.0],[1374,125,2.0],[1375,14,3.0],[1376,37,1.0],[1376,60,1.0],[1376,71,2.0],[1377,1,15.0],[1377,2,5.0],[1377,3,3.0],[1377,4,8.0],[1377,5,12.0],[1377,6,16.0],[1377,7,8.0],[1377,10,1.0],[1377,11,4.0],[1377,13,7.0],[1377,14,3.0],[1377,15,6.0],[1377,16,12.0],[1377,17,8.0],[1377,18,7.0],[1377,19,1.0],[1377,23,8.0],[1377,26,2.0],[1377,27,1.0],[1377,28,5.0],[1377,29,2.0],[1377,32,4.0],[1377,33,8.0],[1377,36,3.0],[1377,43,2.0],[1377,44,2.0],[1377,46,1.0],[1377,48,2.0],[1377,51,9.0],[1377,57,3.0],[1377,58,16.0],[1377,63,3.0],[1377,65,7.0],[1377,67,9.0],[1377,68,2.0],[1377,69,208.0],[1377,70,1.0],[1377,71,11.0],[1377,75,3.0],[1377,82,1.0],[1377,85,2.0],[1377,87,3.0],[1377,90,17.0],[1377,92,3.0],[1377,95,2.0],[1377,97,1.0],[1377,98,1.0],[1377,104,14.0],[1377,105,1.0],[1377,106,7.0],[1377,107,3.0],[1377,109,3.0],[1377,110,4.0],[1377,113,4.0],[1377,114,2.0],[1377,115,11.0],[1377,116,2.0],[1377,122,8.0],[1377,134,1.0],[1377,140,13.0],[1377,142,1.0],[1377,153,3.0],[1377,158,1.0],[1377,164,1.0],[1377,165,1.0],[1377,167,2.0],[1377,172,1.0],[1377,176,3.0],[1377,182,3.0],[1377,184,3.0],[1377,187,5.0],[1377,191,1.0],[1377,198,1.0],[1378,4,2.0],[1378,19,1.0],[1379,98,2.0],[1379,114,6.0],[1380,1,4.0],[1380,3,1.0],[1380,6,2.0],[1380,9,1.0],[1380,12,10.0],[1380,13,1.0],[1380,15,15.0],[1380,16,61.0],[1380,18,39.0],[1380,19,45.0],[1380,20,10.0],[1380,21,5.0],[1380,23,4.0],[1380,26,17.0],[1380,27,27.0],[1380,28,262.0],[1380,29,2.0],[1380,32,30.0],[1380,33,36.0],[1380,35,13.0],[1380,40,1.0],[1380,48,2.0],[1380,51,1.0],[1380,55,1.0],[1380,56,1.0],[1380,57,2.0],[1380,59,13.0],[1380,60,1.0],[1380,62,4.0],[1380,63,1.0],[1380,67,6.0],[1380,69,1.0],[1380,73,1.0],[1380,77,1.0],[1380,78,4.0],[1380,80,12.0],[1380,83,2.0],[1380,85,6.0],[1380,88,1.0],[1380,89,11.0],[1380,90,1.0],[1380,98,4.0],[1380,100,20.0],[1380,101,3.0],[1380,103,20.0],[1380,105,20.0],[1380,106,3.0],[1380,107,6.0],[1380,109,4.0],[1380,112,20.0],[1380,113,6.0],[1380,114,1.0],[1380,116,51.0],[1380,117,1.0],[1380,118,1.0],[1380,121,5.0],[1380,123,3.0],[1380,124,34.0],[1380,131,13.0],[1380,133,2.0],[1380,136,2.0],[1380,137,1.0],[1380,138,1.0],[1380,140,6.0],[1380,141,5.0],[1380,152,1.0],[1380,153,1.0],[1380,164,1.0],[1380,172,1.0],[1380,176,1.0],[1380,205,2.0],[1380,212,4.0],[1380,218,1.0],[1380,226,1.0],[1380,230,1.0],[1380,234,1.0],[1380,240,7.0],[1381,6,1.0],[1381,15,3.0],[1381,16,1.0],[1381,17,1.0],[1381,28,2.0],[1381,48,1.0],[1381,49,1.0],[1381,62,1.0],[1381,72,186.0],[1381,73,2.0],[1381,80,3.0],[1381,83,4.0],[1381,89,1.0],[1381,105,2.0],[1381,110,1.0],[1381,116,11.0],[1381,118,108.0],[1381,122,2.0],[1381,153,39.0],[1381,155,1.0],[1381,159,1.0],[1381,161,3.0],[1381,186,26.0],[1381,188,14.0],[1381,229,5.0],[1381,236,4.0],[1381,247,1.0],[1381,252,78.0],[1382,15,8.0],[1382,19,1.0],[1382,140,2.0],[1383,62,2.0],[1384,3,2.0],[1384,12,1.0],[1384,29,2.0],[1384,30,1.0],[1384,41,1.0],[1384,44,1.0],[1384,112,2.0],[1385,2,2.0],[1385,6,1.0],[1385,9,6.0],[1385,11,3.0],[1385,14,1.0],[1385,15,1.0],[1385,18,1.0],[1385,19,5.0],[1385,33,2.0],[1385,51,6.0],[1385,52,1.0],[1385,62,2.0],[1385,65,8.0],[1385,103,2.0],[1385,112,8.0],[1385,169,1.0],[1385,176,1.0],[1386,39,1.0],[1386,93,6.0],[1386,185,1.0],[1387,1,5.0],[1387,28,1.0],[1387,97,3.0],[1387,105,3.0],[1387,115,2.0],[1387,172,1.0],[1388,15,4.0],[1388,61,1.0],[1388,82,1.0],[1388,105,2.0],[1388,159,3.0],[1388,162,1.0],[1389,3,1.0],[1389,5,3.0],[1389,33,1.0],[1389,36,1.0],[1389,51,7.0],[1389,52,3.0],[1389,81,1.0],[1389,100,2.0],[1389,102,1.0],[1389,103,1.0],[1389,104,3.0],[1389,112,3.0],[1389,115,3.0],[1390,52,1.0],[1390,80,2.0],[1390,81,2.0],[1390,82,11.0],[1390,125,2.0],[1390,140,9.0],[1390,157,1.0],[1390,158,22.0],[1390,176,1.0],[1390,193,4.0],[1390,207,1.0],[1391,88,1.0],[1391,122,1.0],[1392,6,1.0],[1392,17,1.0],[1392,95,3.0],[1393,11,1.0],[1393,19,3.0],[1393,31,1.0],[1393,98,2.0],[1393,112,8.0],[1393,114,1.0],[1394,33,1.0],[1394,92,2.0],[1394,105,3.0],[1394,185,5.0],[1395,1,2.0],[1395,3,9.0],[1395,4,10.0],[1395,5,85.0],[1395,6,3.0],[1395,7,5.0],[1395,9,16.0],[1395,10,8.0],[1395,11,67.0],[1395,12,4.0],[1395,13,12.0],[1395,14,1.0],[1395,17,3.0],[1395,18,1.0],[1395,19,1.0],[1395,24,1.0],[1395,25,1.0],[1395,27,1.0],[1395,31,6.0],[1395,35,10.0],[1395,36,3.0],[1395,37,8.0],[1395,45,1.0],[1395,51,2.0],[1395,52,4.0],[1395,54,27.0],[1395,55,2.0],[1395,56,29.0],[1395,57,3.0],[1395,58,6.0],[1395,59,10.0],[1395,61,4.0],[1395,62,5.0],[1395,63,8.0],[1395,69,7.0],[1395,71,4.0],[1395,73,10.0],[1395,75,8.0],[1395,82,6.0],[1395,85,2.0],[1395,87,7.0],[1395,88,7.0],[1395,90,3.0],[1395,92,2.0],[1395,94,7.0],[1395,96,5.0],[1395,97,2.0],[1395,98,17.0],[1395,99,4.0],[1395,102,6.0],[1395,106,11.0],[1395,113,31.0],[1395,114,4.0],[1395,115,31.0],[1395,140,4.0],[1395,148,1.0],[1395,151,1.0],[1395,153,1.0],[1395,156,5.0],[1395,160,299.0],[1395,169,2.0],[1395,171,1.0],[1395,176,6.0],[1395,184,3.0],[1395,198,1.0],[1395,229,21.0],[1395,243,2.0],[1395,248,1.0],[1395,256,2.0],[1396,15,1.0],[1396,26,1.0],[1396,58,1.0],[1396,62,8.0],[1396,66,1.0],[1396,109,2.0],[1396,116,1.0],[1397,112,1.0],[1397,121,1.0],[1398,10,2.0],[1398,11,12.0],[1398,17,2.0],[1398,20,2.0],[1398,21,3.0],[1398,25,4.0],[1398,56,13.0],[1398,58,13.0],[1398,60,3.0],[1398,63,2.0],[1398,66,19.0],[1398,68,2.0],[1398,69,7.0],[1398,71,61.0],[1398,73,1.0],[1398,84,1.0],[1398,87,1.0],[1398,90,9.0],[1398,92,3.0],[1398,97,4.0],[1398,99,3.0],[1398,102,4.0],[1398,105,5.0],[1398,107,1.0],[1398,109,1.0],[1398,112,4.0],[1398,115,2.0],[1398,129,1.0],[1398,140,3.0],[1398,141,2.0],[1398,165,3.0],[1398,172,2.0],[1398,173,2.0],[1399,5,2.0],[1399,17,4.0],[1399,31,9.0],[1399,36,1.0],[1399,59,3.0],[1399,75,2.0],[1399,92,4.0],[1399,98,2.0],[1399,140,2.0],[1400,2,4.0],[1400,123,2.0],[1401,69,3.0],[1401,73,1.0],[1401,102,1.0],[1402,99,1.0],[1402,228,2.0],[1403,18,10.0],[1403,33,3.0],[1403,103,2.0],[1403,112,5.0],[1403,121,2.0],[1404,153,3.0],[1404,252,1.0],[1405,19,3.0],[1405,20,1.0],[1406,26,1.0],[1406,33,2.0],[1406,51,2.0],[1406,71,1.0],[1406,73,1.0],[1406,85,1.0],[1406,97,2.0],[1406,124,3.0],[1406,176,2.0],[1407,6,4.0],[1407,7,3.0],[1407,13,1.0],[1407,15,4.0],[1407,19,3.0],[1407,29,1.0],[1407,30,6.0],[1407,34,1.0],[1407,44,10.0],[1407,46,1.0],[1407,65,16.0],[1407,82,5.0],[1407,104,1.0],[1407,125,1.0],[1408,20,1.0],[1408,25,4.0],[1408,33,6.0],[1408,90,6.0],[1408,112,1.0],[1408,131,2.0],[1408,162,1.0],[1409,1,2.0],[1409,3,1.0],[1409,4,1.0],[1409,5,15.0],[1409,9,3.0],[1409,12,1.0],[1409,15,4.0],[1409,16,4.0],[1409,18,8.0],[1409,19,4.0],[1409,20,3.0],[1409,21,2.0],[1409,23,1.0],[1409,25,2.0],[1409,26,1.0],[1409,31,1.0],[1409,33,12.0],[1409,35,6.0],[1409,52,2.0],[1409,55,7.0],[1409,56,1.0],[1409,57,2.0],[1409,58,9.0],[1409,59,33.0],[1409,62,7.0],[1409,63,7.0],[1409,69,4.0],[1409,72,8.0],[1409,73,10.0],[1409,75,1.0],[1409,80,2.0],[1409,84,1.0],[1409,86,3.0],[1409,89,2.0],[1409,91,1.0],[1409,92,6.0],[1409,94,7.0],[1409,97,3.0],[1409,98,2.0],[1409,99,1.0],[1409,106,36.0],[1409,107,1.0],[1409,112,6.0],[1409,114,2.0],[1409,115,39.0],[1409,116,7.0],[1409,120,1.0],[1409,121,1.0],[1409,122,5.0],[1409,128,1.0],[1409,139,1.0],[1409,140,2.0],[1409,147,27.0],[1409,148,1.0],[1409,153,8.0],[1409,159,2.0],[1409,161,5.0],[1409,164,21.0],[1409,186,7.0],[1409,187,1.0],[1409,205,2.0],[1409,234,1.0],[1409,239,19.0],[1409,247,3.0],[1409,251,30.0],[1409,253,2.0],[1409,256,4.0],[1410,15,1.0],[1410,133,1.0],[1411,3,8.0],[1411,6,7.0],[1411,11,2.0],[1411,12,9.0],[1411,13,6.0],[1411,15,14.0],[1411,16,33.0],[1411,23,3.0],[1411,26,8.0],[1411,28,4.0],[1411,30,1.0],[1411,31,1.0],[1411,51,2.0],[1411,52,1.0],[1411,57,1.0],[1411,58,3.0],[1411,59,16.0],[1411,67,3.0],[1411,73,188.0],[1411,84,3.0],[1411,89,1.0],[1411,92,3.0],[1411,97,12.0],[1411,99,10.0],[1411,105,4.0],[1411,107,2.0],[1411,109,42.0],[1411,113,3.0],[1411,124,2.0],[1411,125,1.0],[1412,140,2.0],[1413,71,10.0],[1414,16,1.0],[1414,72,3.0],[1414,73,2.0],[1414,164,1.0],[1414,239,1.0],[1414,247,1.0],[1414,248,1.0],[1414,251,3.0],[1415,11,1.0],[1415,69,2.0],[1416,3,2.0],[1416,10,2.0],[1416,21,1.0],[1416,28,2.0],[1416,36,1.0],[1416,89,1.0],[1417,3,2.0],[1417,15,1.0],[1417,23,1.0],[1417,44,2.0],[1417,85,7.0],[1417,98,1.0],[1417,104,1.0],[1417,105,6.0],[1417,106,3.0],[1417,114,20.0],[1417,131,1.0],[1417,133,3.0],[1417,176,2.0],[1418,13,4.0],[1418,95,2.0],[1418,113,3.0],[1419,16,5.0],[1419,109,5.0],[1420,1,3.0],[1420,3,6.0],[1420,6,1.0],[1420,18,4.0],[1420,20,5.0],[1420,26,4.0],[1420,29,2.0],[1420,32,2.0],[1420,33,4.0],[1420,43,1.0],[1420,71,1.0],[1420,75,2.0],[1420,100,3.0],[1420,105,1.0],[1420,112,3.0],[1420,121,1.0],[1420,124,1.0],[1420,131,1.0],[1420,134,1.0],[1420,153,3.0],[1420,171,1.0],[1420,176,2.0],[1420,184,4.0],[1421,9,4.0],[1422,15,3.0],[1422,105,2.0],[1422,141,21.0],[1423,7,2.0],[1423,10,2.0],[1423,27,1.0],[1423,33,1.0],[1423,58,4.0],[1423,103,3.0],[1423,131,2.0],[1424,12,8.0],[1424,15,2.0],[1424,235,1.0],[1425,31,2.0],[1425,172,3.0],[1426,15,36.0],[1426,18,1.0],[1426,31,2.0],[1426,97,1.0],[1427,16,4.0],[1427,116,2.0],[1428,31,5.0],[1428,172,3.0],[1429,159,1.0],[1429,226,1.0],[1430,3,1.0],[1430,13,2.0],[1430,19,4.0],[1430,21,5.0],[1430,27,2.0],[1430,75,1.0],[1430,112,1.0],[1430,119,1.0],[1430,121,1.0],[1430,122,2.0],[1430,131,1.0],[1431,21,13.0],[1431,66,3.0],[1431,113,2.0],[1432,2,1.0],[1432,3,3.0],[1432,21,2.0],[1432,51,1.0],[1432,58,1.0],[1432,77,1.0],[1432,103,2.0],[1432,121,2.0],[1432,158,1.0],[1432,207,1.0],[1433,7,4.0],[1433,27,1.0],[1433,33,5.0],[1433,43,3.0],[1433,92,1.0],[1433,101,1.0],[1433,115,4.0],[1433,125,2.0],[1433,131,3.0],[1434,2,19.0],[1434,6,6.0],[1434,7,1.0],[1434,8,3.0],[1434,9,1.0],[1434,11,1.0],[1434,13,18.0],[1434,15,2.0],[1434,18,1.0],[1434,20,3.0],[1434,22,77.0],[1434,26,5.0],[1434,28,3.0],[1434,30,87.0],[1434,36,1.0],[1434,46,2.0],[1434,47,5.0],[1434,49,92.0],[1434,51,5.0],[1434,61,1.0],[1434,63,53.0],[1434,67,4.0],[1434,69,4.0],[1434,75,1.0],[1434,76,5.0],[1434,79,2.0],[1434,80,2.0],[1434,82,5.0],[1434,85,17.0],[1434,88,671.0],[1434,89,29.0],[1434,91,159.0],[1434,97,3.0],[1434,100,5.0],[1434,105,139.0],[1434,108,24.0],[1434,109,4.0],[1434,112,7.0],[1434,120,9.0],[1434,124,1.0],[1434,128,2.0],[1434,133,29.0],[1434,134,1.0],[1434,141,2.0],[1434,155,2.0],[1434,157,1.0],[1434,158,1.0],[1434,159,7.0],[1434,161,72.0],[1434,163,454.0],[1434,167,22.0],[1434,176,2.0],[1434,184,3.0],[1434,193,6.0],[1434,220,17.0],[1434,224,8.0],[1434,245,2.0],[1435,2,3.0],[1435,4,3.0],[1435,5,3.0],[1435,6,22.0],[1435,7,4.0],[1435,8,1.0],[1435,9,4.0],[1435,10,12.0],[1435,13,6.0],[1435,14,3.0],[1435,15,4.0],[1435,17,1.0],[1435,18,8.0],[1435,19,6.0],[1435,20,5.0],[1435,21,15.0],[1435,29,20.0],[1435,30,14.0],[1435,33,4.0],[1435,36,2.0],[1435,44,16.0],[1435,48,2.0],[1435,49,1.0],[1435,51,7.0],[1435,56,8.0],[1435,58,1.0],[1435,61,2.0],[1435,62,2.0],[1435,63,2.0],[1435,65,8.0],[1435,73,4.0],[1435,75,7.0],[1435,82,3.0],[1435,85,15.0],[1435,93,2.0],[1435,98,1.0],[1435,99,2.0],[1435,103,10.0],[1435,105,1.0],[1435,112,5.0],[1435,114,5.0],[1435,115,2.0],[1435,121,3.0],[1435,123,1.0],[1435,124,1.0],[1435,125,2.0],[1435,131,6.0],[1435,133,1.0],[1435,137,40.0],[1435,140,7.0],[1435,142,2.0],[1435,156,3.0],[1435,158,3.0],[1435,174,13.0],[1435,176,11.0],[1435,177,1.0],[1435,190,1.0],[1435,197,1.0],[1435,252,28.0],[1436,77,2.0],[1436,141,8.0],[1436,176,8.0],[1437,12,5.0],[1437,15,3.0],[1437,16,3.0],[1438,54,6.0],[1439,2,2.0],[1439,3,19.0],[1439,5,3.0],[1439,6,1.0],[1439,7,2.0],[1439,12,5.0],[1439,15,14.0],[1439,16,5.0],[1439,30,18.0],[1439,33,2.0],[1439,36,3.0],[1439,48,1.0],[1439,51,2.0],[1439,95,1.0],[1439,98,6.0],[1439,103,4.0],[1439,110,1.0],[1439,113,8.0],[1439,129,3.0],[1439,172,1.0],[1440,140,3.0],[1441,57,1.0],[1441,97,2.0],[1441,152,1.0],[1442,1,2.0],[1442,18,2.0],[1442,19,1.0],[1442,20,1.0],[1443,3,3.0],[1443,18,1.0],[1443,23,1.0],[1443,98,1.0],[1443,114,1.0],[1443,122,1.0],[1444,63,2.0],[1445,4,1.0],[1445,6,2.0],[1445,10,2.0],[1445,11,6.0],[1445,14,4.0],[1445,63,7.0],[1445,67,3.0],[1445,80,2.0],[1445,88,2.0],[1445,92,57.0],[1445,95,5.0],[1445,106,2.0],[1445,111,8.0],[1445,245,2.0],[1446,6,1.0],[1446,12,4.0],[1446,15,5.0],[1446,16,9.0],[1446,26,1.0],[1446,28,1.0],[1446,29,1.0],[1446,59,1.0],[1446,112,2.0],[1446,116,4.0],[1446,140,3.0],[1447,1,14.0],[1447,3,4.0],[1447,4,2.0],[1447,5,22.0],[1447,6,7.0],[1447,9,16.0],[1447,10,5.0],[1447,11,1.0],[1447,12,10.0],[1447,13,2.0],[1447,15,14.0],[1447,16,24.0],[1447,17,1.0],[1447,18,1.0],[1447,19,5.0],[1447,22,4.0],[1447,23,11.0],[1447,25,5.0],[1447,27,4.0],[1447,28,2.0],[1447,29,19.0],[1447,30,1.0],[1447,31,1.0],[1447,32,1.0],[1447,34,4.0],[1447,36,4.0],[1447,41,2.0],[1447,44,22.0],[1447,48,8.0],[1447,49,3.0],[1447,50,1.0],[1447,51,15.0],[1447,52,1.0],[1447,54,8.0],[1447,55,3.0],[1447,56,2.0],[1447,57,3.0],[1447,58,7.0],[1447,62,10.0],[1447,63,3.0],[1447,65,6.0],[1447,67,1.0],[1447,69,3.0],[1447,71,3.0],[1447,73,1.0],[1447,75,4.0],[1447,76,3.0],[1447,79,2.0],[1447,81,4.0],[1447,82,10.0],[1447,85,2.0],[1447,90,1.0],[1447,92,3.0],[1447,93,3.0],[1447,94,4.0],[1447,95,3.0],[1447,97,2.0],[1447,98,1.0],[1447,99,2.0],[1447,103,1.0],[1447,104,2.0],[1447,105,22.0],[1447,107,3.0],[1447,109,1.0],[1447,113,2.0],[1447,114,12.0],[1447,115,3.0],[1447,116,4.0],[1447,121,1.0],[1447,122,2.0],[1447,125,7.0],[1447,133,1.0],[1447,134,1.0],[1447,137,2.0],[1447,141,7.0],[1447,142,2.0],[1447,149,1.0],[1447,151,2.0],[1447,152,1.0],[1447,153,2.0],[1447,156,3.0],[1447,157,1.0],[1447,160,3.0],[1447,161,13.0],[1447,163,3.0],[1447,165,1.0],[1447,172,4.0],[1447,173,1.0],[1447,174,1.0],[1447,176,18.0],[1447,177,1.0],[1447,184,3.0],[1447,185,3.0],[1447,187,1.0],[1447,193,1.0],[1447,242,4.0],[1447,256,1.0],[1448,112,1.0],[1448,125,2.0],[1449,1,2.0],[1449,13,2.0],[1449,65,1.0],[1450,60,2.0],[1450,63,1.0],[1450,103,1.0],[1451,3,1.0],[1451,19,1.0],[1451,112,3.0],[1452,57,1.0],[1452,75,1.0],[1452,80,1.0],[1452,103,1.0],[1452,165,1.0],[1453,4,2.0],[1453,12,4.0],[1454,6,1.0],[1454,18,5.0],[1454,22,3.0],[1454,27,2.0],[1454,31,2.0],[1454,93,1.0],[1454,113,1.0],[1454,122,4.0],[1455,1,89.0],[1455,2,25.0],[1455,3,3.0],[1455,4,11.0],[1455,5,8.0],[1455,6,15.0],[1455,7,40.0],[1455,8,32.0],[1455,9,5.0],[1455,10,35.0],[1455,11,21.0],[1455,13,6.0],[1455,14,41.0],[1455,15,7.0],[1455,16,15.0],[1455,17,11.0],[1455,18,10.0],[1455,19,9.0],[1455,20,19.0],[1455,21,11.0],[1455,22,10.0],[1455,23,17.0],[1455,24,29.0],[1455,25,52.0],[1455,26,12.0],[1455,27,28.0],[1455,28,19.0],[1455,29,15.0],[1455,30,19.0],[1455,31,68.0],[1455,32,15.0],[1455,33,6.0],[1455,34,15.0],[1455,35,14.0],[1455,36,20.0],[1455,37,11.0],[1455,38,21.0],[1455,39,9.0],[1455,40,5.0],[1455,41,36.0],[1455,42,4.0],[1455,43,43.0],[1455,44,6.0],[1455,45,14.0],[1455,46,18.0],[1455,47,30.0],[1455,48,24.0],[1455,49,23.0],[1455,50,44.0],[1455,51,7.0],[1455,52,11.0],[1455,53,32.0],[1455,54,24.0],[1455,55,4.0],[1455,56,12.0],[1455,57,15.0],[1455,58,17.0],[1455,59,4.0],[1455,60,20.0],[1455,61,180.0],[1455,62,3.0],[1455,63,25.0],[1455,64,24.0],[1455,65,22.0],[1455,66,18.0],[1455,67,15.0],[1455,68,30.0],[1455,69,9.0],[1455,70,14.0],[1455,71,4.0],[1455,72,9.0],[1455,73,4.0],[1455,74,35.0],[1455,75,4.0],[1455,76,29.0],[1455,77,31.0],[1455,78,24.0],[1455,79,42.0],[1455,80,17.0],[1455,81,39.0],[1455,82,32.0],[1455,83,24.0],[1455,84,10.0],[1455,85,42.0],[1455,86,125.0],[1455,87,32.0],[1455,88,27.0],[1455,89,36.0],[1455,90,74.0],[1455,91,12.0],[1455,92,14.0],[1455,93,19.0],[1455,94,2.0],[1455,95,29.0],[1455,97,18.0],[1455,98,29.0],[1455,99,8.0],[1455,100,34.0],[1455,101,29.0],[1455,102,15.0],[1455,103,13.0],[1455,104,23.0],[1455,105,2.0],[1455,106,10.0],[1455,107,18.0],[1455,108,23.0],[1455,109,39.0],[1455,110,4.0],[1455,111,1.0],[1455,112,21.0],[1455,113,7.0],[1455,114,7.0],[1455,115,26.0],[1455,116,13.0],[1455,117,38.0],[1455,118,167.0],[1455,119,29.0],[1455,120,12.0],[1455,121,4.0],[1455,122,9.0],[1455,124,19.0],[1455,125,28.0],[1455,126,5.0],[1455,127,24.0],[1455,128,23.0],[1455,129,15.0],[1455,130,22.0],[1455,131,18.0],[1455,132,6.0],[1455,133,4.0],[1455,134,43.0],[1455,135,20.0],[1455,136,33.0],[1455,137,3.0],[1455,138,25.0],[1455,139,11.0],[1455,140,16.0],[1455,141,8.0],[1455,142,10.0],[1455,143,5.0],[1455,144,37.0],[1455,145,21.0],[1455,146,39.0],[1455,147,5.0],[1455,148,39.0],[1455,149,39.0],[1455,150,48.0],[1455,151,31.0],[1455,152,33.0],[1455,153,35.0],[1455,155,33.0],[1455,156,21.0],[1455,157,8.0],[1455,158,47.0],[1455,159,21.0],[1455,160,7.0],[1455,161,8.0],[1455,162,34.0],[1455,163,30.0],[1455,164,13.0],[1455,165,49.0],[1455,166,4.0],[1455,167,14.0],[1455,168,15.0],[1455,169,26.0],[1455,170,42.0],[1455,171,17.0],[1455,172,29.0],[1455,173,5.0],[1455,174,28.0],[1455,175,2.0],[1455,176,36.0],[1455,177,22.0],[1455,178,47.0],[1455,179,18.0],[1455,180,18.0],[1455,181,4.0],[1455,182,12.0],[1455,183,1.0],[1455,184,16.0],[1455,185,32.0],[1455,186,4.0],[1455,187,19.0],[1455,188,5.0],[1455,189,7.0],[1455,190,65.0],[1455,191,38.0],[1455,192,57.0],[1455,193,35.0],[1455,194,25.0],[1455,195,50.0],[1455,196,34.0],[1455,197,13.0],[1455,198,29.0],[1455,199,32.0],[1455,200,49.0],[1455,201,2.0],[1455,202,25.0],[1455,203,33.0],[1455,204,23.0],[1455,205,24.0],[1455,206,7.0],[1455,207,36.0],[1455,208,1.0],[1455,209,34.0],[1455,210,28.0],[1455,211,2.0],[1455,212,32.0],[1455,213,11.0],[1455,216,6.0],[1455,217,3.0],[1455,218,42.0],[1455,219,6.0],[1455,220,16.0],[1455,221,9.0],[1455,222,32.0],[1455,223,19.0],[1455,224,48.0],[1455,225,19.0],[1455,226,25.0],[1455,227,55.0],[1455,228,36.0],[1455,229,49.0],[1455,230,38.0],[1455,231,16.0],[1455,232,1.0],[1455,233,28.0],[1455,234,10.0],[1455,235,18.0],[1455,236,45.0],[1455,237,4.0],[1455,238,18.0],[1455,239,5.0],[1455,240,34.0],[1455,241,8.0],[1455,242,50.0],[1455,243,7.0],[1455,244,14.0],[1455,245,40.0],[1455,246,20.0],[1455,247,7.0],[1455,248,18.0],[1455,249,9.0],[1455,251,5.0],[1455,253,60.0],[1455,254,3.0],[1455,255,3.0],[1455,256,6.0],[1455,257,6.0],[1455,258,3.0],[1455,260,1.0],[1455,262,1.0],[1455,263,1.0],[1456,22,13.0],[1457,6,1.0],[1457,49,1.0],[1458,2,5.0],[1458,3,4.0],[1458,4,3.0],[1458,6,2.0],[1458,13,1.0],[1458,21,1.0],[1458,25,3.0],[1458,27,2.0],[1458,28,4.0],[1458,31,3.0],[1458,36,1.0],[1458,44,1.0],[1458,58,9.0],[1458,67,5.0],[1458,69,13.0],[1458,75,2.0],[1458,76,1.0],[1458,82,2.0],[1458,84,2.0],[1458,87,1.0],[1458,90,78.0],[1458,92,13.0],[1458,95,9.0],[1458,98,6.0],[1458,102,22.0],[1458,105,8.0],[1458,107,3.0],[1458,109,2.0],[1458,113,3.0],[1458,114,12.0],[1458,122,1.0],[1458,133,3.0],[1458,165,4.0],[1458,172,2.0],[1459,4,5.0],[1459,6,4.0],[1459,13,4.0],[1459,15,1.0],[1459,16,1.0],[1459,17,3.0],[1459,31,2.0],[1459,62,1.0],[1459,69,8.0],[1459,73,41.0],[1459,84,2.0],[1459,87,3.0],[1459,94,15.0],[1459,99,3.0],[1459,121,1.0],[1459,124,3.0],[1459,141,1.0],[1459,156,1.0],[1459,158,2.0],[1460,85,2.0],[1461,18,1.0],[1461,187,4.0],[1462,62,1.0],[1462,77,1.0],[1462,78,7.0],[1462,90,1.0],[1463,1,3.0],[1463,25,1.0],[1463,61,1.0],[1463,68,1.0],[1463,83,1.0],[1463,100,1.0],[1463,109,2.0],[1463,127,1.0],[1463,149,6.0],[1463,190,1.0],[1463,195,1.0],[1463,218,2.0],[1463,230,1.0],[1464,3,3.0],[1464,4,3.0],[1464,5,9.0],[1464,7,1.0],[1464,9,2.0],[1464,15,6.0],[1464,19,8.0],[1464,109,1.0],[1464,116,1.0],[1464,125,2.0],[1465,67,1.0],[1465,109,1.0],[1466,12,1.0],[1466,26,4.0],[1466,28,1.0],[1466,85,2.0],[1467,15,99.0],[1467,21,1.0],[1468,3,1.0],[1468,10,1.0],[1468,31,3.0],[1468,63,1.0],[1468,92,3.0],[1468,105,2.0],[1468,118,3.0],[1468,133,1.0],[1468,153,44.0],[1468,163,1.0],[1469,15,1.0],[1469,110,1.0],[1470,1,2.0],[1470,4,4.0],[1470,5,2.0],[1470,6,9.0],[1470,9,1.0],[1470,10,5.0],[1470,11,69.0],[1470,12,4.0],[1470,13,10.0],[1470,15,19.0],[1470,16,3.0],[1470,17,2.0],[1470,25,2.0],[1470,26,9.0],[1470,28,385.0],[1470,31,1.0],[1470,39,1.0],[1470,54,2.0],[1470,56,1.0],[1470,57,27.0],[1470,59,1.0],[1470,60,7.0],[1470,62,10.0],[1470,63,315.0],[1470,65,1.0],[1470,66,2.0],[1470,67,4.0],[1470,69,1.0],[1470,70,1.0],[1470,77,1.0],[1470,80,4.0],[1470,82,1.0],[1470,85,36.0],[1470,88,27.0],[1470,89,129.0],[1470,91,15.0],[1470,92,15.0],[1470,94,8.0],[1470,95,14.0],[1470,97,48.0],[1470,106,1.0],[1470,109,108.0],[1470,111,3.0],[1470,113,17.0],[1470,114,1.0],[1470,116,5.0],[1470,119,1.0],[1470,120,723.0],[1470,138,37.0],[1470,145,1.0],[1470,151,1.0],[1470,153,9.0],[1470,159,24.0],[1470,161,16.0],[1470,162,2.0],[1470,163,2.0],[1470,167,1.0],[1470,169,1.0],[1470,171,1.0],[1470,172,1.0],[1470,181,3.0],[1470,193,4.0],[1470,204,1.0],[1470,205,3.0],[1470,224,2.0],[1470,226,12.0],[1470,240,37.0],[1470,244,2.0],[1470,249,1.0],[1471,2,1.0],[1471,10,1.0],[1471,23,1.0],[1471,51,1.0],[1471,80,7.0],[1471,105,2.0],[1472,71,1.0],[1472,161,1.0],[1473,13,3.0],[1473,36,4.0],[1474,3,4.0],[1474,5,8.0],[1474,6,2.0],[1474,9,3.0],[1474,10,3.0],[1474,12,7.0],[1474,13,2.0],[1474,17,2.0],[1474,18,12.0],[1474,19,10.0],[1474,20,11.0],[1474,29,3.0],[1474,33,1.0],[1474,41,1.0],[1474,52,2.0],[1474,65,3.0],[1474,70,4.0],[1474,73,12.0],[1474,85,3.0],[1474,88,1.0],[1474,98,2.0],[1474,103,9.0],[1474,104,2.0],[1474,105,4.0],[1474,112,35.0],[1474,121,4.0],[1474,124,7.0],[1474,133,1.0],[1474,151,2.0],[1474,176,7.0],[1474,184,1.0],[1474,245,2.0],[1475,15,4.0],[1475,16,1.0],[1475,44,9.0],[1475,76,1.0],[1475,98,1.0],[1475,144,2.0],[1476,33,1.0],[1476,187,3.0],[1476,222,31.0],[1477,15,1.0],[1477,116,1.0],[1477,128,1.0],[1478,71,3.0],[1478,88,1.0],[1478,102,9.0],[1479,7,1.0],[1479,14,3.0],[1479,15,10.0],[1479,18,7.0],[1479,20,2.0],[1479,21,1.0],[1479,30,4.0],[1479,31,1.0],[1479,69,8.0],[1479,82,8.0],[1479,98,1.0],[1479,99,1.0],[1479,109,2.0],[1479,112,2.0],[1479,114,2.0],[1479,173,1.0],[1480,21,2.0],[1480,122,17.0],[1481,0,10.0],[1481,1,40.0],[1481,3,165.0],[1481,4,1.0],[1481,5,55.0],[1481,6,69.0],[1481,7,14.0],[1481,9,76.0],[1481,10,7.0],[1481,11,1.0],[1481,12,2.0],[1481,13,2.0],[1481,14,1.0],[1481,15,6.0],[1481,16,6.0],[1481,17,8.0],[1481,18,163.0],[1481,19,96.0],[1481,20,94.0],[1481,21,25.0],[1481,22,2.0],[1481,23,11.0],[1481,24,5.0],[1481,25,36.0],[1481,26,2.0],[1481,27,44.0],[1481,28,3.0],[1481,29,56.0],[1481,31,2.0],[1481,32,87.0],[1481,33,63.0],[1481,34,7.0],[1481,35,96.0],[1481,36,45.0],[1481,41,1.0],[1481,44,135.0],[1481,46,8.0],[1481,47,8.0],[1481,48,30.0],[1481,49,7.0],[1481,51,229.0],[1481,52,5.0],[1481,54,11.0],[1481,55,53.0],[1481,56,4.0],[1481,57,11.0],[1481,58,34.0],[1481,59,88.0],[1481,60,21.0],[1481,61,2.0],[1481,62,18.0],[1481,63,43.0],[1481,65,3.0],[1481,68,10.0],[1481,69,137.0],[1481,70,8.0],[1481,71,2.0],[1481,73,57.0],[1481,75,85.0],[1481,76,35.0],[1481,79,3.0],[1481,80,5.0],[1481,81,24.0],[1481,82,81.0],[1481,83,1.0],[1481,84,84.0],[1481,85,104.0],[1481,87,2.0],[1481,88,10.0],[1481,89,20.0],[1481,90,60.0],[1481,91,21.0],[1481,93,7.0],[1481,94,10.0],[1481,96,108.0],[1481,97,22.0],[1481,98,43.0],[1481,99,5.0],[1481,100,31.0],[1481,101,1.0],[1481,102,4.0],[1481,103,64.0],[1481,104,124.0],[1481,105,33.0],[1481,106,17.0],[1481,107,1.0],[1481,108,4.0],[1481,110,6.0],[1481,112,54.0],[1481,113,18.0],[1481,114,164.0],[1481,115,45.0],[1481,116,13.0],[1481,117,1.0],[1481,118,1.0],[1481,120,29.0],[1481,121,48.0],[1481,122,1.0],[1481,123,1.0],[1481,124,55.0],[1481,125,60.0],[1481,127,4.0],[1481,129,1.0],[1481,130,5.0],[1481,131,7.0],[1481,133,3.0],[1481,134,2.0],[1481,135,2.0],[1481,136,10.0],[1481,137,3.0],[1481,140,69.0],[1481,141,3.0],[1481,142,1.0],[1481,145,8.0],[1481,148,1.0],[1481,149,3.0],[1481,150,3.0],[1481,151,12.0],[1481,153,8.0],[1481,156,4.0],[1481,157,6.0],[1481,158,12.0],[1481,159,16.0],[1481,160,89.0],[1481,161,87.0],[1481,162,14.0],[1481,163,4.0],[1481,164,5.0],[1481,165,8.0],[1481,166,2.0],[1481,167,1.0],[1481,170,2.0],[1481,172,2.0],[1481,173,3.0],[1481,174,24.0],[1481,176,74.0],[1481,177,12.0],[1481,182,1.0],[1481,184,32.0],[1481,186,105.0],[1481,190,2.0],[1481,191,15.0],[1481,193,58.0],[1481,198,2.0],[1481,199,1.0],[1481,204,1.0],[1481,225,1.0],[1481,228,1.0],[1481,239,7.0],[1481,248,1.0],[1481,249,1.0],[1481,255,4.0],[1482,15,2.0],[1482,19,5.0],[1482,20,1.0],[1482,31,5.0],[1482,32,2.0],[1482,44,1.0],[1482,65,4.0],[1482,85,1.0],[1482,92,1.0],[1482,103,4.0],[1482,112,2.0],[1482,113,10.0],[1482,131,2.0],[1482,140,10.0],[1483,19,1.0],[1483,75,1.0],[1483,121,1.0],[1483,141,1.0],[1483,158,1.0],[1484,10,4.0],[1485,10,1.0],[1485,12,2.0],[1486,0,28.0],[1486,1,50.0],[1486,2,52.0],[1486,4,16.0],[1486,5,45.0],[1486,8,6.0],[1486,9,10.0],[1486,10,46.0],[1486,11,2.0],[1486,12,40.0],[1486,14,1.0],[1486,15,410.0],[1486,17,90.0],[1486,18,371.0],[1486,21,49.0],[1486,23,6.0],[1486,24,2.0],[1486,26,2.0],[1486,27,44.0],[1486,30,55.0],[1486,32,5.0],[1486,33,1.0],[1486,34,2.0],[1486,35,9.0],[1486,37,3.0],[1486,38,19.0],[1486,39,14.0],[1486,40,2808.0],[1486,42,3146.0],[1486,46,24.0],[1486,47,9.0],[1486,48,1049.0],[1486,51,10.0],[1486,52,11.0],[1486,58,1.0],[1486,62,11.0],[1486,63,10.0],[1486,66,4.0],[1486,67,5.0],[1486,69,58.0],[1486,71,58.0],[1486,74,5.0],[1486,75,32.0],[1486,76,309.0],[1486,79,2.0],[1486,80,38.0],[1486,82,13.0],[1486,84,9.0],[1486,85,46.0],[1486,86,9.0],[1486,87,2.0],[1486,90,5.0],[1486,97,9.0],[1486,100,451.0],[1486,101,64.0],[1486,102,4.0],[1486,104,23.0],[1486,105,49.0],[1486,106,141.0],[1486,107,2.0],[1486,109,18.0],[1486,110,1.0],[1486,112,4.0],[1486,115,37.0],[1486,116,24.0],[1486,118,15.0],[1486,119,2.0],[1486,122,19.0],[1486,124,3.0],[1486,125,4.0],[1486,126,32117.0],[1486,127,9.0],[1486,128,390.0],[1486,129,9.0],[1486,130,53.0],[1486,131,162.0],[1486,132,230.0],[1486,133,79.0],[1486,134,274.0],[1486,135,4.0],[1486,137,146.0],[1486,142,27.0],[1486,150,6.0],[1486,154,8142.0],[1486,155,5.0],[1486,157,8.0],[1486,170,5.0],[1486,171,5.0],[1486,176,96.0],[1486,177,66.0],[1486,182,3.0],[1486,183,174.0],[1486,184,5.0],[1486,187,178.0],[1486,193,431.0],[1486,198,2.0],[1486,199,7.0],[1486,202,1.0],[1486,205,3.0],[1486,208,37856.0],[1486,213,5.0],[1486,214,1.0],[1486,215,1.0],[1486,224,5.0],[1486,240,9.0],[1486,245,1.0],[1486,249,1.0],[1486,255,2.0],[1486,256,5.0],[1486,258,1708.0],[1487,3,3.0],[1487,23,1.0],[1487,46,1.0],[1487,48,2.0],[1487,51,1.0],[1487,92,1.0],[1488,3,3.0],[1488,6,1.0],[1488,12,2.0],[1488,21,7.0],[1488,107,2.0],[1488,140,4.0],[1489,15,6.0],[1489,16,8.0],[1489,18,7.0],[1489,19,5.0],[1489,37,392.0],[1489,43,73.0],[1489,52,1.0],[1489,61,12.0],[1489,92,1.0],[1489,97,3.0],[1489,99,1.0],[1489,114,8.0],[1489,149,1.0],[1489,176,23.0],[1490,33,1.0],[1490,82,1.0],[1490,84,1.0],[1490,115,1.0],[1490,153,1.0],[1490,161,1.0],[1491,1,1.0],[1491,3,3.0],[1491,12,1.0],[1491,15,1.0],[1491,19,4.0],[1491,59,1.0],[1491,62,25.0],[1491,186,5.0],[1492,31,1.0],[1492,58,3.0],[1492,103,1.0],[1492,157,1.0],[1493,24,1.0],[1493,104,1.0],[1493,172,1.0],[1494,15,3.0],[1494,16,2.0],[1494,26,3.0],[1494,65,2.0],[1494,105,1.0],[1494,107,6.0],[1494,109,1.0],[1494,116,2.0],[1495,5,1.0],[1495,12,2.0],[1495,15,13.0],[1495,54,2.0],[1495,55,17.0],[1495,56,6.0],[1495,70,1.0],[1495,94,12.0],[1495,97,2.0],[1495,109,1.0],[1496,6,6.0],[1496,13,1.0],[1496,21,1.0],[1496,65,2.0],[1496,69,3.0],[1496,87,2.0],[1497,6,1.0],[1497,36,4.0],[1497,85,3.0],[1498,1,1.0],[1498,7,1.0],[1498,12,17.0],[1498,15,6.0],[1498,16,12.0],[1498,18,1.0],[1498,19,1.0],[1498,20,4.0],[1498,21,5.0],[1498,28,3.0],[1498,37,1.0],[1498,62,1.0],[1498,65,10.0],[1498,85,4.0],[1498,92,2.0],[1498,94,1.0],[1498,96,4.0],[1498,99,1.0],[1498,100,2.0],[1498,105,1.0],[1498,109,3.0],[1498,112,22.0],[1498,116,3.0],[1498,122,2.0],[1498,124,1.0],[1498,141,4.0],[1498,149,1.0],[1498,184,1.0],[1499,92,1.0],[1499,95,2.0],[1500,0,8.0],[1500,25,1.0],[1500,57,1.0],[1500,58,7.0],[1500,82,1.0],[1500,90,5.0],[1500,102,3.0],[1500,137,23.0],[1500,140,13.0],[1500,158,1.0],[1500,245,2.0],[1501,15,1.0],[1501,19,1.0],[1501,23,1.0],[1501,27,1.0],[1501,116,2.0],[1501,119,1.0],[1502,6,2.0],[1503,68,1.0],[1503,102,1.0],[1504,3,13.0],[1504,6,12.0],[1504,7,4.0],[1504,8,3.0],[1504,9,5.0],[1504,10,4.0],[1504,11,1.0],[1504,12,8.0],[1504,14,3.0],[1504,15,10.0],[1504,16,33.0],[1504,18,1.0],[1504,21,1.0],[1504,23,2.0],[1504,25,17.0],[1504,27,6.0],[1504,28,2.0],[1504,31,14.0],[1504,33,1.0],[1504,35,16.0],[1504,36,2.0],[1504,37,5.0],[1504,43,1.0],[1504,49,2.0],[1504,52,10.0],[1504,57,5.0],[1504,58,6.0],[1504,62,7.0],[1504,63,37.0],[1504,67,16.0],[1504,73,1.0],[1504,75,33.0],[1504,80,15.0],[1504,83,1.0],[1504,85,16.0],[1504,88,6.0],[1504,89,2.0],[1504,90,6.0],[1504,91,4.0],[1504,92,20.0],[1504,98,8.0],[1504,105,10.0],[1504,106,19.0],[1504,111,2.0],[1504,115,16.0],[1504,120,111.0],[1504,121,2.0],[1504,122,2.0],[1504,133,2.0],[1504,141,21.0],[1504,148,2.0],[1504,151,5.0],[1504,155,1.0],[1504,156,414.0],[1504,159,32.0],[1504,160,1.0],[1504,161,9.0],[1504,162,2.0],[1504,163,2.0],[1504,169,1.0],[1504,170,1.0],[1504,172,2.0],[1504,174,28.0],[1504,176,1.0],[1504,180,24.0],[1504,198,29.0],[1504,213,3.0],[1504,222,2.0],[1504,226,15.0],[1504,239,1.0],[1505,1,1.0],[1505,3,14.0],[1505,4,20.0],[1505,5,13.0],[1505,6,67.0],[1505,7,11.0],[1505,8,1.0],[1505,10,32.0],[1505,11,101.0],[1505,13,31.0],[1505,14,11.0],[1505,17,17.0],[1505,20,1.0],[1505,21,7.0],[1505,23,26.0],[1505,25,46.0],[1505,28,2.0],[1505,29,22.0],[1505,31,13.0],[1505,34,8.0],[1505,36,2.0],[1505,37,8.0],[1505,44,12.0],[1505,47,1.0],[1505,48,2.0],[1505,51,24.0],[1505,52,4.0],[1505,58,420.0],[1505,61,10.0],[1505,63,18.0],[1505,65,37.0],[1505,68,2.0],[1505,69,49.0],[1505,73,1.0],[1505,75,30.0],[1505,76,54.0],[1505,79,6.0],[1505,81,6.0],[1505,82,7.0],[1505,84,3.0],[1505,85,2.0],[1505,87,14.0],[1505,88,23.0],[1505,90,52.0],[1505,92,36.0],[1505,95,46.0],[1505,97,4.0],[1505,98,16.0],[1505,99,5.0],[1505,104,78.0],[1505,105,305.0],[1505,106,6.0],[1505,107,3.0],[1505,110,1.0],[1505,111,2.0],[1505,113,33.0],[1505,114,38.0],[1505,115,8.0],[1505,120,9.0],[1505,122,19.0],[1505,125,15.0],[1505,130,1.0],[1505,133,38.0],[1505,134,2.0],[1505,140,22.0],[1505,141,170.0],[1505,149,3.0],[1505,155,6.0],[1505,156,2.0],[1505,158,5.0],[1505,162,10.0],[1505,165,15.0],[1505,166,1.0],[1505,167,1.0],[1505,169,3.0],[1505,172,2.0],[1505,173,2.0],[1505,176,20.0],[1505,177,1.0],[1505,179,1.0],[1505,184,15.0],[1505,191,14.0],[1505,203,1.0],[1505,221,1.0],[1505,255,3.0],[1506,5,1.0],[1506,18,3.0],[1506,19,6.0],[1506,21,3.0],[1506,56,7.0],[1506,85,2.0],[1506,103,3.0],[1506,112,5.0],[1506,131,7.0],[1506,222,6.0],[1507,1,1.0],[1507,2,1.0],[1507,10,1.0],[1507,19,1.0],[1507,21,6.0],[1507,29,4.0],[1507,51,1.0],[1507,58,1.0],[1507,70,1.0],[1507,71,3.0],[1507,75,2.0],[1507,98,1.0],[1507,112,13.0],[1507,125,1.0],[1507,140,6.0],[1507,158,1.0],[1508,16,1.0],[1508,26,1.0],[1508,28,1.0],[1508,36,2.0],[1508,44,1.0],[1508,59,1.0],[1508,65,1.0],[1508,67,1.0],[1508,73,3.0],[1508,75,1.0],[1508,90,1.0],[1508,97,2.0],[1508,98,2.0],[1508,113,1.0],[1508,115,1.0],[1509,18,1.0],[1509,52,1.0],[1509,60,5.0],[1509,62,1.0],[1509,81,6.0],[1509,87,8.0],[1509,103,3.0],[1509,112,6.0],[1509,124,2.0],[1510,1,16.0],[1510,3,7.0],[1510,4,1.0],[1510,5,16.0],[1510,6,1.0],[1510,7,6.0],[1510,11,1.0],[1510,12,6.0],[1510,13,5.0],[1510,15,13.0],[1510,18,10.0],[1510,19,6.0],[1510,20,5.0],[1510,23,5.0],[1510,24,2.0],[1510,27,3.0],[1510,29,4.0],[1510,31,1.0],[1510,32,3.0],[1510,35,22.0],[1510,36,3.0],[1510,37,17.0],[1510,39,1.0],[1510,43,9.0],[1510,44,8.0],[1510,49,22.0],[1510,51,2.0],[1510,52,1.0],[1510,57,3.0],[1510,62,2.0],[1510,67,4.0],[1510,69,1.0],[1510,71,1.0],[1510,75,2.0],[1510,77,2.0],[1510,79,1.0],[1510,81,1.0],[1510,82,4.0],[1510,84,4.0],[1510,85,2.0],[1510,91,2.0],[1510,93,3.0],[1510,96,9.0],[1510,97,1.0],[1510,98,2.0],[1510,103,3.0],[1510,105,1.0],[1510,107,1.0],[1510,112,11.0],[1510,113,1.0],[1510,114,13.0],[1510,115,4.0],[1510,121,2.0],[1510,124,6.0],[1510,131,4.0],[1510,137,7.0],[1510,153,8.0],[1510,157,1.0],[1510,183,1.0],[1510,184,1.0],[1510,226,3.0],[1511,63,2.0],[1511,102,1.0],[1512,16,1.0],[1512,55,1.0],[1512,75,3.0],[1512,116,1.0],[1512,156,1.0],[1513,3,2.0],[1513,6,1.0],[1513,9,6.0],[1513,18,2.0],[1513,23,8.0],[1513,29,3.0],[1513,33,2.0],[1513,44,8.0],[1513,51,4.0],[1513,85,8.0],[1513,95,3.0],[1513,98,4.0],[1513,103,4.0],[1513,112,5.0],[1513,114,1.0],[1513,142,2.0],[1513,176,1.0],[1513,184,6.0],[1514,18,1.0],[1514,33,1.0],[1514,90,1.0],[1514,97,4.0],[1514,103,1.0],[1514,112,1.0],[1514,124,2.0],[1514,125,2.0],[1515,9,1.0],[1515,59,1.0],[1515,72,2.0],[1515,147,3.0],[1515,164,1.0],[1515,239,1.0],[1515,251,3.0],[1516,98,2.0],[1516,114,2.0],[1517,10,1.0],[1517,11,12.0],[1517,13,5.0],[1517,17,2.0],[1517,35,23.0],[1517,56,34.0],[1517,58,3.0],[1517,59,5.0],[1517,88,2.0],[1517,160,89.0],[1518,1,2.0],[1518,10,1.0],[1518,15,1.0],[1518,19,1.0],[1518,28,1.0],[1518,58,1.0],[1518,59,1.0],[1518,61,1.0],[1518,62,57.0],[1518,80,4.0],[1518,149,2.0],[1518,157,1.0],[1518,222,3.0],[1518,229,1.0],[1519,2,1.0],[1519,3,1.0],[1519,6,3.0],[1519,7,1.0],[1519,12,2.0],[1519,14,1.0],[1519,18,6.0],[1519,19,6.0],[1519,21,11.0],[1519,27,3.0],[1519,30,1.0],[1519,33,1.0],[1519,40,3.0],[1519,62,2.0],[1519,99,1.0],[1519,101,3.0],[1519,103,2.0],[1519,107,1.0],[1519,114,1.0],[1519,118,1.0],[1519,131,1.0],[1519,245,1.0],[1520,5,13.0],[1520,6,232.0],[1520,7,19.0],[1520,13,5.0],[1520,20,80.0],[1520,36,2.0],[1520,44,19.0],[1520,54,3.0],[1520,57,1.0],[1520,58,5.0],[1520,62,1.0],[1520,67,3.0],[1520,69,55.0],[1520,77,4.0],[1520,80,5.0],[1520,87,1.0],[1520,114,3.0],[1520,118,1.0],[1520,139,3.0],[1520,205,1.0],[1521,14,4.0],[1521,100,1.0],[1521,174,29.0],[1522,69,14.0],[1523,30,10.0],[1523,46,1.0],[1523,66,8.0],[1523,130,1.0],[1523,134,2.0],[1523,184,3.0],[1524,57,1.0],[1524,103,2.0],[1525,3,3.0],[1525,4,5.0],[1525,5,6.0],[1525,6,2.0],[1525,16,2.0],[1525,19,2.0],[1525,29,2.0],[1525,31,2.0],[1525,33,5.0],[1525,70,4.0],[1525,113,1.0],[1525,121,1.0],[1525,176,4.0],[1525,252,33.0],[1526,98,6.0],[1527,12,2.0],[1527,15,3.0],[1527,16,4.0],[1527,107,1.0],[1528,1,8.0],[1528,2,3.0],[1528,3,4.0],[1528,4,5.0],[1528,6,13.0],[1528,7,2.0],[1528,8,2.0],[1528,9,3.0],[1528,10,7.0],[1528,11,7.0],[1528,12,15.0],[1528,13,1.0],[1528,14,5.0],[1528,15,57.0],[1528,16,4.0],[1528,17,9.0],[1528,18,42.0],[1528,19,18.0],[1528,20,1.0],[1528,21,13.0],[1528,23,4.0],[1528,24,2.0],[1528,28,2.0],[1528,29,15.0],[1528,30,16.0],[1528,31,28.0],[1528,34,1.0],[1528,36,9.0],[1528,41,1.0],[1528,43,1.0],[1528,45,1.0],[1528,48,4.0],[1528,51,20.0],[1528,52,2.0],[1528,57,28.0],[1528,63,1.0],[1528,65,15.0],[1528,67,2.0],[1528,69,10.0],[1528,70,9.0],[1528,75,7.0],[1528,76,4.0],[1528,82,12.0],[1528,85,3.0],[1528,87,2.0],[1528,88,2.0],[1528,89,2.0],[1528,92,3.0],[1528,95,5.0],[1528,96,1.0],[1528,97,3.0],[1528,98,5.0],[1528,99,1.0],[1528,100,2.0],[1528,102,1.0],[1528,103,21.0],[1528,104,1.0],[1528,105,3.0],[1528,106,2.0],[1528,111,1.0],[1528,112,9.0],[1528,113,11.0],[1528,114,20.0],[1528,115,3.0],[1528,116,10.0],[1528,121,3.0],[1528,122,27.0],[1528,124,3.0],[1528,125,3.0],[1528,128,2.0],[1528,131,2.0],[1528,133,1.0],[1528,134,2.0],[1528,140,7.0],[1528,141,6.0],[1528,145,2.0],[1528,157,1.0],[1528,158,1.0],[1528,169,1.0],[1528,170,1.0],[1528,172,2.0],[1528,176,8.0],[1528,184,10.0],[1528,245,3.0],[1529,13,4.0],[1529,112,4.0],[1530,2,1.0],[1530,18,1.0],[1530,97,1.0],[1530,142,1.0],[1531,14,1.0],[1531,33,1.0],[1532,19,2.0],[1532,20,1.0],[1532,33,1.0],[1532,85,8.0],[1532,121,1.0],[1532,248,3.0],[1533,3,15.0],[1533,6,21.0],[1533,13,8.0],[1533,14,10.0],[1533,15,1.0],[1533,21,3.0],[1533,25,1.0],[1533,31,12.0],[1533,62,2.0],[1533,63,1.0],[1533,73,4.0],[1533,83,3.0],[1533,95,5.0],[1533,106,20.0],[1533,109,1.0],[1533,113,5.0],[1533,115,12.0],[1533,153,6.0],[1533,172,3.0],[1534,112,2.0],[1535,31,1.0],[1535,49,1.0],[1535,103,1.0],[1536,2,4.0],[1536,3,3.0],[1536,15,1.0],[1536,65,6.0],[1536,114,7.0],[1536,115,14.0],[1536,116,1.0],[1536,176,6.0],[1537,31,1.0],[1537,88,1.0],[1538,73,2.0],[1539,52,1.0],[1539,125,3.0],[1540,3,4.0],[1540,10,1.0],[1540,11,1.0],[1540,18,1.0],[1540,27,5.0],[1540,33,1.0],[1540,36,5.0],[1540,51,2.0],[1540,52,1.0],[1540,54,53.0],[1540,56,44.0],[1540,57,40.0],[1540,58,2.0],[1540,59,25.0],[1540,62,19.0],[1540,63,1.0],[1540,69,2.0],[1540,70,9.0],[1540,73,4.0],[1540,74,2.0],[1540,75,5.0],[1540,76,4.0],[1540,90,4.0],[1540,92,2.0],[1540,97,4.0],[1540,100,1.0],[1540,103,1.0],[1540,104,3.0],[1540,115,1.0],[1540,116,2.0],[1540,123,1.0],[1540,140,9.0],[1540,156,1.0],[1540,160,240.0],[1540,161,9.0],[1540,176,3.0],[1541,3,7.0],[1541,4,1.0],[1541,5,4.0],[1541,6,26.0],[1541,9,2.0],[1541,10,6.0],[1541,11,1.0],[1541,12,2.0],[1541,13,5.0],[1541,14,5.0],[1541,15,2.0],[1541,17,1.0],[1541,19,1.0],[1541,20,2.0],[1541,23,1.0],[1541,27,7.0],[1541,30,6.0],[1541,31,13.0],[1541,36,2.0],[1541,47,2.0],[1541,51,2.0],[1541,52,1.0],[1541,57,1.0],[1541,75,9.0],[1541,81,3.0],[1541,82,2.0],[1541,90,1.0],[1541,92,1.0],[1541,95,2.0],[1541,97,1.0],[1541,100,2.0],[1541,103,3.0],[1541,105,6.0],[1541,106,3.0],[1541,109,2.0],[1541,111,1.0],[1541,112,7.0],[1541,113,2.0],[1541,114,9.0],[1541,115,8.0],[1541,122,11.0],[1541,133,3.0],[1541,141,19.0],[1541,156,1.0],[1541,172,1.0],[1541,176,3.0],[1542,27,7.0],[1543,19,1.0],[1543,29,5.0],[1543,76,1.0],[1543,80,4.0],[1544,1,10.0],[1544,3,1.0],[1544,9,3.0],[1544,12,5.0],[1544,15,20.0],[1544,16,26.0],[1544,18,2.0],[1544,19,5.0],[1544,20,1.0],[1544,23,2.0],[1544,26,4.0],[1544,28,10.0],[1544,33,3.0],[1544,36,1.0],[1544,47,1.0],[1544,51,1.0],[1544,52,1.0],[1544,53,2.0],[1544,58,1.0],[1544,62,34.0],[1544,67,9.0],[1544,69,1.0],[1544,77,1.0],[1544,82,1.0],[1544,85,5.0],[1544,90,17.0],[1544,97,1.0],[1544,100,1.0],[1544,103,1.0],[1544,105,2.0],[1544,112,11.0],[1544,115,1.0],[1544,116,22.0],[1544,120,28.0],[1544,121,1.0],[1544,122,6.0],[1544,124,1.0],[1544,138,9.0],[1544,159,16.0],[1544,161,1.0],[1544,185,1.0],[1544,222,3.0],[1544,231,7.0],[1544,240,1.0],[1544,243,2.0],[1544,249,2.0],[1545,7,1.0],[1545,80,2.0],[1546,13,1.0],[1546,44,2.0],[1546,57,7.0],[1546,62,3.0],[1546,165,1.0],[1547,3,2.0],[1547,4,1.0],[1547,14,1.0],[1547,17,5.0],[1547,21,3.0],[1547,29,1.0],[1547,36,1.0],[1547,63,1.0],[1547,82,1.0],[1547,85,5.0],[1547,88,1.0],[1547,96,2.0],[1547,97,2.0],[1547,103,2.0],[1547,113,9.0],[1547,122,5.0],[1547,130,1.0],[1548,12,19.0],[1548,15,89.0],[1548,44,9.0],[1548,47,1.0],[1548,54,3.0],[1548,76,30.0],[1548,97,5.0],[1548,125,1.0],[1548,140,9.0],[1548,234,1.0],[1549,12,4.0],[1550,252,42.0],[1551,104,1.0],[1551,153,1.0],[1552,0,11.0],[1552,3,22.0],[1552,4,1.0],[1552,5,19.0],[1552,6,6.0],[1552,7,3.0],[1552,10,4.0],[1552,11,1.0],[1552,13,3.0],[1552,15,1.0],[1552,18,3.0],[1552,21,4.0],[1552,23,12.0],[1552,25,4.0],[1552,27,3.0],[1552,28,1.0],[1552,31,4.0],[1552,32,6.0],[1552,43,2.0],[1552,51,4.0],[1552,54,13.0],[1552,55,1.0],[1552,57,12.0],[1552,58,7.0],[1552,59,39.0],[1552,62,5.0],[1552,69,19.0],[1552,70,11.0],[1552,73,14.0],[1552,75,1.0],[1552,80,3.0],[1552,82,9.0],[1552,87,3.0],[1552,90,14.0],[1552,91,1.0],[1552,92,1.0],[1552,93,1.0],[1552,95,9.0],[1552,98,12.0],[1552,99,5.0],[1552,102,8.0],[1552,103,3.0],[1552,106,4.0],[1552,110,1.0],[1552,114,42.0],[1552,115,13.0],[1552,122,14.0],[1552,125,1.0],[1552,140,2.0],[1552,141,1.0],[1552,142,1.0],[1552,151,1.0],[1552,155,1.0],[1552,158,1.0],[1552,163,6.0],[1552,176,1.0],[1553,15,4.0],[1554,62,1.0],[1554,84,1.0],[1555,32,2.0],[1555,60,7.0],[1555,62,1.0],[1555,86,1.0],[1555,172,2.0],[1556,16,1.0],[1556,26,2.0],[1556,35,2.0],[1556,80,1.0],[1556,116,2.0],[1556,161,1.0],[1556,193,4.0],[1557,6,1.0],[1557,13,3.0],[1557,14,5.0],[1557,15,3.0],[1557,18,11.0],[1557,29,1.0],[1557,30,3.0],[1557,36,1.0],[1557,49,1.0],[1557,92,3.0],[1557,115,1.0],[1557,176,1.0],[1558,5,1.0],[1558,70,4.0],[1558,98,5.0],[1559,5,2.0],[1559,10,1.0],[1559,18,2.0],[1559,21,1.0],[1559,35,6.0],[1559,54,2.0],[1559,58,1.0],[1559,59,1.0],[1559,60,2.0],[1559,62,1.0],[1559,75,2.0],[1559,82,1.0],[1559,83,4.0],[1559,104,1.0],[1559,106,1.0],[1559,115,2.0],[1559,160,2.0],[1559,171,48.0],[1559,213,5.0],[1559,235,1.0],[1559,243,1.0],[1559,253,1.0],[1560,3,23.0],[1560,5,10.0],[1560,6,4.0],[1560,18,2.0],[1560,21,11.0],[1560,23,2.0],[1560,28,1.0],[1560,36,1.0],[1560,44,7.0],[1560,51,5.0],[1560,66,2.0],[1560,71,14.0],[1560,75,2.0],[1560,76,6.0],[1560,80,1.0],[1560,82,4.0],[1560,98,9.0],[1560,114,20.0],[1560,115,5.0],[1560,116,14.0],[1560,122,10.0],[1560,125,3.0],[1560,133,1.0],[1560,156,1.0],[1560,157,6.0],[1560,172,6.0],[1561,4,1.0],[1561,5,2.0],[1561,9,1.0],[1561,11,2.0],[1561,12,1.0],[1561,13,2.0],[1561,14,3.0],[1561,15,1.0],[1561,26,1.0],[1561,85,6.0],[1561,90,2.0],[1561,93,1.0],[1561,112,4.0],[1561,113,11.0],[1561,115,4.0],[1561,158,1.0],[1561,172,1.0],[1562,1,3.0],[1562,2,5.0],[1562,4,1.0],[1562,5,1.0],[1562,10,5.0],[1562,11,1.0],[1562,14,1.0],[1562,17,1.0],[1562,20,1.0],[1562,21,1.0],[1562,22,1.0],[1562,23,3.0],[1562,24,1.0],[1562,25,2.0],[1562,26,1.0],[1562,27,2.0],[1562,29,1.0],[1562,30,1.0],[1562,34,1.0],[1562,36,1.0],[1562,38,3.0],[1562,39,1.0],[1562,40,1.0],[1562,41,8.0],[1562,43,3.0],[1562,45,3.0],[1562,46,1.0],[1562,47,4.0],[1562,48,2.0],[1562,49,1.0],[1562,50,2.0],[1562,51,1.0],[1562,53,2.0],[1562,54,1.0],[1562,57,1.0],[1562,58,2.0],[1562,59,1.0],[1562,61,18.0],[1562,64,1.0],[1562,65,1.0],[1562,66,1.0],[1562,68,2.0],[1562,69,1.0],[1562,70,1.0],[1562,72,1.0],[1562,73,1.0],[1562,74,1.0],[1562,76,1.0],[1562,77,1.0],[1562,79,5.0],[1562,80,1.0],[1562,85,1.0],[1562,87,1.0],[1562,90,2.0],[1562,92,3.0],[1562,93,2.0],[1562,97,3.0],[1562,100,2.0],[1562,101,3.0],[1562,102,3.0],[1562,105,1.0],[1562,107,3.0],[1562,108,2.0],[1562,112,2.0],[1562,117,1.0],[1562,119,4.0],[1562,120,1.0],[1562,125,3.0],[1562,127,2.0],[1562,129,3.0],[1562,130,2.0],[1562,131,16.0],[1562,133,1.0],[1562,134,1.0],[1562,135,1.0],[1562,136,4.0],[1562,137,1.0],[1562,140,2.0],[1562,141,1.0],[1562,144,2.0],[1562,146,5.0],[1562,149,7.0],[1562,151,1.0],[1562,152,1.0],[1562,153,2.0],[1562,155,5.0],[1562,156,2.0],[1562,157,4.0],[1562,158,1.0],[1562,160,1.0],[1562,162,1.0],[1562,163,1.0],[1562,164,2.0],[1562,165,1.0],[1562,166,1.0],[1562,169,2.0],[1562,173,2.0],[1562,174,1.0],[1562,176,1.0],[1562,178,2.0],[1562,182,1.0],[1562,184,1.0],[1562,188,3.0],[1562,190,1.0],[1562,193,3.0],[1562,195,3.0],[1562,196,1.0],[1562,197,2.0],[1562,198,4.0],[1562,200,3.0],[1562,202,3.0],[1562,203,1.0],[1562,204,2.0],[1562,206,3.0],[1562,207,1.0],[1562,209,1.0],[1562,216,1.0],[1562,219,1.0],[1562,220,3.0],[1562,221,2.0],[1562,222,3.0],[1562,224,6.0],[1562,225,1.0],[1562,226,1.0],[1562,227,2.0],[1562,228,1.0],[1562,230,4.0],[1562,231,1.0],[1562,233,2.0],[1562,236,1.0],[1562,238,1.0],[1562,239,1.0],[1562,242,1.0],[1562,243,1.0],[1562,246,3.0],[1562,248,4.0],[1562,254,1.0],[1562,256,1.0],[1563,1,3.0],[1563,3,4.0],[1563,6,1.0],[1563,7,2.0],[1563,9,3.0],[1563,10,6.0],[1563,12,38.0],[1563,13,18.0],[1563,15,33.0],[1563,16,19.0],[1563,17,1.0],[1563,18,2.0],[1563,19,3.0],[1563,23,6.0],[1563,27,3.0],[1563,28,9.0],[1563,29,7.0],[1563,30,1.0],[1563,31,6.0],[1563,36,1.0],[1563,49,6.0],[1563,54,9.0],[1563,56,29.0],[1563,58,1.0],[1563,63,7.0],[1563,67,3.0],[1563,69,2.0],[1563,85,1.0],[1563,92,4.0],[1563,97,1.0],[1563,99,1.0],[1563,103,6.0],[1563,105,10.0],[1563,106,6.0],[1563,109,9.0],[1563,111,2.0],[1563,112,30.0],[1563,116,10.0],[1563,121,1.0],[1563,125,2.0],[1563,137,25.0],[1563,138,2.0],[1563,151,2.0],[1563,170,2.0],[1563,177,1.0],[1563,231,1.0],[1563,245,1.0],[1564,30,2.0],[1564,65,2.0],[1564,107,1.0],[1565,114,5.0],[1566,6,3.0],[1566,9,4.0],[1566,13,1.0],[1566,14,1.0],[1566,23,1.0],[1566,29,1.0],[1566,36,5.0],[1566,44,3.0],[1566,51,4.0],[1566,82,1.0],[1566,85,2.0],[1566,98,1.0],[1566,104,2.0],[1566,112,1.0],[1566,114,14.0],[1566,125,2.0],[1566,127,1.0],[1566,134,3.0],[1566,157,2.0],[1566,184,4.0],[1567,1,8.0],[1567,15,4.0],[1567,19,1.0],[1567,85,2.0],[1567,97,2.0],[1568,131,3.0],[1568,158,2.0],[1569,1,3.0],[1569,30,2.0],[1569,36,1.0],[1569,51,7.0],[1569,57,11.0],[1569,58,1.0],[1569,75,1.0],[1569,82,1.0],[1569,93,1.0],[1569,98,1.0],[1569,114,12.0],[1569,152,2.0],[1570,82,2.0],[1571,112,3.0],[1571,116,2.0],[1572,7,4.0],[1573,4,2.0],[1573,56,10.0],[1573,70,2.0],[1573,125,4.0],[1573,177,1.0],[1574,31,2.0],[1575,3,2.0],[1575,48,1.0],[1575,52,2.0],[1575,81,1.0],[1575,103,1.0],[1575,114,9.0],[1575,129,2.0],[1576,2,2.0],[1576,19,1.0],[1577,12,1.0],[1577,16,2.0],[1577,67,25.0],[1577,87,1.0],[1577,116,10.0],[1578,0,44.0],[1578,1,104.0],[1578,2,906.0],[1578,3,51.0],[1578,4,58.0],[1578,5,60.0],[1578,6,23.0],[1578,7,12.0],[1578,8,46.0],[1578,9,47.0],[1578,10,41.0],[1578,11,32.0],[1578,12,202.0],[1578,13,108.0],[1578,14,2.0],[1578,15,207.0],[1578,16,470.0],[1578,17,25.0],[1578,18,595.0],[1578,19,27.0],[1578,20,50.0],[1578,21,41.0],[1578,22,147.0],[1578,23,15.0],[1578,24,2.0],[1578,25,412.0],[1578,26,81.0],[1578,27,12.0],[1578,28,386.0],[1578,29,9.0],[1578,30,719.0],[1578,31,18.0],[1578,32,9.0],[1578,33,379.0],[1578,34,104.0],[1578,35,31.0],[1578,36,10.0],[1578,37,23.0],[1578,38,2.0],[1578,39,6.0],[1578,40,24.0],[1578,42,31.0],[1578,43,23.0],[1578,44,5.0],[1578,46,3.0],[1578,47,57.0],[1578,48,23.0],[1578,49,37.0],[1578,50,2.0],[1578,51,31.0],[1578,52,145.0],[1578,53,625.0],[1578,54,66.0],[1578,55,2.0],[1578,56,161.0],[1578,57,51.0],[1578,58,46.0],[1578,59,83.0],[1578,60,12.0],[1578,62,144.0],[1578,63,86.0],[1578,64,1.0],[1578,65,81.0],[1578,66,41.0],[1578,67,137.0],[1578,68,7.0],[1578,69,43.0],[1578,70,21.0],[1578,71,52.0],[1578,72,998.0],[1578,73,57.0],[1578,74,22.0],[1578,75,16.0],[1578,76,359.0],[1578,77,285.0],[1578,78,8.0],[1578,79,119.0],[1578,80,2466.0],[1578,81,102.0],[1578,82,975.0],[1578,83,23.0],[1578,84,787.0],[1578,85,80.0],[1578,86,17.0],[1578,87,2188.0],[1578,88,11.0],[1578,89,880.0],[1578,90,58.0],[1578,91,6.0],[1578,92,19.0],[1578,93,3.0],[1578,94,4.0],[1578,95,25.0],[1578,96,11.0],[1578,97,53.0],[1578,98,150.0],[1578,99,303.0],[1578,100,64.0],[1578,101,87.0],[1578,102,4.0],[1578,103,180.0],[1578,104,1305.0],[1578,105,1.0],[1578,106,135.0],[1578,107,128.0],[1578,108,6.0],[1578,109,56.0],[1578,110,38.0],[1578,111,1.0],[1578,112,197.0],[1578,113,132.0],[1578,114,323.0],[1578,115,14580.0],[1578,116,6496.0],[1578,117,6.0],[1578,118,101.0],[1578,119,134.0],[1578,120,29.0],[1578,121,3.0],[1578,122,46.0],[1578,123,31.0],[1578,124,93.0],[1578,125,5.0],[1578,126,3.0],[1578,128,4.0],[1578,129,2.0],[1578,130,10.0],[1578,131,576.0],[1578,133,1.0],[1578,134,12.0],[1578,135,240.0],[1578,136,2466.0],[1578,137,5.0],[1578,138,2.0],[1578,139,7.0],[1578,140,226.0],[1578,141,97.0],[1578,142,25.0],[1578,143,2.0],[1578,144,2408.0],[1578,145,5.0],[1578,146,1.0],[1578,147,718.0],[1578,148,16.0],[1578,150,3.0],[1578,151,184.0],[1578,152,41.0],[1578,153,74.0],[1578,154,1.0],[1578,155,1.0],[1578,156,35.0],[1578,157,122.0],[1578,158,235.0],[1578,159,2.0],[1578,160,237.0],[1578,161,5.0],[1578,162,29.0],[1578,163,1.0],[1578,164,10.0],[1578,165,4.0],[1578,166,1.0],[1578,167,5.0],[1578,168,77.0],[1578,169,311.0],[1578,170,9.0],[1578,171,111.0],[1578,172,6.0],[1578,173,716.0],[1578,174,5.0],[1578,175,382.0],[1578,176,911.0],[1578,177,8.0],[1578,178,23.0],[1578,179,4.0],[1578,180,567.0],[1578,181,721.0],[1578,182,458.0],[1578,183,24.0],[1578,184,17.0],[1578,185,46.0],[1578,186,204.0],[1578,187,527.0],[1578,188,291.0],[1578,189,12.0],[1578,190,114.0],[1578,191,148.0],[1578,192,64.0],[1578,193,73.0],[1578,195,25.0],[1578,196,24.0],[1578,198,19.0],[1578,199,60.0],[1578,200,2.0],[1578,201,39.0],[1578,202,16.0],[1578,203,3.0],[1578,205,55.0],[1578,207,15.0],[1578,208,2.0],[1578,209,20.0],[1578,210,26.0],[1578,211,3.0],[1578,212,8.0],[1578,213,215.0],[1578,214,1.0],[1578,215,53687.0],[1578,216,7.0],[1578,217,2.0],[1578,218,4.0],[1578,219,431.0],[1578,220,36301.0],[1578,221,1.0],[1578,222,21.0],[1578,223,2.0],[1578,225,65.0],[1578,226,47.0],[1578,227,1.0],[1578,228,1.0],[1578,229,8.0],[1578,230,19.0],[1578,231,92.0],[1578,232,360.0],[1578,233,1.0],[1578,234,1527.0],[1578,235,8.0],[1578,236,25.0],[1578,237,1.0],[1578,238,70.0],[1578,239,232.0],[1578,240,9.0],[1578,241,383.0],[1578,242,1.0],[1578,243,82.0],[1578,244,6.0],[1578,246,4.0],[1578,247,121.0],[1578,248,451.0],[1578,249,3.0],[1578,251,92.0],[1578,252,241.0],[1578,253,10.0],[1578,254,7.0],[1578,255,203.0],[1578,256,14.0],[1578,257,296.0],[1578,258,1.0],[1578,259,2726.0],[1578,260,533.0],[1578,262,464925.0],[1578,263,5.0],[1579,19,1.0],[1579,115,2.0],[1579,132,3.0],[1579,133,1.0],[1579,155,1.0],[1579,214,1.0],[1579,261,3.0],[1580,6,1.0],[1580,13,6.0],[1580,36,3.0],[1580,51,4.0],[1580,58,1.0],[1580,73,9.0],[1580,81,4.0],[1580,104,1.0],[1580,191,4.0],[1581,1,2.0],[1582,3,10.0],[1582,9,1.0],[1582,23,2.0],[1582,34,1.0],[1582,35,1.0],[1582,36,119.0],[1582,37,2.0],[1582,44,12.0],[1582,49,1.0],[1582,51,1.0],[1582,61,1.0],[1582,66,2.0],[1582,71,8.0],[1582,75,19.0],[1582,76,7.0],[1582,84,54.0],[1582,98,3.0],[1582,106,9.0],[1582,114,6.0],[1582,115,7.0],[1582,122,4.0],[1582,148,3.0],[1582,156,1.0],[1582,171,1.0],[1582,249,5.0],[1582,250,1.0],[1583,15,3.0],[1583,16,5.0],[1583,26,1.0],[1583,107,1.0],[1583,109,2.0],[1583,131,1.0],[1584,3,9.0],[1584,26,39.0],[1584,85,2.0],[1584,116,2.0],[1585,48,2.0],[1585,51,3.0],[1585,56,23.0],[1585,73,3.0],[1585,75,2.0],[1585,76,1.0],[1585,80,3.0],[1585,104,3.0],[1586,15,3.0],[1587,30,5.0],[1587,104,4.0],[1587,191,1.0],[1588,15,13.0],[1588,16,23.0],[1588,18,4.0],[1588,19,1.0],[1588,20,1.0],[1588,26,6.0],[1588,28,474.0],[1588,31,1.0],[1588,52,1.0],[1588,61,1.0],[1588,67,1.0],[1588,85,54.0],[1588,88,1.0],[1588,89,33.0],[1588,102,4.0],[1588,110,3.0],[1588,116,6.0],[1588,122,1.0],[1588,142,6.0],[1588,171,10.0],[1588,176,6.0],[1588,177,1.0],[1588,240,9.0],[1589,57,2.0],[1590,58,1.0],[1590,249,2.0],[1591,3,4.0],[1591,97,1.0],[1592,9,3.0],[1592,14,1.0],[1592,17,1.0],[1592,19,1.0],[1592,36,1.0],[1592,57,2.0],[1592,67,3.0],[1592,85,4.0],[1592,124,1.0],[1593,128,2.0],[1593,133,1.0],[1594,3,2.0],[1594,31,1.0],[1594,54,1.0],[1594,80,1.0],[1594,84,1.0],[1594,98,3.0],[1594,105,1.0],[1594,106,4.0],[1594,114,2.0],[1594,115,1.0],[1594,120,2.0],[1594,177,2.0],[1595,11,4.0],[1595,72,5.0],[1595,73,3.0],[1595,147,1.0],[1595,148,2.0],[1595,164,1.0],[1596,18,2.0],[1597,109,4.0],[1598,0,1.0],[1598,3,1.0],[1598,6,1.0],[1598,7,2.0],[1598,10,1.0],[1598,12,1.0],[1598,15,20.0],[1598,16,20.0],[1598,18,12.0],[1598,19,3.0],[1598,21,2.0],[1598,24,1.0],[1598,26,9.0],[1598,28,6.0],[1598,29,1.0],[1598,32,1.0],[1598,48,1.0],[1598,51,2.0],[1598,59,1.0],[1598,67,2.0],[1598,69,3.0],[1598,71,2.0],[1598,72,2.0],[1598,73,1.0],[1598,89,1.0],[1598,97,1.0],[1598,98,2.0],[1598,104,1.0],[1598,107,4.0],[1598,114,8.0],[1598,116,8.0],[1598,120,1.0],[1598,121,1.0],[1598,138,1.0],[1598,140,2.0],[1598,148,1.0],[1598,164,2.0],[1598,176,3.0],[1598,182,1.0],[1598,239,1.0],[1598,251,1.0],[1599,12,1.0],[1599,24,1.0],[1599,49,1.0],[1599,95,1.0],[1599,105,3.0],[1599,120,2.0],[1600,3,12.0],[1600,18,1.0],[1600,27,1.0],[1600,33,1.0],[1600,54,2.0],[1600,67,2.0],[1600,135,1.0],[1600,172,1.0],[1601,0,1.0],[1601,12,2.0],[1601,19,1.0],[1601,28,3.0],[1601,33,3.0],[1601,82,7.0],[1601,93,1.0],[1601,103,2.0],[1602,1,1.0],[1602,9,1.0],[1602,30,1.0],[1602,45,3.0],[1602,46,2.0],[1602,72,2.0],[1602,82,2.0],[1602,85,1.0],[1602,112,1.0],[1602,114,1.0],[1602,135,12.0],[1602,144,68.0],[1602,153,2.0],[1602,175,5.0],[1602,181,18.0],[1602,184,2.0],[1602,185,13.0],[1602,188,3.0],[1602,190,2.0],[1602,193,1.0],[1602,199,2.0],[1602,201,1.0],[1602,205,1.0],[1602,213,219.0],[1602,251,1.0],[1602,257,20.0],[1602,259,7.0],[1602,260,19.0],[1603,2,1.0],[1603,4,1.0],[1603,5,5.0],[1603,6,6.0],[1603,7,4.0],[1603,10,4.0],[1603,11,4.0],[1603,13,27.0],[1603,14,1.0],[1603,16,4.0],[1603,17,3.0],[1603,21,3.0],[1603,23,4.0],[1603,25,3.0],[1603,54,1.0],[1603,56,1.0],[1603,62,1.0],[1603,63,1.0],[1603,65,2.0],[1603,68,1.0],[1603,71,1.0],[1603,85,1.0],[1603,87,1.0],[1603,90,4.0],[1603,92,6.0],[1603,95,4.0],[1603,98,3.0],[1603,105,5.0],[1603,106,2.0],[1603,107,2.0],[1603,113,20.0],[1603,114,1.0],[1603,125,2.0],[1603,141,2.0],[1604,15,13.0],[1605,13,5.0],[1606,9,2.0],[1606,15,2.0],[1606,23,3.0],[1607,1,1.0],[1607,3,1.0],[1607,12,2.0],[1607,15,2.0],[1607,18,2.0],[1607,19,1.0],[1607,20,5.0],[1607,21,1.0],[1607,22,1.0],[1607,23,3.0],[1607,26,1.0],[1607,27,4.0],[1607,30,6.0],[1607,32,3.0],[1607,33,3.0],[1607,35,1.0],[1607,36,3.0],[1607,44,1.0],[1607,46,5.0],[1607,48,2.0],[1607,49,3.0],[1607,58,1.0],[1607,63,1.0],[1607,69,2.0],[1607,97,3.0],[1607,100,1.0],[1607,103,1.0],[1607,107,4.0],[1607,112,2.0],[1607,114,2.0],[1607,115,1.0],[1607,124,4.0],[1607,131,1.0],[1607,136,2.0],[1607,141,1.0],[1607,161,1.0],[1607,171,1.0],[1607,231,1.0],[1608,3,1.0],[1608,15,1.0],[1608,16,5.0],[1608,26,2.0],[1608,56,5.0],[1608,57,1.0],[1608,58,3.0],[1608,59,1.0],[1608,69,1.0],[1608,70,1.0],[1608,73,4.0],[1608,80,3.0],[1608,99,1.0],[1608,140,1.0],[1608,148,1.0],[1608,153,3.0],[1608,185,1.0],[1608,212,1.0],[1608,226,1.0],[1608,246,1.0],[1608,251,1.0],[1609,116,4.0],[1610,16,1.0],[1610,21,2.0],[1610,29,1.0],[1610,75,3.0],[1610,87,2.0],[1610,105,2.0],[1610,107,1.0],[1610,109,2.0],[1611,0,2.0],[1611,1,347.0],[1611,2,29.0],[1611,3,8.0],[1611,4,22.0],[1611,5,15.0],[1611,6,18.0],[1611,7,47.0],[1611,8,26.0],[1611,9,7.0],[1611,10,41.0],[1611,11,24.0],[1611,12,3.0],[1611,13,5.0],[1611,14,49.0],[1611,15,5.0],[1611,16,21.0],[1611,17,25.0],[1611,18,24.0],[1611,19,22.0],[1611,20,31.0],[1611,21,13.0],[1611,22,15.0],[1611,23,40.0],[1611,24,202.0],[1611,25,89.0],[1611,26,41.0],[1611,27,36.0],[1611,28,18.0],[1611,29,26.0],[1611,30,20.0],[1611,31,81.0],[1611,32,23.0],[1611,33,4.0],[1611,34,50.0],[1611,35,36.0],[1611,36,20.0],[1611,37,11.0],[1611,38,28.0],[1611,39,16.0],[1611,40,12.0],[1611,41,56.0],[1611,42,5.0],[1611,43,78.0],[1611,44,18.0],[1611,45,89.0],[1611,46,12.0],[1611,47,58.0],[1611,48,20.0],[1611,49,34.0],[1611,50,44.0],[1611,51,7.0],[1611,52,70.0],[1611,53,41.0],[1611,54,41.0],[1611,55,9.0],[1611,56,8.0],[1611,57,14.0],[1611,58,41.0],[1611,59,4.0],[1611,60,47.0],[1611,61,210.0],[1611,62,6.0],[1611,63,26.0],[1611,64,25.0],[1611,65,25.0],[1611,66,15.0],[1611,67,14.0],[1611,68,45.0],[1611,69,26.0],[1611,70,20.0],[1611,71,9.0],[1611,72,10.0],[1611,73,8.0],[1611,74,34.0],[1611,75,9.0],[1611,76,32.0],[1611,77,22.0],[1611,78,58.0],[1611,79,48.0],[1611,80,24.0],[1611,81,57.0],[1611,82,26.0],[1611,83,19.0],[1611,84,17.0],[1611,85,32.0],[1611,86,89.0],[1611,87,28.0],[1611,88,45.0],[1611,89,30.0],[1611,90,111.0],[1611,91,15.0],[1611,92,18.0],[1611,93,19.0],[1611,94,3.0],[1611,95,21.0],[1611,96,2.0],[1611,97,26.0],[1611,98,31.0],[1611,99,9.0],[1611,100,65.0],[1611,101,46.0],[1611,102,57.0],[1611,103,14.0],[1611,104,34.0],[1611,105,16.0],[1611,106,9.0],[1611,107,22.0],[1611,108,40.0],[1611,109,42.0],[1611,110,18.0],[1611,111,2.0],[1611,112,17.0],[1611,113,12.0],[1611,114,14.0],[1611,115,34.0],[1611,116,4.0],[1611,117,97.0],[1611,118,194.0],[1611,119,40.0],[1611,120,21.0],[1611,121,12.0],[1611,122,3.0],[1611,124,45.0],[1611,125,25.0],[1611,126,1.0],[1611,127,43.0],[1611,128,47.0],[1611,129,13.0],[1611,130,45.0],[1611,131,50.0],[1611,132,4.0],[1611,133,4.0],[1611,134,37.0],[1611,135,36.0],[1611,136,53.0],[1611,137,1.0],[1611,138,42.0],[1611,139,21.0],[1611,140,21.0],[1611,141,20.0],[1611,142,29.0],[1611,143,16.0],[1611,144,43.0],[1611,145,45.0],[1611,146,36.0],[1611,147,7.0],[1611,148,36.0],[1611,149,116.0],[1611,150,70.0],[1611,151,37.0],[1611,152,110.0],[1611,153,44.0],[1611,154,4.0],[1611,155,43.0],[1611,156,41.0],[1611,157,27.0],[1611,158,102.0],[1611,159,42.0],[1611,160,7.0],[1611,161,21.0],[1611,162,56.0],[1611,163,26.0],[1611,164,8.0],[1611,165,44.0],[1611,166,8.0],[1611,167,7.0],[1611,168,14.0],[1611,169,42.0],[1611,170,38.0],[1611,171,14.0],[1611,172,25.0],[1611,173,9.0],[1611,174,27.0],[1611,175,3.0],[1611,176,58.0],[1611,177,42.0],[1611,178,77.0],[1611,179,12.0],[1611,180,17.0],[1611,181,5.0],[1611,182,24.0],[1611,183,1.0],[1611,184,23.0],[1611,185,36.0],[1611,186,4.0],[1611,187,15.0],[1611,188,18.0],[1611,189,24.0],[1611,190,127.0],[1611,191,51.0],[1611,192,106.0],[1611,193,57.0],[1611,194,34.0],[1611,195,70.0],[1611,196,50.0],[1611,197,19.0],[1611,198,61.0],[1611,199,46.0],[1611,200,76.0],[1611,201,12.0],[1611,202,38.0],[1611,203,39.0],[1611,204,41.0],[1611,205,100.0],[1611,206,63.0],[1611,207,68.0],[1611,208,2.0],[1611,209,58.0],[1611,210,38.0],[1611,211,7.0],[1611,212,53.0],[1611,213,16.0],[1611,214,1.0],[1611,216,9.0],[1611,217,11.0],[1611,218,53.0],[1611,219,10.0],[1611,220,11.0],[1611,221,8.0],[1611,222,55.0],[1611,223,18.0],[1611,224,64.0],[1611,225,29.0],[1611,226,34.0],[1611,227,65.0],[1611,228,38.0],[1611,229,85.0],[1611,230,35.0],[1611,231,10.0],[1611,232,11.0],[1611,233,29.0],[1611,234,7.0],[1611,235,32.0],[1611,236,44.0],[1611,237,6.0],[1611,238,21.0],[1611,239,5.0],[1611,240,39.0],[1611,241,9.0],[1611,242,47.0],[1611,243,19.0],[1611,244,6.0],[1611,245,41.0],[1611,246,33.0],[1611,247,11.0],[1611,248,20.0],[1611,249,13.0],[1611,251,128.0],[1611,252,1.0],[1611,253,49.0],[1611,254,1.0],[1611,255,3.0],[1611,256,20.0],[1611,257,5.0],[1611,258,1.0],[1611,261,1.0],[1611,262,1.0],[1611,263,1.0],[1612,103,4.0],[1613,6,1.0],[1613,14,2.0],[1613,113,5.0],[1614,106,2.0],[1614,133,1.0],[1614,216,1.0],[1615,6,1.0],[1615,18,1.0],[1615,31,1.0],[1615,33,1.0],[1615,49,5.0],[1615,95,1.0],[1615,103,12.0],[1615,112,10.0],[1615,123,1.0],[1615,124,1.0],[1615,125,1.0],[1615,129,2.0],[1615,140,11.0],[1616,5,3.0],[1616,6,1.0],[1616,9,5.0],[1616,29,3.0],[1616,30,2.0],[1616,46,2.0],[1616,51,5.0],[1616,75,7.0],[1616,82,1.0],[1616,90,2.0],[1616,91,1.0],[1616,103,6.0],[1616,104,2.0],[1616,113,3.0],[1616,114,2.0],[1616,151,3.0],[1616,156,1.0],[1616,157,2.0],[1617,2,2.0],[1617,115,1.0],[1617,172,4.0],[1618,1,2.0],[1618,9,1.0],[1618,19,1.0],[1618,23,1.0],[1618,30,6.0],[1618,73,1.0],[1618,85,10.0],[1618,103,3.0],[1618,121,1.0],[1618,131,2.0],[1618,151,1.0],[1619,3,3.0],[1620,4,2.0],[1620,11,3.0],[1621,58,3.0],[1621,82,1.0],[1621,97,1.0],[1621,103,2.0],[1621,112,2.0],[1621,122,2.0],[1621,176,5.0],[1622,1,112.0],[1622,2,16.0],[1622,3,6.0],[1622,4,9.0],[1622,5,7.0],[1622,6,8.0],[1622,7,19.0],[1622,8,39.0],[1622,9,13.0],[1622,10,14.0],[1622,11,7.0],[1622,12,1.0],[1622,13,2.0],[1622,14,14.0],[1622,15,5.0],[1622,16,18.0],[1622,17,21.0],[1622,18,14.0],[1622,19,5.0],[1622,20,20.0],[1622,21,6.0],[1622,22,2.0],[1622,23,19.0],[1622,24,62.0],[1622,25,42.0],[1622,26,18.0],[1622,27,33.0],[1622,28,12.0],[1622,29,23.0],[1622,30,11.0],[1622,31,66.0],[1622,32,15.0],[1622,33,5.0],[1622,34,17.0],[1622,35,13.0],[1622,36,24.0],[1622,37,10.0],[1622,38,13.0],[1622,39,18.0],[1622,40,6.0],[1622,41,24.0],[1622,42,3.0],[1622,43,40.0],[1622,44,10.0],[1622,45,23.0],[1622,46,26.0],[1622,47,30.0],[1622,48,13.0],[1622,49,39.0],[1622,50,42.0],[1622,51,10.0],[1622,52,18.0],[1622,53,22.0],[1622,54,25.0],[1622,55,5.0],[1622,56,6.0],[1622,57,8.0],[1622,58,26.0],[1622,59,7.0],[1622,60,31.0],[1622,61,208.0],[1622,62,4.0],[1622,63,17.0],[1622,64,24.0],[1622,65,17.0],[1622,66,29.0],[1622,67,7.0],[1622,68,75.0],[1622,69,21.0],[1622,70,11.0],[1622,71,10.0],[1622,72,7.0],[1622,73,4.0],[1622,74,56.0],[1622,75,7.0],[1622,76,22.0],[1622,77,21.0],[1622,78,17.0],[1622,79,32.0],[1622,80,17.0],[1622,81,32.0],[1622,82,39.0],[1622,83,30.0],[1622,84,5.0],[1622,85,57.0],[1622,86,85.0],[1622,87,12.0],[1622,88,26.0],[1622,89,23.0],[1622,90,53.0],[1622,91,15.0],[1622,92,9.0],[1622,93,9.0],[1622,94,1.0],[1622,95,22.0],[1622,96,4.0],[1622,97,18.0],[1622,98,25.0],[1622,99,7.0],[1622,100,36.0],[1622,101,42.0],[1622,102,11.0],[1622,103,16.0],[1622,104,30.0],[1622,105,6.0],[1622,106,12.0],[1622,107,30.0],[1622,108,23.0],[1622,109,35.0],[1622,110,17.0],[1622,112,15.0],[1622,113,2.0],[1622,114,4.0],[1622,115,15.0],[1622,116,20.0],[1622,117,40.0],[1622,118,94.0],[1622,119,51.0],[1622,120,30.0],[1622,121,13.0],[1622,122,60.0],[1622,123,1.0],[1622,124,22.0],[1622,125,23.0],[1622,126,5.0],[1622,127,25.0],[1622,128,25.0],[1622,129,18.0],[1622,130,35.0],[1622,131,26.0],[1622,132,4.0],[1622,133,1.0],[1622,134,38.0],[1622,135,29.0],[1622,136,39.0],[1622,138,31.0],[1622,139,8.0],[1622,140,22.0],[1622,141,17.0],[1622,142,4.0],[1622,143,7.0],[1622,144,32.0],[1622,145,49.0],[1622,146,26.0],[1622,147,6.0],[1622,148,29.0],[1622,149,39.0],[1622,150,49.0],[1622,151,18.0],[1622,152,38.0],[1622,153,23.0],[1622,154,2.0],[1622,155,54.0],[1622,156,23.0],[1622,157,9.0],[1622,158,61.0],[1622,159,38.0],[1622,160,6.0],[1622,161,14.0],[1622,162,35.0],[1622,163,22.0],[1622,164,19.0],[1622,165,58.0],[1622,166,4.0],[1622,167,7.0],[1622,168,15.0],[1622,169,35.0],[1622,170,82.0],[1622,171,11.0],[1622,172,29.0],[1622,173,8.0],[1622,174,48.0],[1622,175,4.0],[1622,176,43.0],[1622,177,29.0],[1622,178,82.0],[1622,179,11.0],[1622,180,28.0],[1622,181,4.0],[1622,182,21.0],[1622,183,2.0],[1622,184,6.0],[1622,185,35.0],[1622,186,7.0],[1622,187,18.0],[1622,188,14.0],[1622,189,12.0],[1622,190,59.0],[1622,191,37.0],[1622,192,60.0],[1622,193,31.0],[1622,194,26.0],[1622,195,49.0],[1622,196,38.0],[1622,197,15.0],[1622,198,47.0],[1622,199,32.0],[1622,200,29.0],[1622,201,6.0],[1622,202,16.0],[1622,203,35.0],[1622,204,21.0],[1622,205,34.0],[1622,206,37.0],[1622,207,39.0],[1622,209,38.0],[1622,210,29.0],[1622,211,3.0],[1622,212,25.0],[1622,213,18.0],[1622,214,1.0],[1622,216,4.0],[1622,217,2.0],[1622,218,46.0],[1622,219,12.0],[1622,220,13.0],[1622,221,6.0],[1622,222,28.0],[1622,223,19.0],[1622,224,57.0],[1622,225,21.0],[1622,226,37.0],[1622,227,40.0],[1622,228,30.0],[1622,229,29.0],[1622,230,45.0],[1622,231,8.0],[1622,232,2.0],[1622,233,18.0],[1622,234,8.0],[1622,235,17.0],[1622,236,27.0],[1622,237,4.0],[1622,238,20.0],[1622,239,3.0],[1622,240,25.0],[1622,241,6.0],[1622,242,50.0],[1622,243,13.0],[1622,244,12.0],[1622,245,34.0],[1622,246,14.0],[1622,247,1.0],[1622,248,63.0],[1622,249,13.0],[1622,250,2.0],[1622,251,4.0],[1622,252,3.0],[1622,253,36.0],[1622,254,1.0],[1622,256,7.0],[1622,257,5.0],[1622,258,1.0],[1623,3,2.0],[1623,5,1.0],[1623,6,5.0],[1623,9,1.0],[1623,12,5.0],[1623,14,1.0],[1623,15,8.0],[1623,16,3.0],[1623,18,3.0],[1623,19,3.0],[1623,21,3.0],[1623,26,3.0],[1623,30,3.0],[1623,31,4.0],[1623,55,1.0],[1623,69,5.0],[1623,85,6.0],[1623,92,1.0],[1623,93,2.0],[1623,95,1.0],[1623,103,7.0],[1623,107,2.0],[1623,111,2.0],[1623,112,6.0],[1623,116,33.0],[1623,128,2.0],[1623,129,3.0],[1624,5,2.0],[1624,11,1.0],[1624,15,1.0],[1624,103,1.0],[1624,109,4.0],[1625,15,2.0],[1625,46,1.0],[1625,116,2.0],[1626,3,3.0],[1626,15,2.0],[1626,57,1.0],[1626,59,5.0],[1626,73,16.0],[1626,99,1.0],[1626,114,1.0],[1626,115,1.0],[1626,152,1.0],[1626,158,1.0],[1627,142,3.0],[1628,12,1.0],[1628,15,1.0],[1628,35,6.0],[1628,80,1.0],[1628,92,2.0],[1628,186,1.0],[1629,3,2.0],[1629,6,2.0],[1629,7,1.0],[1629,17,1.0],[1629,21,1.0],[1629,25,1.0],[1629,62,2.0],[1629,65,10.0],[1629,87,6.0],[1629,99,1.0],[1629,113,1.0],[1629,114,1.0],[1629,125,5.0],[1629,163,1.0],[1630,3,13.0],[1630,4,6.0],[1630,5,18.0],[1630,7,2.0],[1630,8,2.0],[1630,9,1.0],[1630,10,1.0],[1630,11,30.0],[1630,14,2.0],[1630,17,2.0],[1630,19,1.0],[1630,31,2.0],[1630,35,7.0],[1630,36,7.0],[1630,37,7.0],[1630,48,2.0],[1630,49,4.0],[1630,54,113.0],[1630,55,9.0],[1630,56,2.0],[1630,59,71.0],[1630,62,18.0],[1630,69,19.0],[1630,70,2.0],[1630,71,6.0],[1630,73,2.0],[1630,75,2.0],[1630,77,24.0],[1630,79,3.0],[1630,82,4.0],[1630,85,1.0],[1630,88,10.0],[1630,92,2.0],[1630,94,17.0],[1630,95,10.0],[1630,97,6.0],[1630,124,2.0],[1630,126,1.0],[1630,128,7.0],[1630,140,3.0],[1630,141,3.0],[1630,153,10.0],[1630,160,193.0],[1630,169,1.0],[1630,176,2.0],[1630,177,1.0],[1630,185,12.0],[1630,205,2.0],[1630,212,1.0],[1630,222,8.0],[1630,255,3.0],[1631,62,1.0],[1631,132,1.0],[1631,143,1.0],[1631,168,2.0],[1631,214,4.0],[1631,216,4.0],[1631,261,4.0],[1632,6,1.0],[1632,10,1.0],[1632,14,2.0],[1632,15,3.0],[1632,28,3.0],[1632,63,1.0],[1632,85,1.0],[1632,89,1.0],[1632,97,1.0],[1632,116,1.0],[1632,153,2.0],[1633,12,4.0],[1633,15,3.0],[1633,18,1.0],[1634,3,2.0],[1634,15,2.0],[1634,18,4.0],[1634,25,1.0],[1634,29,2.0],[1634,44,3.0],[1634,134,8.0],[1634,184,17.0],[1635,2,4.0],[1635,4,3.0],[1635,10,2.0],[1635,13,1.0],[1635,36,3.0],[1635,58,3.0],[1635,73,3.0],[1635,90,1.0],[1635,103,1.0],[1635,112,2.0],[1635,162,1.0],[1635,172,1.0],[1635,176,2.0],[1636,6,4.0],[1636,7,3.0],[1636,19,1.0],[1636,33,1.0],[1636,36,1.0],[1636,87,1.0],[1636,103,5.0],[1636,104,3.0],[1636,106,1.0],[1636,113,2.0],[1636,122,2.0],[1636,252,1.0],[1637,1,23.0],[1637,3,13.0],[1637,5,42.0],[1637,7,10.0],[1637,12,34.0],[1637,14,1.0],[1637,15,120.0],[1637,16,13.0],[1637,17,4.0],[1637,18,53.0],[1637,19,11.0],[1637,20,35.0],[1637,21,6.0],[1637,25,5.0],[1637,27,9.0],[1637,28,5.0],[1637,29,19.0],[1637,31,5.0],[1637,32,3.0],[1637,33,12.0],[1637,34,1.0],[1637,40,1.0],[1637,48,1.0],[1637,55,3.0],[1637,57,12.0],[1637,59,3.0],[1637,62,1.0],[1637,63,12.0],[1637,65,4.0],[1637,67,3.0],[1637,69,7.0],[1637,70,2.0],[1637,73,3.0],[1637,80,6.0],[1637,82,2.0],[1637,85,14.0],[1637,90,18.0],[1637,91,6.0],[1637,93,5.0],[1637,95,4.0],[1637,96,10.0],[1637,97,2.0],[1637,98,10.0],[1637,99,2.0],[1637,100,4.0],[1637,101,2.0],[1637,102,10.0],[1637,103,2.0],[1637,105,2.0],[1637,107,96.0],[1637,108,1.0],[1637,112,9.0],[1637,114,7.0],[1637,115,23.0],[1637,116,26.0],[1637,121,2.0],[1637,122,7.0],[1637,124,6.0],[1637,131,6.0],[1637,135,3.0],[1637,140,10.0],[1637,142,1.0],[1637,144,1.0],[1637,147,70.0],[1637,150,1.0],[1637,156,2.0],[1637,160,6.0],[1637,161,42.0],[1637,165,8.0],[1637,167,2.0],[1637,171,2.0],[1637,176,1.0],[1637,182,1.0],[1637,239,3.0],[1637,252,6.0],[1637,259,1.0],[1638,6,1.0],[1638,31,1.0],[1638,69,4.0],[1638,105,1.0],[1638,114,1.0],[1639,15,10.0],[1639,16,2.0],[1639,25,1.0],[1639,26,16.0],[1639,33,2.0],[1639,67,1.0],[1639,85,2.0],[1639,97,1.0],[1639,110,1.0],[1639,148,5.0],[1639,204,1.0],[1640,3,1.0],[1640,13,6.0],[1640,16,2.0],[1640,29,1.0],[1640,63,1.0],[1640,80,8.0],[1640,85,5.0],[1640,93,1.0],[1640,103,1.0],[1641,6,5.0],[1641,49,1.0],[1642,15,2.0],[1643,1,1.0],[1643,8,1.0],[1643,25,1.0],[1643,49,2.0],[1643,79,1.0],[1643,96,1.0],[1643,116,1.0],[1643,118,1.0],[1643,130,1.0],[1643,149,1.0],[1643,218,1.0],[1643,253,3.0],[1644,8,3.0],[1644,9,3.0],[1644,13,2.0],[1644,17,3.0],[1644,25,4.0],[1644,29,1.0],[1644,30,3.0],[1644,56,2.0],[1644,62,2.0],[1644,65,1.0],[1644,82,6.0],[1644,92,4.0],[1644,113,1.0],[1644,157,10.0],[1645,132,1.0],[1645,261,1.0],[1646,21,1.0],[1646,113,1.0],[1647,13,1.0],[1647,18,3.0],[1647,87,2.0],[1648,147,2.0],[1648,164,1.0],[1648,239,1.0],[1648,249,3.0],[1648,251,3.0],[1649,20,3.0],[1649,27,4.0],[1649,36,3.0],[1649,51,1.0],[1649,60,25.0],[1649,75,7.0],[1649,84,2.0],[1649,98,2.0],[1649,106,3.0],[1649,114,11.0],[1649,144,1.0],[1649,170,1.0],[1650,10,3.0],[1650,31,1.0],[1650,114,3.0],[1651,13,1.0],[1651,18,4.0],[1651,19,1.0],[1651,20,1.0],[1651,21,1.0],[1651,49,12.0],[1651,62,1.0],[1651,65,1.0],[1651,73,3.0],[1651,112,1.0],[1651,113,2.0],[1651,114,4.0],[1652,132,1.0],[1652,216,2.0],[1653,57,1.0],[1653,96,1.0],[1653,164,1.0],[1654,0,9.0],[1654,2,1.0],[1654,3,1.0],[1654,5,8.0],[1654,6,7.0],[1654,7,3.0],[1654,9,48.0],[1654,11,2.0],[1654,13,10.0],[1654,15,10.0],[1654,18,6.0],[1654,19,1.0],[1654,20,1.0],[1654,21,16.0],[1654,27,7.0],[1654,29,78.0],[1654,31,4.0],[1654,33,1.0],[1654,36,4.0],[1654,44,27.0],[1654,46,2.0],[1654,49,1.0],[1654,51,1.0],[1654,58,9.0],[1654,62,2.0],[1654,75,3.0],[1654,79,1.0],[1654,81,2.0],[1654,82,6.0],[1654,90,1.0],[1654,93,12.0],[1654,95,1.0],[1654,96,4.0],[1654,97,1.0],[1654,103,3.0],[1654,104,3.0],[1654,106,2.0],[1654,109,2.0],[1654,112,2.0],[1654,113,7.0],[1654,115,2.0],[1654,125,1.0],[1654,137,2.0],[1654,140,5.0],[1654,169,1.0],[1654,172,1.0],[1654,176,9.0],[1654,190,1.0],[1654,197,2.0],[1655,15,1.0],[1655,18,1.0],[1655,19,1.0],[1655,112,2.0],[1655,113,1.0],[1655,131,2.0],[1655,172,1.0],[1655,184,5.0],[1656,19,1.0],[1656,63,1.0],[1656,81,1.0],[1657,72,3.0],[1657,115,3.0],[1657,116,1.0],[1657,140,1.0],[1657,144,2.0],[1657,186,1.0],[1657,215,12.0],[1657,220,2.0],[1657,262,108.0],[1658,6,8.0],[1658,7,2.0],[1658,10,1.0],[1658,11,2.0],[1658,14,7.0],[1658,49,1.0],[1659,17,3.0],[1659,97,2.0],[1659,121,1.0],[1660,13,1.0],[1660,21,3.0],[1660,46,1.0],[1660,59,1.0],[1660,82,2.0],[1660,113,1.0],[1660,122,2.0],[1660,134,1.0],[1661,9,7.0],[1661,18,4.0],[1661,36,1.0],[1661,75,1.0],[1661,81,1.0],[1661,82,1.0],[1661,92,2.0],[1661,105,7.0],[1661,112,7.0],[1661,116,7.0],[1662,5,49.0],[1662,18,2.0],[1662,44,25.0],[1662,47,1.0],[1662,51,9.0],[1662,57,5.0],[1662,58,1.0],[1662,60,6.0],[1662,68,1.0],[1662,76,6.0],[1662,80,2.0],[1662,82,64.0],[1662,87,1.0],[1662,90,4.0],[1662,96,1.0],[1662,103,2.0],[1662,106,1.0],[1662,107,1.0],[1662,122,2.0],[1662,125,27.0],[1662,153,4.0],[1662,176,7.0],[1662,177,1.0],[1662,185,4.0],[1663,4,1.0],[1663,85,1.0],[1664,1,74.0],[1664,2,26.0],[1664,3,8.0],[1664,4,7.0],[1664,5,1.0],[1664,6,7.0],[1664,7,16.0],[1664,8,19.0],[1664,9,5.0],[1664,10,38.0],[1664,11,6.0],[1664,12,2.0],[1664,14,27.0],[1664,15,10.0],[1664,16,4.0],[1664,17,10.0],[1664,18,19.0],[1664,19,4.0],[1664,20,24.0],[1664,21,4.0],[1664,22,2.0],[1664,23,8.0],[1664,24,28.0],[1664,25,28.0],[1664,26,5.0],[1664,27,15.0],[1664,28,10.0],[1664,29,17.0],[1664,30,4.0],[1664,31,33.0],[1664,32,6.0],[1664,33,4.0],[1664,34,13.0],[1664,35,3.0],[1664,36,18.0],[1664,37,9.0],[1664,38,19.0],[1664,39,22.0],[1664,40,1.0],[1664,41,18.0],[1664,42,3.0],[1664,43,27.0],[1664,44,10.0],[1664,45,13.0],[1664,46,8.0],[1664,47,17.0],[1664,48,15.0],[1664,49,30.0],[1664,50,29.0],[1664,51,1.0],[1664,52,8.0],[1664,53,14.0],[1664,54,22.0],[1664,55,7.0],[1664,56,6.0],[1664,57,7.0],[1664,58,11.0],[1664,59,2.0],[1664,60,10.0],[1664,61,114.0],[1664,62,2.0],[1664,63,13.0],[1664,64,17.0],[1664,65,15.0],[1664,66,19.0],[1664,67,10.0],[1664,68,22.0],[1664,69,12.0],[1664,70,3.0],[1664,71,1.0],[1664,72,3.0],[1664,73,4.0],[1664,74,23.0],[1664,75,5.0],[1664,76,13.0],[1664,77,29.0],[1664,78,23.0],[1664,79,22.0],[1664,80,18.0],[1664,81,21.0],[1664,82,24.0],[1664,83,17.0],[1664,84,7.0],[1664,85,16.0],[1664,86,71.0],[1664,87,8.0],[1664,88,12.0],[1664,89,11.0],[1664,90,37.0],[1664,91,6.0],[1664,92,4.0],[1664,93,6.0],[1664,95,3.0],[1664,97,5.0],[1664,98,14.0],[1664,99,4.0],[1664,100,28.0],[1664,101,25.0],[1664,102,9.0],[1664,103,9.0],[1664,104,13.0],[1664,105,3.0],[1664,106,9.0],[1664,107,15.0],[1664,108,13.0],[1664,109,17.0],[1664,110,5.0],[1664,111,1.0],[1664,112,19.0],[1664,113,1.0],[1664,114,2.0],[1664,115,7.0],[1664,116,3.0],[1664,117,33.0],[1664,118,91.0],[1664,119,33.0],[1664,120,5.0],[1664,121,5.0],[1664,122,1.0],[1664,123,1.0],[1664,124,14.0],[1664,125,20.0],[1664,126,3.0],[1664,127,24.0],[1664,128,25.0],[1664,129,13.0],[1664,130,14.0],[1664,131,15.0],[1664,134,25.0],[1664,135,14.0],[1664,136,40.0],[1664,138,28.0],[1664,139,5.0],[1664,140,25.0],[1664,141,11.0],[1664,142,8.0],[1664,143,2.0],[1664,144,22.0],[1664,145,12.0],[1664,146,28.0],[1664,147,6.0],[1664,148,26.0],[1664,149,39.0],[1664,150,37.0],[1664,151,19.0],[1664,152,35.0],[1664,153,18.0],[1664,154,2.0],[1664,155,21.0],[1664,156,14.0],[1664,158,25.0],[1664,159,12.0],[1664,160,4.0],[1664,161,8.0],[1664,162,22.0],[1664,163,13.0],[1664,164,7.0],[1664,165,21.0],[1664,166,2.0],[1664,167,8.0],[1664,168,1.0],[1664,169,15.0],[1664,170,17.0],[1664,171,7.0],[1664,172,21.0],[1664,173,3.0],[1664,174,113.0],[1664,175,1.0],[1664,176,27.0],[1664,177,19.0],[1664,178,36.0],[1664,179,20.0],[1664,180,7.0],[1664,182,18.0],[1664,184,10.0],[1664,185,11.0],[1664,187,5.0],[1664,188,37.0],[1664,189,4.0],[1664,190,59.0],[1664,191,29.0],[1664,192,39.0],[1664,193,20.0],[1664,194,19.0],[1664,195,29.0],[1664,196,7.0],[1664,197,16.0],[1664,198,18.0],[1664,199,23.0],[1664,200,20.0],[1664,201,10.0],[1664,202,15.0],[1664,203,22.0],[1664,204,17.0],[1664,205,23.0],[1664,206,29.0],[1664,207,25.0],[1664,209,26.0],[1664,210,25.0],[1664,211,2.0],[1664,212,34.0],[1664,213,8.0],[1664,216,10.0],[1664,218,40.0],[1664,219,7.0],[1664,220,11.0],[1664,221,10.0],[1664,222,9.0],[1664,223,12.0],[1664,224,16.0],[1664,225,6.0],[1664,226,19.0],[1664,227,27.0],[1664,228,20.0],[1664,229,39.0],[1664,230,15.0],[1664,231,11.0],[1664,232,3.0],[1664,233,16.0],[1664,234,4.0],[1664,235,6.0],[1664,236,24.0],[1664,237,2.0],[1664,238,9.0],[1664,239,6.0],[1664,240,24.0],[1664,241,4.0],[1664,242,33.0],[1664,243,6.0],[1664,244,4.0],[1664,245,37.0],[1664,246,4.0],[1664,248,4.0],[1664,249,16.0],[1664,250,1.0],[1664,251,2.0],[1664,253,25.0],[1664,254,2.0],[1664,255,1.0],[1664,256,6.0],[1665,5,20.0],[1665,16,2.0],[1665,62,4.0],[1665,65,2.0],[1665,95,1.0],[1665,96,1.0],[1666,4,19.0],[1666,6,2.0],[1666,10,2.0],[1666,11,8.0],[1666,13,14.0],[1666,17,2.0],[1666,23,11.0],[1666,25,4.0],[1666,30,3.0],[1666,51,1.0],[1666,57,8.0],[1666,58,5.0],[1666,59,15.0],[1666,62,13.0],[1666,64,6.0],[1666,65,5.0],[1666,66,15.0],[1666,68,1.0],[1666,69,6.0],[1666,70,1.0],[1666,71,4.0],[1666,73,2.0],[1666,80,12.0],[1666,86,1.0],[1666,87,10.0],[1666,90,9.0],[1666,92,3.0],[1666,93,4.0],[1666,97,10.0],[1666,99,1.0],[1666,102,1.0],[1666,105,1.0],[1666,113,3.0],[1666,115,4.0],[1666,125,1.0],[1666,165,1.0],[1666,185,30.0],[1667,1,2.0],[1667,82,2.0],[1667,98,1.0],[1668,44,1.0],[1668,115,1.0],[1668,116,2.0],[1668,156,1.0],[1668,184,3.0],[1669,3,1.0],[1669,5,1.0],[1669,9,3.0],[1669,12,1.0],[1669,16,2.0],[1669,22,1.0],[1669,23,1.0],[1669,29,1.0],[1669,31,3.0],[1669,36,1.0],[1669,48,1.0],[1669,51,3.0],[1669,71,2.0],[1669,73,2.0],[1669,75,1.0],[1669,77,1.0],[1669,81,2.0],[1669,82,7.0],[1669,95,3.0],[1669,99,1.0],[1669,103,2.0],[1669,105,2.0],[1669,112,1.0],[1669,115,1.0],[1669,116,5.0],[1669,137,1.0],[1669,142,1.0],[1669,153,1.0],[1669,176,4.0],[1670,76,1.0],[1670,176,1.0],[1671,13,3.0],[1671,92,1.0],[1672,18,1.0],[1672,19,1.0],[1672,33,2.0],[1672,40,1.0],[1672,101,1.0],[1672,121,1.0],[1672,131,1.0],[1673,0,1.0],[1673,3,3.0],[1673,6,3.0],[1673,13,8.0],[1673,17,1.0],[1673,18,1.0],[1673,19,1.0],[1673,29,2.0],[1673,30,6.0],[1673,33,3.0],[1673,54,2.0],[1673,75,4.0],[1673,82,5.0],[1673,85,1.0],[1673,103,4.0],[1673,113,12.0],[1673,115,4.0],[1673,125,1.0],[1673,245,2.0],[1674,6,1.0],[1674,59,1.0],[1674,62,2.0],[1674,160,67.0],[1675,5,3.0],[1675,9,3.0],[1675,13,10.0],[1675,15,3.0],[1675,16,1.0],[1675,18,1.0],[1675,19,4.0],[1675,23,1.0],[1675,24,1.0],[1675,27,9.0],[1675,29,1.0],[1675,32,6.0],[1675,33,1.0],[1675,37,3.0],[1675,44,24.0],[1675,47,1.0],[1675,51,15.0],[1675,58,1.0],[1675,59,15.0],[1675,60,9.0],[1675,62,3.0],[1675,67,11.0],[1675,71,2.0],[1675,73,4.0],[1675,75,11.0],[1675,82,4.0],[1675,85,3.0],[1675,93,1.0],[1675,97,1.0],[1675,100,1.0],[1675,103,7.0],[1675,104,2.0],[1675,105,11.0],[1675,112,2.0],[1675,121,2.0],[1675,123,2.0],[1675,125,1.0],[1675,131,2.0],[1675,133,1.0],[1675,135,2.0],[1675,142,3.0],[1675,153,2.0],[1675,157,2.0],[1675,160,9.0],[1675,161,1.0],[1675,172,1.0],[1676,10,5.0],[1676,21,14.0],[1676,105,4.0],[1677,18,4.0],[1678,27,6.0],[1678,135,1.0],[1679,9,2.0],[1679,23,14.0],[1679,103,4.0],[1680,73,7.0],[1681,77,1.0],[1681,80,4.0],[1681,153,5.0],[1682,63,1.0],[1682,84,2.0],[1682,98,7.0],[1682,106,5.0],[1682,115,4.0],[1682,140,9.0],[1683,2,4.0],[1683,9,1.0],[1683,22,1.0],[1683,25,3.0],[1683,28,2.0],[1683,30,10.0],[1683,32,2.0],[1683,40,1.0],[1683,53,1.0],[1683,58,1.0],[1683,63,2.0],[1683,69,1.0],[1683,72,2.0],[1683,80,5.0],[1683,82,1.0],[1683,87,2.0],[1683,89,3.0],[1683,104,1.0],[1683,106,2.0],[1683,107,1.0],[1683,112,1.0],[1683,115,20.0],[1683,116,13.0],[1683,123,1.0],[1683,131,2.0],[1683,135,3.0],[1683,136,11.0],[1683,140,1.0],[1683,144,68.0],[1683,172,1.0],[1683,173,2.0],[1683,176,3.0],[1683,186,2.0],[1683,190,5.0],[1683,205,1.0],[1683,215,119.0],[1683,219,2.0],[1683,220,60.0],[1683,239,3.0],[1683,259,1.0],[1683,262,737.0],[1684,187,2.0],[1685,18,2.0],[1685,19,5.0],[1685,49,3.0],[1685,67,1.0],[1685,220,1.0],[1686,20,1.0],[1686,22,1.0],[1686,32,1.0],[1686,37,1.0],[1686,52,1.0],[1686,63,1.0],[1686,69,2.0],[1686,107,1.0],[1686,153,2.0],[1686,162,1.0],[1686,179,1.0],[1687,13,5.0],[1687,44,17.0],[1687,51,1.0],[1687,87,2.0],[1687,105,3.0],[1687,113,7.0],[1687,133,1.0],[1687,135,1.0],[1687,140,1.0],[1687,177,2.0],[1688,26,1.0],[1688,122,1.0],[1688,187,1.0],[1689,2,3.0],[1689,4,1.0],[1689,5,2.0],[1689,6,13.0],[1689,7,2.0],[1689,11,14.0],[1689,12,2.0],[1689,13,14.0],[1689,14,1.0],[1689,15,14.0],[1689,17,6.0],[1689,21,2.0],[1689,28,5.0],[1689,30,1.0],[1689,31,3.0],[1689,51,4.0],[1689,58,3.0],[1689,76,2.0],[1689,82,2.0],[1689,87,2.0],[1689,88,1.0],[1689,89,1.0],[1689,90,2.0],[1689,92,1.0],[1689,95,1.0],[1689,97,9.0],[1689,98,2.0],[1689,106,2.0],[1689,113,11.0],[1689,114,31.0],[1689,115,4.0],[1689,151,3.0],[1689,158,1.0],[1689,169,1.0],[1689,173,1.0],[1689,185,11.0],[1690,6,2.0],[1690,10,2.0],[1690,13,2.0],[1690,15,2.0],[1690,16,8.0],[1690,20,6.0],[1690,29,10.0],[1690,30,2.0],[1690,34,3.0],[1690,63,1.0],[1690,69,3.0],[1690,82,1.0],[1690,92,8.0],[1690,104,1.0],[1690,105,1.0],[1690,112,3.0],[1690,113,2.0],[1690,116,25.0],[1690,158,3.0],[1690,177,1.0],[1691,21,14.0],[1692,27,2.0],[1692,57,2.0],[1692,71,4.0],[1692,102,1.0],[1692,118,3.0],[1692,153,1.0],[1692,161,4.0],[1693,12,2.0],[1693,44,1.0],[1693,48,1.0],[1693,56,1.0],[1693,90,1.0],[1693,109,2.0],[1693,138,1.0],[1693,174,1.0],[1693,176,1.0],[1694,30,2.0],[1695,9,1.0],[1695,13,1.0],[1695,113,8.0],[1696,18,5.0],[1696,20,1.0],[1696,30,2.0],[1696,103,10.0],[1696,105,6.0],[1696,112,5.0],[1697,32,1.0],[1697,175,1.0],[1697,184,1.0],[1697,259,3.0],[1698,23,3.0],[1698,28,1.0],[1698,62,1.0],[1698,63,2.0],[1698,90,3.0],[1699,30,2.0],[1699,115,1.0],[1700,107,2.0],[1701,17,5.0],[1701,31,1.0],[1701,82,2.0],[1701,110,1.0],[1702,18,2.0],[1702,20,2.0],[1702,31,3.0],[1702,70,3.0],[1702,104,1.0],[1703,15,1.0],[1703,106,1.0],[1703,115,1.0],[1704,2,6.0],[1704,19,2.0],[1704,31,2.0],[1704,33,1.0],[1704,62,4.0],[1704,92,2.0],[1704,112,2.0],[1704,128,2.0],[1704,184,1.0],[1704,245,2.0],[1705,19,1.0],[1705,31,3.0],[1705,112,13.0],[1705,113,5.0],[1705,124,4.0],[1706,3,21.0],[1706,4,3.0],[1706,6,5.0],[1706,7,1.0],[1706,8,1.0],[1706,9,1.0],[1706,10,1.0],[1706,11,1.0],[1706,13,7.0],[1706,14,3.0],[1706,15,3.0],[1706,17,6.0],[1706,18,2.0],[1706,19,1.0],[1706,20,7.0],[1706,21,29.0],[1706,23,6.0],[1706,25,6.0],[1706,28,2.0],[1706,30,2.0],[1706,31,5.0],[1706,36,7.0],[1706,44,15.0],[1706,46,3.0],[1706,47,1.0],[1706,48,1.0],[1706,49,1.0],[1706,51,2.0],[1706,57,6.0],[1706,58,6.0],[1706,62,5.0],[1706,63,4.0],[1706,65,2.0],[1706,66,2.0],[1706,69,28.0],[1706,73,22.0],[1706,75,7.0],[1706,76,8.0],[1706,80,2.0],[1706,84,3.0],[1706,85,6.0],[1706,87,5.0],[1706,90,5.0],[1706,92,4.0],[1706,95,4.0],[1706,98,4.0],[1706,99,1.0],[1706,100,1.0],[1706,104,4.0],[1706,105,2.0],[1706,106,11.0],[1706,107,2.0],[1706,109,4.0],[1706,113,6.0],[1706,114,25.0],[1706,115,6.0],[1706,122,3.0],[1706,125,2.0],[1706,128,2.0],[1706,140,7.0],[1706,160,56.0],[1706,162,2.0],[1706,170,3.0],[1707,6,3.0],[1707,7,1.0],[1707,75,2.0],[1707,105,2.0],[1707,121,1.0],[1707,137,8.0],[1708,106,4.0],[1709,3,2.0],[1709,19,1.0],[1710,18,7.0],[1710,19,6.0],[1710,33,2.0],[1710,49,2.0],[1710,56,4.0],[1710,62,1.0],[1710,96,5.0],[1710,103,3.0],[1710,112,1.0],[1710,125,1.0],[1710,131,1.0],[1710,176,1.0],[1710,179,1.0],[1710,245,1.0],[1711,57,1.0],[1711,59,19.0],[1711,73,36.0],[1711,77,1.0],[1711,80,32.0],[1711,84,2.0],[1711,141,2.0],[1711,212,1.0],[1712,2,4.0],[1712,3,28.0],[1712,4,1.0],[1712,5,14.0],[1712,6,2.0],[1712,7,1.0],[1712,8,5.0],[1712,10,6.0],[1712,11,1.0],[1712,13,9.0],[1712,17,11.0],[1712,18,1.0],[1712,21,10.0],[1712,23,1.0],[1712,25,5.0],[1712,28,2.0],[1712,29,2.0],[1712,31,11.0],[1712,36,3.0],[1712,48,2.0],[1712,51,6.0],[1712,54,2.0],[1712,57,3.0],[1712,58,3.0],[1712,61,1.0],[1712,62,3.0],[1712,65,4.0],[1712,69,14.0],[1712,70,4.0],[1712,76,5.0],[1712,81,4.0],[1712,90,120.0],[1712,93,1.0],[1712,97,3.0],[1712,98,5.0],[1712,99,3.0],[1712,104,2.0],[1712,106,1.0],[1712,110,2.0],[1712,114,9.0],[1712,115,25.0],[1712,122,27.0],[1712,125,4.0],[1712,140,29.0],[1712,141,4.0],[1712,153,5.0],[1712,158,3.0],[1712,172,5.0],[1712,176,8.0],[1712,179,1.0],[1712,182,2.0],[1712,184,1.0],[1712,199,1.0],[1712,226,4.0],[1713,19,1.0],[1713,103,1.0],[1714,3,6.0],[1714,4,1.0],[1714,6,2.0],[1714,10,5.0],[1714,11,6.0],[1714,13,3.0],[1714,14,6.0],[1714,15,1.0],[1714,21,2.0],[1714,25,3.0],[1714,48,2.0],[1714,51,2.0],[1714,54,2.0],[1714,56,2.0],[1714,57,1.0],[1714,58,5.0],[1714,62,2.0],[1714,69,15.0],[1714,70,9.0],[1714,79,1.0],[1714,84,2.0],[1714,87,2.0],[1714,88,2.0],[1714,90,1.0],[1714,95,3.0],[1714,98,9.0],[1714,105,2.0],[1714,106,6.0],[1714,113,5.0],[1714,115,11.0],[1714,122,14.0],[1714,140,8.0],[1714,162,3.0],[1714,169,2.0],[1715,4,1.0],[1715,7,1.0],[1715,31,1.0],[1715,54,2.0],[1715,55,1.0],[1715,56,1.0],[1715,59,1.0],[1715,62,1.0],[1715,64,1.0],[1715,69,1.0],[1715,70,1.0],[1715,73,1.0],[1715,80,1.0],[1715,82,2.0],[1715,83,1.0],[1715,84,1.0],[1715,89,3.0],[1715,90,1.0],[1715,94,1.0],[1715,125,3.0],[1715,164,1.0],[1715,239,2.0],[1716,1,4.0],[1716,2,15.0],[17
[truncated: 6,766,863 more chars]
