# Supplementary material for: A longitudinal study of the diabetic skin and wound microbiome
Source: PeerJ. 2017 Jul 20;5:e3543. doi: 10.7717/peerj.3543 (PMC5522608; doi:10.7717/peerj.3543)
Supplement: Supplemental Information 11 [file peerj-05-3543-s011.zip › R_analysis/r_data/rooted.tre]

((14562:0.0087,(822358:0.00015,((4473448:0.00765,((((((New.CleanUp.ReferenceOTU8695:0.03579,236897:0.02018)0.874:0.01368,((494185:0.00635,(920506:0.0026,565318:0.01031)0.975:0.01819)0.871:0.01032,859327:0.03738)0.344:0.00804)0.839:0.01259,((New.CleanUp.ReferenceOTU16097:0.00016,1033571:0.01018)0.938:0.02112,(946175:0.03441,14559:0.06901)0.878:0.02264)0.581:0.00867)0.884:0.01386,((New.CleanUp.ReferenceOTU16041:0.02486,4327692:0.01033)0.990:0.03717,New.CleanUp.ReferenceOTU8543:0.01405)0.702:0.00421)0.936:0.02391,((4298849:0.00016,(931971:0.00485,3507982:0.00505)0.999:0.02692)0.978:0.02239,(908195:0.01622,816867:0.02909)0.162:0.00317)0.879:0.01728)0.806:0.00925,((((((((((New.CleanUp.ReferenceOTU2298:0.01891,New.CleanUp.ReferenceOTU4283:0.01049)0.972:0.03089,(New.CleanUp.ReferenceOTU11244:0.10333,(New.CleanUp.ReferenceOTU3411:0.01439,1504716:0.0185)0.897:0.02661)0.816:0.01289)0.933:0.02275,(New.CleanUp.ReferenceOTU2508:0.05609,(580819:0.0104,(1123231:0.01577,((13681:0.00844,286507:0.01682)0.887:0.01996,4324084:0.01492)0.608:0.01078)0.985:0.03552)0.739:0.00996)0.547:0.01329)0.937:0.02974,((New.CleanUp.ReferenceOTU9846:0.00843,(898095:0.01378,4429829:0.00812)0.836:0.01123)0.990.2:0.03545,(New.CleanUp.ReferenceOTU4154:0.03402,((New.CleanUp.ReferenceOTU7881:0.05281,4312168:0.02024)0.925:0.03104,(New.CleanUp.ReferenceOTU6243:0.02399,(New.CleanUp.ReferenceOTU5656:0.04626,New.CleanUp.ReferenceOTU6542:0.00267)0.849:0.01047)0.948:0.03187)0.946:0.02122)0.686:0.0022)0.925.2:0.0139)0.844:0.01296,((365127:0.02031,(4312512:0.00856,(207682:0.00252,(137668:0.00787,244889:0.00744)0.940:0.0104)0.926:0.01179)0.894:0.0141)0.966:0.03295,((((((New.CleanUp.ReferenceOTU11941:0.00932,New.CleanUp.ReferenceOTU5132:0.0256)0.990.3:0.02673,((584107:0.01025,((560873:0.04146,590015:0.00015)0.779:0.0028,(((333999:0.01026,(368025:0.01792,593008:0.01471)0.769:0.00441)0.898:0.009,346231:0.00639)0.664:0.00209,(New.CleanUp.ReferenceOTU3470:0.01155,New.CleanUp.ReferenceOTU753:0.01623)0.778:0.00833)0.945:0.01468)0.167:0.00239)0.888:0.00014,(New.CleanUp.ReferenceOTU1285:0.00983,New.CleanUp.ReferenceOTU15873:0.01344)0.902:0.00769)0.972.2:0.0162)0.806.2:0.0048,(((New.CleanUp.ReferenceOTU9525:0.0076,(360890:0.02087,(827702:0.00014,New.CleanUp.ReferenceOTU10565:0.00245)0.938.2:0.0149)0.866:0.00649)0.865:0.00503,((((799443:0.00816,(((New.CleanUp.ReferenceOTU6381:0.00245,364765:0.00014)1.000:0.00014,(4414658:0.02219,((100766:0.01648,(New.CleanUp.ReferenceOTU5215:0.0235,368813:0.00016)0.039:0.00613)0.882:0.0141,(((New.CleanUp.ReferenceOTU4961:0.00255,4406009:0.00503)0.842:0.00284,(New.CleanUp.ReferenceOTU8598:0.0213,(New.CleanUp.ReferenceOTU13126:0.01493,New.CleanUp.ReferenceOTU8575:0.006)0.351:0.00568)0.845:0.0071)0.831:0.0029,(4414659:0.00264,(New.CleanUp.ReferenceOTU15031:0.00246,4414660:0.00014)0.996:0.02136)0.886:0.00798)0.840:0.00797)0.890:0.01396)0.866.2:0.01464)0.788:0.00322,(135425:0.00745,(New.CleanUp.ReferenceOTU2550:0.00494,357890:0.00014)0.874.2:0.00862)0.416:0.00371)0.979:0.01728)0.417:0.00016,((219959:0.00014,324330:0.00245)0.933.2:0.00496,(798164:0.00014,373928:0.00746)0.963:0.00015)0.971:0.01324)0.929:0.01335,((754283:0.00517,(814510:0.07379,(3466726:0.01802,570238:0.01839)0.298:0.00237)0.740:0.00679)0.856:0.00881,New.CleanUp.ReferenceOTU3878:0.02095)0.906:0.0115)0.802:0.00798,(New.CleanUp.ReferenceOTU1107:0.01012,(337403:0.0181,New.CleanUp.ReferenceOTU11200:0.01004)0.926.2:0.00015)0.513:0.00335)0.767:0.00399)0.871.2:0.00504,607825:0.01267)0.855:0.0052)0.936.2:0.01424,725212:0.03581)0.792:0.00746,(4410539:0.00091,New.CleanUp.ReferenceOTU189:0.20151)0.856.2:0.03036)0.714:0.01255,(New.CleanUp.ReferenceOTU6157:0.04019,410242:0.05863)0.932:0.023)0.983:0.03626)0.772:0.00633)0.945.2:0.0182,((((((New.CleanUp.ReferenceOTU8916:0.00979,(New.CleanUp.ReferenceOTU7691:0.00178,(213971:0.00932,(541079:0.00014,69301:0.00995)0.736:0.00355)0.996.2:0.0307)0.953:0.01505)0.686.2:0.00377,((530560:0.0229,540216:0.01258)0.993:0.05055,(((((502919:0.01639,561537:0.00205)0.987:0.03328,(((237265:0.00016,(230897:0.00011,231405:0.00249)0.975.2:0.00763)1.000.2:0.02501,(New.CleanUp.ReferenceOTU1455:0.00246,(222842:0.00246,(422878:0.00014,(2530636:0.00245,349065:0.00245)0.888.2:0.00014)0.907:0.00014)0.811:0.00246)0.957:0.00016)0.991:0.03226,((210896:0.00692,(13850:0.00248,29533:0.00251)0.869:0.00626)0.878.2:0.01194,(3585003:0.00014,(1100798:0.04396,New.CleanUp.ReferenceOTU16156:0.031)0.763:0.00526)0.895:0.01444)0.981:0.02203)0.642:0.00124)0.974:0.02437,(170020:0.04165,((((New.CleanUp.ReferenceOTU1437:0.00997,(((757622:0.00506,103049:0.00773)0.663:0.00262,(((New.CleanUp.ReferenceOTU12799:0.00507,((114821:0.00504,4409962:0.00506)0.903:0.00014,(3864823:0.0025,(3801267:0.00506,4340138:0.00251)0.880:0.00014)0.438:0.00014)0.840.2:0.00014)0.980:0.00015,((4320699:0.0026,((((((4455388:0.00251,4478358:0.00504)0.906.2:0.00014,((3889756:0.00251,4459750:0.00504)0.445:0.00014,518743:0.00251)0.792.2:0.00014)0.933.3:0.00014,585419:0.00014)0.000:0.00016,((New.CleanUp.ReferenceOTU15904:0.00503,4422456:0.00014)0.859:0.00251,4359220:0.00251)0.902.2:0.00014)0.000.2:0.00014,(4408758:0.0025,3569942:0.00251)0.875:0.00014)0.976:0.00016,(4388775:0.00235,4318671:0.01015)1.000.3:0.00015)0.953.2:0.00741)0.850:0.00128,342427:0.00748)0.850.2:0.00122)0.778.2:0.00338,85594:0.0207)0.894.2:0.00818)0.737:0.00336,4440670:0.02734)0.889:0.01041)0.711:0.01695,(1023075:0.00248,(915452:0.00014,916151:0.00247)0.855.2:0.00011)0.840.3:0.01221)0.792.3:0.00581,(New.CleanUp.ReferenceOTU15495:0.02148,(222433:0.00938,(New.CleanUp.ReferenceOTU14941:0.0053,((((822540:0.02155,(41128:0.01809,4375664:0.01411)0.842.2:0.01061)0.799:0.00975,(214682:0.0136,(124906:0.00757,((817140:0.00499,(264967:0.00014,298050:0.00014)0.924:0.00014)0.042:0.00014,266210:0.00248)0.895.2:0.00889)0.853:0.00769)0.313:0.00515)0.709:0.00298,(511378:0.00587,1903527:0.03422)0.447:0.00652)0.891:0.01246,((851726:0.0169,128382:0.03795)0.207:0.00759,(((((1105876:0.00541,1028501:0.04269)0.859.2:0.008,(New.CleanUp.ReferenceOTU2356:0.0076,(264552:0.0025,583746:0.00014)0.986:0.00014)0.941:0.01077)0.320:0.00465,((403701:0.00014,(375067:0.0025,(363389:0.00015,535901:0.0259)0.849.2:0.00287)0.129:0.00014)0.512:0.00014,225846:0.00251)0.988:0.00014)0.787:0.01124,233857:0.02743)0.868:0.0106,287863:0.00015)0.931:0.01882)0.907.2:0.01996)0.751:0.00559)0.828:0.00773)0.878.3:0.01154)0.604:0.00694)0.998:0.0403,(827585:0.03572,13842:0.00809)0.263:0.003)0.733:0.00614)0.530:0.00773)0.880.2:0.01162,(New.CleanUp.ReferenceOTU9832:0.07221,((New.CleanUp.ReferenceOTU13309:0.0076,365547:0.0025)0.906.3:0.00783,(((804708:0.02497,(New.CleanUp.ReferenceOTU9194:0.00244,192281:0.00014)0.994:0.04689)0.752:0.00697,((New.CleanUp.ReferenceOTU6390:0.01731,New.CleanUp.ReferenceOTU742:0.00698)0.975.3:0.02758,(4373061:0.00246,583522:0.00014)0.880.3:0.00715)0.890.2:0.0105)0.867:0.00574,((3581088:0.01304,(4332636:0.00014,(92263:0.00014,New.CleanUp.ReferenceOTU893:0.00248)0.919:0.00242)0.273:0.00862)0.968:0.02602,((((New.CleanUp.ReferenceOTU7153:0.01291,(New.CleanUp.ReferenceOTU4485:0.0078,(New.CleanUp.ReferenceOTU15647:0.00919,New.CleanUp.ReferenceOTU9311:0.01214)0.973:0.02597)0.846:0.01439)0.854:0.00872,663226:0.00015)0.868.2:0.00925,(New.CleanUp.ReferenceOTU10775:0.00846,New.CleanUp.ReferenceOTU11166:0.03073)0.736.2:0.00328)0.840.4:0.006,(New.CleanUp.ReferenceOTU7349:0.00015,(New.CleanUp.ReferenceOTU11077:0.01438,(237288:0.02691,676367:0.00317)0.991.2:0.03805)0.905:0.02467)0.713:0.02051)0.863:0.00824)0.951:0.01534)0.764:0.00248)0.862:0.01314)0.944:0.02478)0.743:0.0074,((New.CleanUp.ReferenceOTU9011:0.0099,((New.CleanUp.ReferenceOTU15451:0.01969,134207:0.01228)0.719:0.00424,(New.CleanUp.ReferenceOTU10350:0.04697,(35634:0.03186,((340874:0.00015,((New.CleanUp.ReferenceOTU7555:0.00833,(New.CleanUp.ReferenceOTU14909:0.00984,New.CleanUp.ReferenceOTU4514:0.02266)0.986.2:0.02502)0.850.3:0.01014,((274091:0.00457,New.CleanUp.ReferenceOTU5797:0.04268)0.919.2:0.0075,((849160:0.02671,510013:0.00761)0.222:0.00846,583086:0.00016)0.844.2:0.00284)0.780:0.0018)0.787.2:0.00388)0.929.2:0.0023,(4420704:0.00246,4480305:0.00014)1.000.4:0.00014)0.815:0.00611)0.881:0.04055)0.093:0.00411)0.769.2:0.00678)0.866.3:0.01228,((New.CleanUp.ReferenceOTU5621:0.00989,566025:0.00298)0.418:0.00869,(New.CleanUp.ReferenceOTU7942:0.03437,((289752:0.00014,((176775:0.01043,(528753:0.00014,556835:0.00014)0.792.4:0.00694)0.834:0.00837,((164259:0.00014,255530:0.00247)0.919.3:0.01137,185659:0.02472)0.285:0.0048)0.959:0.01647)0.826:0.00242,(350255:0.00502,(916143:0.00014,(4311621:0.00252,621829:0.00252)0.896:0.00013)0.897.2:0.00014)0.916:0.00015)0.826.2:0.01097)0.938.3:0.02371)0.979.2:0.02872)0.763.2:0.00557)0.989:0.05249)0.161:0.01674)0.964:0.03433,((((110317:0.03675,(42091:0.05427,(1099710:0.00394,(320553:0.00493,339685:0.00246)0.962:0.0198)0.887.2:0.03194)0.838:0.01397)0.785:0.00988,((New.CleanUp.ReferenceOTU13197:0.01262,281469:0.01803)0.951.2:0.0281,(New.CleanUp.ReferenceOTU2574:0.08423,364289:0.0491)0.059:0.00633)0.908:0.01926)0.921:0.02117,((927342:0.04707,New.CleanUp.ReferenceOTU4525:0.02835)0.862.2:0.01581,(((((New.CleanUp.ReferenceOTU9864:0.00338,527988:0.05212)0.982:0.04092,(New.CleanUp.ReferenceOTU3321:0.01196,((294856:0.00014,324443:0.00741)0.579:0.0069,(191975:0.00505,109633:0.01546)0.719.2:0.00318)0.230:0.01577)0.974.2:0.03558)0.928:0.02513,747130:0.02137)0.411:0.00316,(103303:0.02955,516398:0.00015)0.839.2:0.00755)0.918:0.01845,(48313:0.01483,((((((((New.CleanUp.ReferenceOTU11028:0.01489,((New.CleanUp.ReferenceOTU902:0.019,(New.CleanUp.ReferenceOTU7203:0.0025,593692:0.00014)0.862.3:0.00766)0.898.2:0.01333,New.CleanUp.ReferenceOTU6630:0.00015)0.486:0.00781)0.655:0.00349,New.CleanUp.ReferenceOTU15567:0.03574)0.216:0.0037,((581099:0.00667,586020:0.00897)0.735:0.00234,(New.CleanUp.ReferenceOTU13390:0.00825,(New.CleanUp.ReferenceOTU6562:0.02175,New.CleanUp.ReferenceOTU12408:0.01352)0.728:0.00211)0.936.3:0.01191)0.916.2:0.0101)0.877:0.00664,((4477661:0.0088,591475:0.00618)0.871.3:0.01036,((((4412575:0.0025,53642:0.00014)0.989.2:0.02,(New.CleanUp.ReferenceOTU15744:0.00445,(4429840:0.00015,(765240:0.00766,131056:0.00767)0.740.2:0.00235)0.893:0.00934)0.757:0.00422)0.668:0.00194,4458043:0.0142)0.596:0.00639,((2651336:0.01338,799969:0.00735)0.962.2:0.01313,New.CleanUp.ReferenceOTU15266:0.00241)0.901:0.00721)0.724:0.00255)0.791:0.0025)0.834.2:0.00014,((New.CleanUp.ReferenceOTU2827:0.00014,576965:0.0051)0.839.3:0.00509,(((933007:0.00519,(223000:0.00776,81208:0.00508)0.865.2:0.00517)0.768:0.00248,4469490:0.01314)0.763.3:0.00015,(New.CleanUp.ReferenceOTU8842:0.01043,1047886:0.01573)0.764.2:0.00511)0.930:0.01056)0.954:0.01049)0.922:0.00671,((2217385:0.02953,((558387:0.01428,(New.CleanUp.ReferenceOTU4637:0.0058,(New.CleanUp.ReferenceOTU4576:0.01249,(((New.CleanUp.ReferenceOTU14986:0.00753,New.CleanUp.ReferenceOTU5755:0.00495)0.878.4:0.00494,New.CleanUp.ReferenceOTU801:0.00492)0.738:0.00016,97301:0.00015)0.969:0.00016)0.515:0.00679)0.989.3:0.03541)0.959.2:0.02419,((3156619:0.01144,(986513:0.00041,New.CleanUp.ReferenceOTU10025:0.00205)1.000.5:0.09081)0.729:0.01788,(New.CleanUp.ReferenceOTU4930:0.04818,(New.CleanUp.ReferenceOTU5105:0.00221,(New.CleanUp.ReferenceOTU4:0.02589,(183534:0.05696,(New.CleanUp.ReferenceOTU9774:0.03365,(751490:0.01876,New.CleanUp.ReferenceOTU3565:0.04416)0.189:0.01181)0.884.2:0.01525)0.678:0.00446)0.998.2:0.04938)0.929.3:0.01869)0.912:0.02105)0.953.3:0.02691)0.132:0.00015)0.975.4:0.03309,((((((4335555:0.01282,(4296616:0.01519,587766:0.00562)0.124:0.00311)0.857:0.00883,((New.CleanUp.ReferenceOTU13295:0.03078,4413223:0.00693)0.738.2:0.00772,New.CleanUp.ReferenceOTU3490:0.02021)0.892:0.01368)0.229:0.00757,New.CleanUp.ReferenceOTU14765:0.02024)0.884.3:0.0115,New.CleanUp.ReferenceOTU10933:0.01472)0.884.4:0.0082,(((580907:0.00822,(New.CleanUp.ReferenceOTU1413:0.05909,(New.CleanUp.ReferenceOTU12020:0.02527,((((302165:0.00014,332860:0.00244)0.916.3:0.00837,(((819181:0.01283,366584:0.01895)0.839.4:0.00729,((1062061:0.00235,(260414:0.00499,350503:0.00251)0.862.4:0.00514)0.933.4:0.01095,((((2978122:0.00243,580270:0.00014)0.351.2:0.00014,(532922:0.00508,720944:0.01289)0.782:0.00234)0.756:0.00256,(36503:0.01285,(New.CleanUp.ReferenceOTU1963:0.00244,304973:0.00014)0.955:0.01285)0.728.2:0.00267)0.954.2:0.01445,(520720:0.00432,((548032:0.01098,New.CleanUp.ReferenceOTU6912:0.03737)0.326:0.00947,(585227:0.0251,(348009:0.02162,(New.CleanUp.ReferenceOTU15047:0.01838,197111:0.0028)0.604.2:0.00579)0.205:0.00854)0.348:0.01007)0.951.3:0.02527)0.765:0.00317)0.982.2:0.01921)0.800:0.0049)0.969.2:0.0135,((758482:0.00015,((((314402:0.00751,(870421:0.0024,((519864:0.00014,569017:0.00243)0.892.2:0.00015,1123492:0.0235)0.276:0.00245)0.867.2:0.00502)0.948.2:0.00736,((((359720:0.00979,((319541:0.00243,564941:0.00014)0.996.3:0.00015,(292816:0.00495,327209:0.00015)0.944.2:0.01558)0.641:0.01126)0.790:0.0054,((558420:0.00763,586562:0.01636)0.999.2:0.03887,366633:0.00014)0.691:0.00281)0.885:0.01669,New.CleanUp.ReferenceOTU6952:0.05457)0.910:0.00015,(New.CleanUp.ReferenceOTU3406:0.00014,370046:0.00244)0.961:0.01003)0.203:0.00523)1.000.6:0.00014,4407747:0.00244)0.997:0.00016,(1141681:0.00016,351768:0.0298)0.982.3:0.01786)0.351.3:0.0024)0.988.2:0.02844,(((New.CleanUp.ReferenceOTU15488:0.01015,(113430:0.00016,(344465:0.02437,357529:0.01293)0.487:0.00221)0.998.3:0.02753)0.824:0.00779,593216:0.00016)0.996.4:0.03405,(368236:0.01402,((572461:0.01182,(817995:0.00813,(New.CleanUp.ReferenceOTU6452:0.01008,350910:0.00016)0.869.2:0.00777)0.915:0.01244)0.758:0.00717,(555101:0.00744,583134:0.01003)0.937.2:0.01174)0.000.3:0.00188)0.838.2:0.00649)0.862.5:0.01029)0.443:0.01042)0.375:0.00016)0.902.3:0.00739,((((199374:0.00491,(New.CleanUp.ReferenceOTU8085:0.00489,344906:0.00014)0.866.4:0.00014)0.957.2:0.01286,(641783:0.004,(580121:0.02012,New.CleanUp.ReferenceOTU14324:0.01945)0.256:0.00515)0.882.2:0.0086)0.872:0.00775,((New.CleanUp.ReferenceOTU5553:0.02344,(((4433878:0.00235,((((350256:0.00491,533847:0.01275)0.469:0.01279,(((309302:0.0085,581079:0.00831)0.865.3:0.0084,(452014:0.00745,143423:0.01522)0.378:0.00014)0.772.2:0.00015,(420168:0.00014,(180468:0.00243,581933:0.00741)0.960:0.00012)0.910.2:0.00014)0.999.3:0.00015)0.965:0.01528,((346686:0.0128,66188:0.00525)0.377:0.00998,(New.CleanUp.ReferenceOTU2130:0.00015,New.CleanUp.ReferenceOTU5281:0.03468)0.998.4:0.0293)0.376:0.00016)0.005:0.00014,297111:0.00991)0.828.2:0.00494)1.000.7:0.00014,(New.CleanUp.ReferenceOTU12094:0.00491,358001:0.00014)0.977:0.01263)0.338:0.005,New.CleanUp.ReferenceOTU9123:0.00747)0.911:0.00014)0.919.4:0.01356,(215509:0.06611,(315978:0.01831,(275319:0.02403,193895:0.03165)0.802.2:0.00645)0.691.2:0.00324)0.962.3:0.021)0.937.3:0.01921)0.935:0.01194,(((360761:0.02185,(180067:0.01608,525763:0.01399)0.683:0.00099)0.751.2:0.00271,((552035:0.02026,(134466:0.03301,(718320:0.0049,(810759:0.00014,New.CleanUp.ReferenceOTU8261:0.00244)0.000.4:0.00015)0.875.2:0.00777)0.860:0.00576)0.876:0.00559,((589076:0.02688,(((((((New.CleanUp.ReferenceOTU4346:0.00496,(446135:0.00244,1105687:0.00014)0.862.6:0.00246)0.933.5:0.00015,(New.CleanUp.ReferenceOTU6729:0.0029,805672:0.01554)0.305:0.0127)0.887.3:0.01158,(New.CleanUp.ReferenceOTU13996:0.0382,(369389:0.00491,521230:0.00014)0.827:0.00569)0.895.3:0.01704)0.329:0.00352,(New.CleanUp.ReferenceOTU14741:0.02715,1921818:0.00603)0.221:0.00723)0.794:0.00976,(New.CleanUp.ReferenceOTU5979:0.01169,(New.CleanUp.ReferenceOTU16658:0.02232,New.CleanUp.ReferenceOTU8965:0.03411)0.812:0.01239)0.888.3:0.01181)0.519:0.00014,(((295828:0.02459,((New.CleanUp.ReferenceOTU1441:0.03501,(New.CleanUp.ReferenceOTU3063:0.00432,New.CleanUp.ReferenceOTU7393:0.01957)0.826.3:0.00933)0.925.3:0.01439,(((New.CleanUp.ReferenceOTU13117:0.03403,((738351:0.00015,591734:0.00494)0.904:0.01532,(((269611:0.00246,(193240:0.00014,(551902:0.01731,580521:0.00543)0.804:0.00513)0.936.4:0.00745)0.973.2:0.01278,(16057:0.00723,(3544569:0.00623,40798:0.01265)0.801:0.00927)0.861:0.00016)0.798:0.0049,(295012:0.00363,336890:0.01696)0.308:0.00504)0.705:0.00859)0.862.7:0.02022)0.726:0.01003,291202:0.00573)0.994.2:0.02873,786081:0.00015)0.633:0.01014)0.899:0.00976)0.876.2:0.00744,(New.CleanUp.ReferenceOTU10675:0.04445,(New.ReferenceOTU62:0.01634,(New.CleanUp.ReferenceOTU325:0.00236,4450672:0.00014)0.508:0.0137)0.969.3:0.02827)0.759:0.00839)0.881.2:0.01115,New.CleanUp.ReferenceOTU6638:0.03604)0.831.2:0.00672)0.940.2:0.00929,(372146:0.00014,((581265:0.00243,647215:0.00014)0.996.5:0.02121,(367176:0.00214,498743:0.01562)0.839.5:0.0057)0.871.4:0.00569)0.889.2:0.00537)0.441:0.00015)0.952:0.01052,(New.CleanUp.ReferenceOTU6803:0.01611,(((322258:0.01986,(New.CleanUp.ReferenceOTU10817:0.01529,316911:0.00245)0.848:0.0104)0.972.3:0.02391,(New.CleanUp.ReferenceOTU3096:0.0273,107450:0.02206)0.933.6:0.01609)0.959.3:0.01461,(539820:0.01808,(408513:0.00494,(540862:0.00014,589989:0.01824)0.997.2:0.0206)0.902.4:0.00014)0.773:0.00498)0.943:0.01338)0.734:0.00169)0.997.3:0.02708)0.870:0.00762)0.000.5:0.00174,(((New.CleanUp.ReferenceOTU1401:0.06284,((((275061:0.00948,(213870:0.00854,3807411:0.01814)0.362:0.01338)0.982.4:0.03119,((582652:0.00281,((((New.CleanUp.ReferenceOTU10175:0.02473,New.CleanUp.ReferenceOTU10818:0.00701)0.891.2:0.00804,((((2979308:0.0101,((New.CleanUp.ReferenceOTU2754:0.00896,(New.CleanUp.ReferenceOTU15572:0.03997,New.CleanUp.ReferenceOTU1640:0.03071)0.397:0.01121)0.859.3:0.01019,New.CleanUp.ReferenceOTU3493:0.02679)0.905.2:0.01226)0.842.3:0.00687,359950:0.01839)0.853.2:0.01083,(New.CleanUp.ReferenceOTU12806:0.0265,((((716984:0.00816,591635:0.01538)0.895.4:0.00818,1089636:0.00447)0.866.5:0.00572,4303851:0.03039)0.738.3:0.00229,(616067:0.00015,565764:0.02897)0.938.4:0.00781)0.818:0.00613)0.475:0.00528)0.857.2:0.00679,((((278098:0.01012,(362342:0.00745,(((New.CleanUp.ReferenceOTU10684:0.00242,4456702:0.00015)0.972.4:0.01759,175619:0.00713)0.796:0.00596,210095:0.01905)0.751.3:0.00271)0.883:0.01066)0.735.2:0.00778,New.CleanUp.ReferenceOTU13011:0.02997)0.775:0.00468,(1657484:0.00741,323501:0.00015)0.859.4:0.0055)0.659:0.00263,((New.CleanUp.ReferenceOTU4578:0.01515,358185:0.02318)0.890.3:0.01153,(New.CleanUp.ReferenceOTU7611:0.02328,((207994:0.0167,(New.CleanUp.ReferenceOTU430:0.01574,199543:0.0077)0.950:0.01734)0.959.4:0.0226,New.CleanUp.ReferenceOTU6996:0.0064)0.909:0.00885)0.914:0.01104)0.836.2:0.0057)0.872.2:0.00554)0.173:0.00238)0.907.3:0.01027,((((304211:0.00244,(189011:0.00244,(363646:0.00014,(180771:0.0049,369602:0.00257)0.551:0.00014)0.000.6:0.00014)0.293:0.00014)0.880.4:0.00553,(180826:0.00244,(523140:0.00244,(372348:0.00014,(823634:0.00014,(4296216:0.00244,(42839:0.00244,(343313:0.00244,(349431:0.00014,228199:0.00739)0.207.2:0.00014)0.439:0.00014)0.503:0.00014)0.000.7:0.00014)0.000.8:0.00014)0.387:0.00014)0.216.2:0.00014)0.780.2:0.00243)0.946.2:0.01218,514028:0.00511)0.730:0.00303,970805:0.02054)0.924.2:0.01247)0.828.3:0.00526,530928:0.01875)0.763.4:0.00759)0.676:0.0033,New.CleanUp.ReferenceOTU2950:0.03209)0.850.4:0.02125)0.856.3:0.00733,(((((168068:0.00631,((803010:0.01224,New.CleanUp.ReferenceOTU13892:0.0058)0.913:0.01082,(827794:0.00014,157382:0.00244)0.942:0.01339)0.744:0.00359)0.889.3:0.0076,(((((((New.CleanUp.ReferenceOTU3313:0.03056,New.CleanUp.ReferenceOTU1445:0.0324)0.496:0.00902,571111:0.00648)0.935.2:0.01413,(369797:0.00714,362991:0.02139)0.629:0.00256)0.906.4:0.00016,1110037:0.00792)0.883.2:0.00512,((1123070:0.00245,221454:0.00016)0.841:0.00506,(New.CleanUp.ReferenceOTU10637:0.00015,180107:0.00494)0.996.6:0.02126)0.857.3:0.0052)0.755:0.00294,(557051:0.00828,(517495:0.00638,537396:0.01988)0.877.2:0.01526)0.933.7:0.01603)0.576:0.00783,366352:0.00636)0.345:0.00016)0.751.4:0.00385,(New.CleanUp.ReferenceOTU1877:0.03068,(99175:0.03927,New.CleanUp.ReferenceOTU11079:0.01452)0.912.2:0.01725)0.841.2:0.01074)0.823:0.00952,(New.CleanUp.ReferenceOTU9527:0.03443,(552380:0.02385,(194297:0.00861,318928:0.00682)0.817:0.00542)0.953.4:0.01989)0.640:0.0075)0.845.2:0.00791,((New.CleanUp.ReferenceOTU14515:0.04478,369109:0.03681)0.866.6:0.0233,((((846464:0.01866,544859:0.01532)0.906.5:0.01255,((232828:0.01131,(470117:0.00084,(New.CleanUp.ReferenceOTU9093:0.0215,(New.CleanUp.ReferenceOTU13073:0.03307,269070:0.00517)0.884.5:0.01354)0.937.4:0.01781)0.528:0.0005)0.847:0.00618,((New.CleanUp.ReferenceOTU13584:0.03951,(((New.CleanUp.ReferenceOTU16063:0.04599,258099:0.0401)0.797:0.0096,(((234651:0.01631,(New.CleanUp.ReferenceOTU13098:0.00317,((New.CleanUp.ReferenceOTU15357:0.01294,New.CleanUp.ReferenceOTU5972:0.01589)0.954.3:0.01382,(New.ReferenceOTU23:0.00015,(New.CleanUp.ReferenceOTU12493:0.01301,(4298973:0.00015,4410538:0.01001)0.937.5:0.01037)0.855.3:0.00767)0.989.4:0.01834)0.686.3:0.00151)0.862.8:0.00753)0.854.2:0.0069,((New.CleanUp.ReferenceOTU4752:0.02643,(New.CleanUp.ReferenceOTU5362:0.01016,(130679:0.01355,179201:0.02054)0.495:0.01462)0.522:0.01403)0.764.3:0.0039,((((193850:0.01168,(New.CleanUp.ReferenceOTU10670:0.01534,(166689:0.00675,510295:0.00597)0.115:0.00494)0.863.2:0.00898)0.764.4:0.00374,((New.CleanUp.ReferenceOTU10435:0.02009,((New.CleanUp.ReferenceOTU2633:0.00249,(330469:0.00245,(189356:0.00244,(361811:0.00014,(193778:0.00244,317502:0.0049)0.896.2:0.00014)0.797.2:0.00014)0.593:0.00016)0.784:0.00241)0.933.8:0.00962,(((158045:0.00014,(194836:0.00244,589282:0.00016)0.947:0.00747)0.991.3:0.01554,((((191148:0.00244,198910:0.00244)0.883.3:0.00014,(177878:0.00244,365842:0.00741)0.692:0.00014)0.000.9:0.00014,(514523:0.00491,339087:0.0049)0.931.2:0.00014)0.938.5:0.00014,(194626:0.00252,(366068:0.01007,(181422:0.00244,370287:0.00014)0.990.4:0.00014)0.975.5:0.01024)0.793:0.00241)0.871.5:0.00489)0.383:0.00015,((((514940:0.00014,(174749:0.00244,525215:0.00738)0.916.4:0.00014)0.000.10:0.00014,(310301:0.00244,525698:0.00244)0.895.5:0.00014)0.888.4:0.00014,(294922:0.00489,4356623:0.00245)0.695:0.00015)0.900:0.00015,(((New.CleanUp.ReferenceOTU10056:0.01316,537452:0.01049)0.930.2:0.01037,4470582:0.00244)0.886.2:0.00016,((((((185136:0.00162,367232:0.00162)0.918.2:0.00163,189708:0.00244)0.883.4:0.00014,(354334:0.00244,187883:0.00741)0.912.3:0.00014)0.000.11:0.00014,(192566:0.00244,189091:0.0049)0.896.3:0.00014)0.000.12:0.00014,851865:0.00014)0.000.13:0.00014,(176994:0.00244,528652:0.00244)0.686.4:0.00015)0.910.3:0.00014)0.950.2:0.00491)0.665:0.00016)0.967:0.01374)0.207.3:0.00773)0.788.2:0.00855,584951:0.0079)0.833:0.00771)0.845.3:0.00543,((New.CleanUp.ReferenceOTU2145:0.00655,353817:0.01073)0.000.14:0.00014,(309720:0.01834,((197204:0.00483,((367213:0.00014,((194219:0.00243,188707:0.0049)0.887.4:0.00014,(350036:0.00243,(180713:0.00243,187689:0.00244)0.810:0.00243)0.889.4:0.00015)0.000.15:0.00014)0.896.4:0.00014,(311947:0.00015,560535:0.00243)0.930.3:0.00743)0.921.2:0.00014)0.915.2:0.00484,306633:0.00015)0.932.2:0.01027)0.033:0.00629)0.968.2:0.02035)0.418.2:0.00265,586525:0.01803)0.870.2:0.00545)0.858:0.00828)0.953.5:0.01389,((((749791:0.00917,2595972:0.01371)0.759.2:0.00341,((New.CleanUp.ReferenceOTU7015:0.0049,314629:0.00014)0.983.2:0.02876,(3386558:0.0025,(New.CleanUp.ReferenceOTU1928:0.01419,New.CleanUp.ReferenceOTU8582:0.01805)0.858.2:0.0076)0.677:0.0047)0.877.3:0.01805)0.972.5:0.021,New.CleanUp.ReferenceOTU9991:0.01726)0.891.3:0.01207,956836:0.009)0.981.2:0.0263)0.828.4:0.00602)0.855.4:0.00825,(New.CleanUp.ReferenceOTU14635:0.05371,365383:0.03357)0.700:0.0001)0.729.2:0.00607)0.892.3:0.01047,(New.CleanUp.ReferenceOTU6206:0.01013,(New.CleanUp.ReferenceOTU14921:0.02056,(New.CleanUp.ReferenceOTU14183:0.02009,(579541:0.01794,(((New.CleanUp.ReferenceOTU10498:0.01338,147100:0.02153)0.879.2:0.00831,579366:0.00975)0.434:0.00261,(New.CleanUp.ReferenceOTU7504:0.00246,194888:0.00014)0.745:0.00301)0.861.2:0.00609)0.830:0.01135)0.711.2:0.00572)0.690:0.01332)0.713.2:0.00301)0.739.2:0.00294)0.798.2:0.00615)0.708:0.01001,(((655692:0.02004,847934:0.01934)0.763.5:0.01112,New.CleanUp.ReferenceOTU10239:0.02532)0.750:0.00382,((((New.CleanUp.ReferenceOTU6326:0.02181,311961:0.00962)0.877.4:0.01341,((New.CleanUp.ReferenceOTU2413:0.00015,368412:0.02477)0.973.3:0.01789,(New.CleanUp.ReferenceOTU1717:0.02438,230421:0.01739)0.733.2:0.00919)0.639:0.00172)0.758.2:0.00511,((4455609:0.02229,New.CleanUp.ReferenceOTU15309:0.02753)0.767.2:0.00603,(New.CleanUp.ReferenceOTU9538:0.02559,(389529:0.00678,(New.CleanUp.ReferenceOTU14972:0.00811,195222:0.03111)0.919.5:0.01476)0.934:0.01738)0.758.3:0.00508)0.864:0.00595)0.969.4:0.01913,(323583:0.02308,(New.CleanUp.ReferenceOTU7369:0.00014,(New.CleanUp.ReferenceOTU2739:0.00495,321251:0.00779)0.996.7:0.02176)0.926.3:0.01286)0.900.2:0.01132)0.000.16:0.00014)0.890.4:0.00922)0.113:0.00236,(New.CleanUp.ReferenceOTU3119:0.02648,((New.CleanUp.ReferenceOTU6578:0.00764,(New.CleanUp.ReferenceOTU1668:0.01515,New.CleanUp.ReferenceOTU7888:0.01514)0.787.3:0.00627)0.898.3:0.01208,((((New.CleanUp.ReferenceOTU5056:0.03087,(New.CleanUp.ReferenceOTU13553:0.0162,4410804:0.02083)0.619:0.00514)0.799.2:0.00838,(New.CleanUp.ReferenceOTU11285:0.00454,(New.CleanUp.ReferenceOTU9910:0.02164,(869324:0.00014,533022:0.00995)0.966.2:0.01659)0.741:0.00503)0.859.5:0.00652)0.870.3:0.01343,(New.CleanUp.ReferenceOTU6651:0.01774,New.CleanUp.ReferenceOTU3029:0.02415)0.788.3:0.00499)0.812.2:0.00805,(New.CleanUp.ReferenceOTU16:0.02893,362057:0.00417)0.868.3:0.00935)0.854.3:0.0079)0.978.2:0.01989)0.730.2:0.00621)0.782.2:0.01332)0.910.4:0.01973)0.635:0.00717)0.384:0.00433,(((((360946:0.02276,((New.CleanUp.ReferenceOTU1972:0.04056,1073476:0.03282)0.907.4:0.02267,(New.CleanUp.ReferenceOTU1855:0.00162,(New.CleanUp.ReferenceOTU2909:0.01585,New.CleanUp.ReferenceOTU6329:0.01291)0.898.4:0.0117)0.900.3:0.0145)0.398:0.00928)0.812.3:0.006,(197943:0.0384,(((New.CleanUp.ReferenceOTU6111:0.00491,359984:0.00014)0.887.5:0.01162,((228061:0.00014,357028:0.00244)0.906.6:0.01611,New.CleanUp.ReferenceOTU9646:0.0221)0.074:0.00762)0.885.2:0.01273,(New.CleanUp.ReferenceOTU4729:0.0049,614318:0.00014)0.865.4:0.00494)0.766:0.00251)0.834.3:0.00015)0.217:0.00527,(New.CleanUp.ReferenceOTU6725:0.01532,New.CleanUp.ReferenceOTU9377:0.01063)0.879.3:0.00784)0.670:0.00221,828198:0.01268)0.923:0.01515,((583572:0.01218,(566899:0.00613,((New.CleanUp.ReferenceOTU9816:0.00747,370086:0.00015)0.956:0.01013,(192347:0.00016,358781:0.00494)0.921.3:0.00755)0.691.3:0.00383)0.974.3:0.02736)0.998.5:0.04945,New.CleanUp.ReferenceOTU14084:0.0242)0.828.5:0.00854)0.918.3:0.01157)0.921.4:0.01351)0.379:0.00675,((New.CleanUp.ReferenceOTU12679:0.01413,New.CleanUp.ReferenceOTU1752:0.03083)0.944.3:0.03039,(New.CleanUp.ReferenceOTU14664:0.00664,New.CleanUp.ReferenceOTU4479:0.01452)0.915.3:0.02717)0.918.4:0.02484)0.908.2:0.01186,293025:0.03107)0.891.4:0.00514)0.977.2:0.01523)0.000.17:0.00014)0.985.2:0.02504,(New.CleanUp.ReferenceOTU1311:0.01366,New.CleanUp.ReferenceOTU1631:0.05105)0.550:0.01261)0.788.4:0.00727)0.755.2:0.00507)0.742:0.00703)0.743.2:0.00729,3412718:0.01004)0.444:0.01014,((((New.CleanUp.ReferenceOTU5451:0.01582,(New.CleanUp.ReferenceOTU1336:0.03258,New.CleanUp.ReferenceOTU14139:0.01317)0.814:0.0141)0.750.2:0.00489,(New.CleanUp.ReferenceOTU11437:0.00411,New.CleanUp.ReferenceOTU10449:0.04094)0.159:0.0168)0.897.3:0.01337,(1141030:0.01508,((New.CleanUp.ReferenceOTU10733:0.03349,New.CleanUp.ReferenceOTU13725:0.02286)0.983.3:0.03167,New.CleanUp.ReferenceOTU8597:0.02588)0.649:0.00144)0.829:0.00536)0.712:0.00235,New.CleanUp.ReferenceOTU14848:0.01318)0.971.2:0.00966)0.742.2:0.00361)0.945.3:0.01184,(826749:0.00493,4484290:0.00497)0.773.2:0.00249)0.894.3:0.00712)0.387.2:0.00015)0.807:0.00709,(New.CleanUp.ReferenceOTU1860:0.03171,(New.CleanUp.ReferenceOTU577:0.05467,(New.CleanUp.ReferenceOTU13077:0.02472,((((640999:0.01026,1110312:0.00238)0.797.3:0.00258,((((((New.CleanUp.ReferenceOTU12675:0.0246,New.CleanUp.ReferenceOTU15517:0.00733)0.408:0.01713,(352192:0.02997,(New.CleanUp.ReferenceOTU4658:0.06659,(1051082:0.02005,(4403749:0.03263,(3452788:0.01812,(4398616:0.02056,4432435:0.00527)0.903.2:0.01071)0.460:0.00341)0.690.2:0.00601)0.944.4:0.01883)0.899.2:0.01142)0.850.5:0.01063)0.687:0.00231,((360315:0.01288,4329788:0.03626)0.933.9:0.0134,((799034:0.00245,New.CleanUp.ReferenceOTU4975:0.00491)0.903.3:0.00493,(536989:0.00999,((New.CleanUp.ReferenceOTU2478:0.00256,(249776:0.01025,New.CleanUp.ReferenceOTU6393:0.01298)0.891.5:0.00742)0.760:0.00234,(295296:0.00596,(New.CleanUp.ReferenceOTU11290:0.0166,New.CleanUp.ReferenceOTU12749:0.02876)0.917:0.01034)0.852:0.00667)0.844.3:0.00511)0.500:0.00014)0.767.3:0.00275)0.755.3:0.00214)0.831.3:0.00248,863612:0.00492)0.857.4:0.00015,(((743693:0.01288,((826541:0.01011,(New.CleanUp.ReferenceOTU10886:0.00244,157376:0.00014)0.984:0.0183)0.441.2:0.00014,New.CleanUp.ReferenceOTU7755:0.02362)0.752.2:0.00251)0.878.5:0.00524,((362450:0.01012,(183517:0.01239,(769075:0.00014,458550:0.00489)0.866.7:0.00683)0.400:0.00369)0.805:0.00016,((((New.CleanUp.ReferenceOTU5921:0.00244,584263:0.00245)0.963.2:0.01272,(157154:0.00014,New.CleanUp.ReferenceOTU760:0.00243)0.768.2:0.00269)0.229.2:0.00259,(271602:0.00284,New.CleanUp.ReferenceOTU14024:0.02099)0.412:0.00515)0.881.3:0.00917,New.CleanUp.ReferenceOTU10028:0.00989)0.875.3:0.00929)0.965.2:0.01263)0.732:0.00236,1517774:0.00505)0.957.3:0.0126)0.577:0.00491,(New.CleanUp.ReferenceOTU2291:0.03583,(New.CleanUp.ReferenceOTU7991:0.00742,620319:0.00014)0.755.4:0.00214)0.863.3:0.00544)0.752.3:0.00232)0.903.4:0.0049,988932:0.00749)0.362.2:0.00014,(177704:0.00506,((323818:0.00515,(New.CleanUp.ReferenceOTU3304:0.01565,New.CleanUp.ReferenceOTU4969:0.01909)0.805.2:0.01011)0.761:0.00497,210867:0.0076)0.763.6:0.00231)0.944.5:0.00754)0.932.3:0.01191)0.337:0.00783)0.987.2:0.03444)0.745.2:0.01322)0.353:0.00377,(New.CleanUp.ReferenceOTU13887:0.03375,((542034:0.00014,(New.CleanUp.ReferenceOTU7786:0.00014,4481344:0.0154)0.929.4:0.0126)0.785.2:0.0068,3452642:0.0113)0.826.4:0.00589)0.058:0.00426)0.920:0.01918)0.967.2:0.03252)0.924.3:0.01561)0.741.2:0.00378)0.825:0.00953,(((((((((2510539:0.04582,(854690:0.00335,4355570:0.02999)0.787.4:0.00695)0.994.3:0.05025,41951:0.04095)0.694:0.00331,((4411083:0.00015,(14177:0.00015,422295:0.02456)0.931.3:0.00757)0.976.2:0.01854,((826942:0.01032,584294:0.01664)0.856.4:0.01582,(827968:0.00377,(3452794:0.005,3781081:0.00015)0.992:0.04251)0.969.5:0.03077)0.838.3:0.00977)0.859.6:0.01264)0.306:0.00699,(2710946:0.00651,4394001:0.01448)0.999.4:0.04194)0.338.2:0.00971,(New.CleanUp.ReferenceOTU12835:0.05913,(562956:0.00508,(210652:0.0056,(((337073:0.01945,570234:0.00768)0.813:0.01058,(New.CleanUp.ReferenceOTU6885:0.01693,(((New.CleanUp.ReferenceOTU13925:0.02637,New.CleanUp.ReferenceOTU5735:0.01208)0.868.4:0.0133,New.CleanUp.ReferenceOTU2081:0.00572)0.724.2:0.00318,837484:0.00659)0.870.4:0.01175)0.909.2:0.01497)0.224:0.0103,(759378:0.00679,348824:0.00339)0.989.5:0.02555)0.659.2:0.0013)0.964.2:0.01284)0.733.3:0.00187)0.447.2:0.00295)0.720:0.00246,(((New.CleanUp.ReferenceOTU13972:0.00248,(850642:0.00016,(((179423:0.00248,628226:0.00014)0.917.2:0.00794,(130402:0.00497,606927:0.00014)0.762:0.00223)0.925.4:0.01051,(350697:0.00509,((351976:0.0081,((((4372528:0.00249,593422:0.005)0.789:0.00247,(712677:0.00014,342268:0.00248)0.970:0.00014)0.981.3:0.01555,((322840:0.00246,(555945:0.00014,(189407:0.00246,4380137:0.00246)0.902.5:0.00014)0.737.2:0.00013)0.890.5:0.00014,198209:0.00246)0.941.2:0.01044)0.890.6:0.00533,(344394:0.00015,(289730:0.00498,(347553:0.00247,(531374:0.00014,(306704:0.00247,297143:0.00497)0.900.4:0.00014)0.000.18:0.00014)0.956.2:0.00015)0.915.4:0.00499)0.721:0.00239)0.811.2:0.00488)0.944.6:0.01411,(New.CleanUp.ReferenceOTU8400:0.01512,837640:0.0199)0.105:0.00259)0.719.3:0.00198)0.629.2:0.00509)0.974.4:0.00016)0.074.2:0.00015)0.739.3:0.00245,(14205:0.00247,337083:0.00014)0.918.5:0.00761)0.944.7:0.01061,((576230:0.00015,(4336569:0.0081,(915285:0.00014,New.CleanUp.ReferenceOTU7990:0.00247)0.989.6:0.01888)0.833.2:0.00456)0.823.2:0.00523,((((532521:0.00253,252727:0.02112)0.844.4:0.00502,(527485:0.00247,527630:0.00014)0.728.3:0.00015)0.755.5:0.00245,4339348:0.00252)0.985.3:0.02841,(298381:0.00015,(309107:0.00498,(344553:0.00247,((582379:0.00014,((345246:0.00495,333859:0.00247)0.893.2:0.00014,(181689:0.00247,326850:0.00247)0.895.6:0.00014)0.849.3:0.00014)0.000.19:0.00014,(325552:0.00247,(344937:0.00248,315348:0.00248)0.358:0.00014)0.943.2:0.00014)0.886.3:0.00015)0.855.5:0.00016)0.388:0.00247)0.914.2:0.01501)0.935.3:0.01531)0.881.4:0.00514)0.923.2:0.00793)0.742.3:0.00364,((New.CleanUp.ReferenceOTU16415:0.04648,((178183:0.05423,(((((((2901960:0.01712,3198310:0.03022)0.943.3:0.0169,(New.CleanUp.ReferenceOTU9406:0.01432,(New.CleanUp.ReferenceOTU7564:0.01987,92840:0.07368)0.793.2:0.01014)0.755.6:0.00325)0.857.5:0.00997,((New.CleanUp.ReferenceOTU9450:0.00514,(78236:0.00748,(811462:0.00748,4330001:0.01009)0.056:0.00014)0.917.3:0.0129)0.896.5:0.01012,((((New.CleanUp.ReferenceOTU13080:0.01823,(1620998:0.008,3805726:0.02772)0.721.2:0.00321)0.741.3:0.00707,351135:0.00502)0.920.2:0.00016,((14159:0.01525,342504:0.00609)0.918.6:0.01238,300378:0.01286)0.760.2:0.003)0.900.5:0.0051,New.CleanUp.ReferenceOTU9035:0.02112)0.468:0.00016)0.626:0.01025)0.854.4:0.00944,(982030:0.01608,New.CleanUp.ReferenceOTU724:0.00495)0.872.3:0.00591)0.741.4:0.00319,(((208539:0.01299,(New.CleanUp.ReferenceOTU3550:0.00514,(300855:0.01603,4478840:0.00488)0.988.3:0.02355)0.515.2:0.00898)0.916.5:0.01211,New.CleanUp.ReferenceOTU9132:0.00396)0.894.4:0.00785,(New.CleanUp.ReferenceOTU15982:0.0032,14157:0.0205)0.987.3:0.02188)0.752.4:0.00253)0.821:0.00561,((New.CleanUp.ReferenceOTU14691:0.02712,(New.CleanUp.ReferenceOTU9393:0.05114,((495001:0.00014,(New.CleanUp.ReferenceOTU15014:0.04883,(994357:0.00014,109334:0.01005)0.814.2:0.00016)0.825.2:0.00246)0.950.3:0.0283,(((563439:0.02175,314204:0.02753)0.894.5:0.01301,531206:0.00015)0.976.3:0.01012,820843:0.00016)0.843:0.01605)0.974.5:0.03905)0.814.3:0.01264)0.773.3:0.0052,4425649:0.00819)0.836.3:0.00692)0.761.2:0.0048,(((New.CleanUp.ReferenceOTU16105:0.02029,214036:0.01668)0.393:0.00718,790466:0.03503)0.813.2:0.00904,(((New.CleanUp.ReferenceOTU6102:0.02699,(New.CleanUp.ReferenceOTU15141:0.00497,2036136:0.00014)0.935.4:0.00786)0.737.3:0.00221,New.CleanUp.ReferenceOTU5296:0.01575)0.744.2:0.00254,(((New.CleanUp.ReferenceOTU6825:0.02248,(New.CleanUp.ReferenceOTU6412:0.01888,586356:0.00537)0.724.3:0.00298)0.489:0.01023,((New.CleanUp.ReferenceOTU2114:0.00495,New.CleanUp.ReferenceOTU5499:0.04609)0.774:0.01979,2052853:0.00016)0.912.4:0.01594)0.508.2:0.00016,(New.CleanUp.ReferenceOTU3523:0.01106,(New.CleanUp.ReferenceOTU9353:0.00979,4329998:0.01767)0.877.5:0.01082)0.780.3:0.00585)0.887.6:0.00522)0.725:0.00378)0.896.6:0.01011)0.834.4:0.0098)0.785.3:0.01412,92043:0.01576)0.970.2:0.03311)0.974.6:0.03225,(2398623:0.0033,(2795129:0.00607,((2466322:0.02014,3472257:0.00108)0.997.4:0.05378,(4479959:0.00015,(2252259:0.02764,(2214214:0.00015,4387838:0.00246)0.760.3:0.00258)0.786:0.00751)0.859.7:0.01411)0.900.6:0.02328)0.961.2:0.0253)0.979.3:0.02872)0.126:0.00014)0.988.4:0.02161,(((((((((102568:0.00864,4373015:0.02275)0.893.3:0.01134,(2055543:0.03816,New.CleanUp.ReferenceOTU5066:0.01021)0.732.2:0.00284)0.849.4:0.0052,((1106566:0.01464,((528005:0.01605,(1141768:0.01508,(New.CleanUp.ReferenceOTU3049:0.02562,312984:0.00997)0.772.3:0.00634)0.967.3:0.02046)0.919.6:0.01359,(4444213:0.00247,(New.CleanUp.ReferenceOTU16439:0.00248,164133:0.00014)0.835:0.00015)0.280:0.00247)0.955.2:0.02176)0.934.2:0.01734,New.CleanUp.ReferenceOTU5557:0.00543)0.749:0.00266)0.947.2:0.01917,(248746:0.03028,1108744:0.03141)0.639.2:0.0089)0.934.3:0.01506,(New.CleanUp.ReferenceOTU14594:0.03525,517458:0.02256)0.740.3:0.00494)0.748:0.0052,(526323:0.00247,(151594:0.00248,(577239:0.00014,((New.CleanUp.ReferenceOTU14578:0.00247,2376926:0.00014)0.983.4:0.01906,((560842:0.00505,543440:0.01297)0.833.3:0.00514,(749841:0.00014,New.CleanUp.ReferenceOTU2831:0.00497)0.969.6:0.01042)0.744.3:0.00186)0.956.3:0.01069)0.451:0.00495)0.960.2:0.00015)0.735.3:0.00216)0.903.5:0.01224,(((((New.CleanUp.ReferenceOTU441:0.00247,521628:0.00014)0.717:0.00626,((1019823:0.01005,1098434:0.00014)0.791.2:0.00776,(925326:0.00249,14275:0.01284)0.677.2:0.01067)0.991.4:0.03695)0.816.2:0.01963,New.CleanUp.ReferenceOTU6770:0.01535)0.882.3:0.01147,((266777:0.00794,((150112:0.03599,((268507:0.00354,(609964:0.01537,((14279:0.00016,(494906:0.00248,(14277:0.00248,(((4397098:0.00248,((183158:0.00247,1053898:0.00247)0.883.5:0.00014,525515:0.00014)0.000.20:0.00014)1.000.8:0.00014,(((New.CleanUp.ReferenceOTU7848:0.00247,503406:0.00014)0.996.8:0.01795,2772151:0.00248)1.000.9:0.00014,926712:0.00248)0.753:0.00014)0.000.21:0.00014,1099914:0.00014)0.837:0.00014)0.696:0.00015)0.976.4:0.00758)0.339:0.00015,357495:0.00497)0.976.5:0.02234)0.988.5:0.0344)0.101:0.00486,1103499:0.04972)0.827.2:0.01488)0.420:0.01255,(New.CleanUp.ReferenceOTU10586:0.02319,1007750:0.0099)0.975.6:0.0281)0.728.4:0.00705)0.997.5:0.04361,950922:0.00782)0.093.2:0.00795)0.960.3:0.02654,(880506:0.00784,((520273:0.01615,(1758404:0.00014,4444956:0.00752)0.841.3:0.00755)0.999.5:0.05069,New.CleanUp.ReferenceOTU3540:0.01221)0.363:0.00372)0.997.6:0.04553)0.836.4:0.01077)0.868.5:0.00899,((((((3466729:0.04599,(1141043:0.00016,579451:0.02966)0.027:0.00556)0.950.4:0.01705,((New.CleanUp.ReferenceOTU13763:0.00755,(New.CleanUp.ReferenceOTU14163:0.00523,4462654:0.01043)0.918.7:0.01404)0.980.2:0.02785,869796:0.02914)0.779.2:0.00659)0.746:0.00862,(1866742:0.00014,(851704:0.00016,133372:0.01551)0.740.4:0.00754)0.862.9:0.02175)0.931.4:0.02292,(1066431:0.05447,(New.CleanUp.ReferenceOTU10129:0.02933,((New.CleanUp.ReferenceOTU6385:0.01745,New.CleanUp.ReferenceOTU6653:0.00379)0.998.6:0.05842,((495419:0.01072,(964363:0.00014,New.CleanUp.ReferenceOTU7959:0.00497)0.961.3:0.01562)0.920.3:0.02063,(New.CleanUp.ReferenceOTU13687:0.03088,(New.CleanUp.ReferenceOTU3510:0.00335,1101672:0.00415)0.997.7:0.04204)0.244:0.00767)0.315:0.00776)0.887.7:0.01166)0.943.4:0.03297)0.930.4:0.02757)0.688:0.00216,(((902711:0.00014,1086889:0.00244)0.888.5:0.02868,(841344:0.01265,(505541:0.00749,505549:0.00014)0.945.4:0.02931)1.000.10:0.07796)0.881.5:0.02567,(((768514:0.0174,(((New.CleanUp.ReferenceOTU13184:0.0201,369390:0.01229)0.969.7:0.02243,((860226:0.01007,(745556:0.0025,((446471:0.00503,503315:0.00249)0.908.3:0.00014,((1024093:0.0025,984326:0.00249)0.866.8:0.00014,(1096610:0.00249,505587:0.00014)0.868.6:0.00014)0.965.3:0.00014)0.460.2:0.00015)0.755.7:0.00027)0.552:0.00015,(932989:0.00016,(495079:0.01021,New.CleanUp.ReferenceOTU7650:0.0076)0.762.2:0.0025)0.798.3:0.00472)0.960.4:0.02193)0.803:0.00807,(862395:0.01037,(New.CleanUp.ReferenceOTU15733:0.0181,(856920:0.00014,New.CleanUp.ReferenceOTU2468:0.00497)0.999.6:0.00014)0.768.3:0.00239)0.968.3:0.02176)0.888.6:0.01237)0.887.8:0.02488,New.CleanUp.ReferenceOTU14414:0.03089)0.396:0.00015,3361011:0.02734)0.770:0.00911)0.854.5:0.01295)0.734.2:0.00278,((New.ReferenceOTU169:0.0412,((((((((New.CleanUp.ReferenceOTU11117:0.01561,New.CleanUp.ReferenceOTU9969:0.02933)0.801.2:0.00955,New.CleanUp.ReferenceOTU14189:0.02923)0.238:0.00287,((New.CleanUp.ReferenceOTU5833:0.01503,((New.CleanUp.ReferenceOTU5364:0.01003,((New.CleanUp.ReferenceOTU10036:0.00497,New.CleanUp.ReferenceOTU8616:0.00737)0.864.2:0.00016,New.CleanUp.ReferenceOTU13028:0.00739)0.834.5:0.00245)0.692.2:0.00014,(((((New.CleanUp.ReferenceOTU9907:0.00994,(New.CleanUp.ReferenceOTU13944:0.00747,New.CleanUp.ReferenceOTU4082:0.00747)0.773.4:0.0024)0.982.5:0.00014,528594:0.00014)0.000.22:0.00014,((New.CleanUp.ReferenceOTU14022:0.00989,(New.CleanUp.ReferenceOTU9221:0.00974,(New.CleanUp.ReferenceOTU13530:0.0101,New.CleanUp.ReferenceOTU6926:0.00751)0.868.7:0.00122)0.860.2:0.00126)0.666:0.00014,(New.CleanUp.ReferenceOTU3215:0.00988,New.ReferenceOTU114:0.00988)0.989.7:0.00014)0.998.7:0.00012)0.000.23:0.00014,(((New.CleanUp.ReferenceOTU6407:0.00738,New.CleanUp.ReferenceOTU9827:0.0074)0.752.5:0.00245,(New.CleanUp.ReferenceOTU7995:0.00996,14270:0.00244)0.079:0.00015)0.866.9:0.00014,((New.CleanUp.ReferenceOTU11162:0.00988,New.CleanUp.ReferenceOTU6668:0.00991)0.889.5:0.00014,(New.CleanUp.ReferenceOTU14390:0.0124,(New.CleanUp.ReferenceOTU6717:0.00984,New.CleanUp.ReferenceOTU11525:0.0098)0.309:0.00016)0.864.3:0.00015)0.997.8:0.00014)0.000.24:0.00016)0.000.25:0.00016,(New.CleanUp.ReferenceOTU1300:0.01245,New.CleanUp.ReferenceOTU5723:0.00991)0.964.3:0.00014)0.774.2:0.00016)0.994.4:0.00015)0.955.3:0.01368,(((New.CleanUp.ReferenceOTU2691:0.0104,(New.CleanUp.ReferenceOTU10895:0.01036,New.CleanUp.ReferenceOTU2842:0.01036)0.569:0.00014)0.876.3:0.00788,New.CleanUp.ReferenceOTU12532:0.01009)0.229.3:0.00014,New.CleanUp.ReferenceOTU2338:0.01004)0.804.2:0.00015)0.980.3:0.01865)0.892.4:0.01361,712917:0.02195)0.153:0.00953,(New.CleanUp.ReferenceOTU16433:0.01569,(162924:0.00494,(239761:0.00245,566062:0.00014)0.974.7:0.00016)0.906.7:0.00748)0.859.8:0.00702)0.865.5:0.00951,(793524:0.00749,247831:0.00015)0.937.6:0.01227)0.965.4:0.02025,(1778275:0.01023,4425650:0.00016)0.778.3:0.00513)0.851:0.011,561616:0.03676)0.963.3:0.02481)0.956.4:0.03375,(New.CleanUp.ReferenceOTU676:0.02989,(New.CleanUp.ReferenceOTU5795:0.00627,((((424038:0.01836,(419366:0.00251,(((503236:0.00014,(219668:0.00498,1090458:0.00249)0.419:0.00015)0.950.5:0.00016,(851682:0.00502,968363:0.00014)0.865.6:0.00491)0.914.3:0.00492,(968342:0.00247,(495084:0.00014,((408492:0.00248,(503197:0.00014,1086240:0.00247)0.841.4:0.00014)0.932.4:0.00499,1008689:0.00248)0.909.3:0.00014)0.876.4:0.00014)0.943.5:0.00015)0.521:0.00249)0.992.2:0.00014)0.699:0.02098,927089:0.00645)0.859.9:0.01222,(New.CleanUp.ReferenceOTU13454:0.01984,(505565:0.01286,(((495070:0.00247,(930873:0.00014,(New.CleanUp.ReferenceOTU8470:0.00246,364935:0.01831)0.790.2:0.00252)0.823.3:0.00248)0.892.5:0.00014,(14288:0.00248,4476950:0.00247)0.895.7:0.00014)0.000.26:0.00016,495396:0.00014)0.951.4:0.00014)0.276.2:0.00424)0.980.4:0.02987)0.375.2:0.00633,(((1029165:0.00015,(New.ReferenceOTU93:0.00514,(389048:0.00248,(937813:0.00248,504674:0.00014)0.311:0.00014)0.762.3:0.00237)0.993.2:0.01566)0.589:0.00517,(876866:0.00085,(461396:0.0242,(505251:0.00753,505311:0.00015)0.883.6:0.00052)0.923.3:0.00957)0.900.7:0.00713)0.851.2:0.00014,((New.CleanUp.ReferenceOTU16553:0.00584,(882788:0.00991,((((451449:0.00164,503394:0.00165)0.916.6:0.00165,((365056:0.00247,2751958:0.0075)0.894.6:0.00014,503387:0.00014)0.722:0.00015)0.915.5:0.00788,(383714:0.00512,(New.CleanUp.ReferenceOTU4065:0.00498,(415160:0.00248,462461:0.00247)0.897.4:0.00015)0.872.4:0.00511)0.750.3:0.00233)0.943.6:0.00807,(1033679:0.00014,360635:0.00248)0.762.4:0.00253)0.818.2:0.00621)0.929.5:0.01328)0.835.2:0.00716,1039584:0.0227)0.864.4:0.00974)0.779.3:0.009)0.892.6:0.01094)0.966.3:0.03302)0.987.4:0.03643)0.881.6:0.01655)0.934.4:0.00014)0.987.5:0.01842,(((New.CleanUp.ReferenceOTU7686:0.00991,(115012:0.00306,136382:0.01767)0.997.9:0.04882)0.954.4:0.026,(4321936:0.00014,(14258:0.02423,((360415:0.00014,(4313870:0.00245,99748:0.00755)0.932.5:0.00014)0.961.4:0.00016,((221904:0.00245,252678:0.00014)0.792.5:0.00379,2891951:0.02057)0.782.3:0.00384)0.851.3:0.00509)0.966.4:0.0129)0.539:0.0054)0.891.6:0.01583,(200153:0.03501,200751:0.00015)1.000.11:0.08357)0.819:0.01634)0.332:0.00015)0.982.6:0.02222,(4483633:0.05196,(New.CleanUp.ReferenceOTU1521:0.03378,((New.CleanUp.ReferenceOTU10477:0.04296,New.CleanUp.ReferenceOTU7167:0.02181)0.885.3:0.01829,((((1129590:0.04617,New.CleanUp.ReferenceOTU7353:0.04434)0.795:0.01651,((((329703:0.00703,361864:0.00296)0.972.6:0.02933,(1076818:0.05448,688701:0.00661)0.980.5:0.03434)0.888.7:0.01666,(((((New.CleanUp.ReferenceOTU9261:0.00853,((1147978:0.01089,((294352:0.00014,558007:0.00244)0.792.6:0.00305,((136518:0.0259,(New.CleanUp.ReferenceOTU12711:0.03487,(289290:0.00015,4474215:0.00753)0.807.2:0.00619)0.826.5:0.00865)0.982.7:0.02407,14124:0.02118)0.205.2:0.00461)0.910.5:0.01543)0.969.8:0.03124,New.CleanUp.ReferenceOTU9968:0.02617)0.489.2:0.02047)0.639.3:0.01298,(((New.CleanUp.ReferenceOTU4539:0.02303,4366540:0.00712)0.985.4:0.02156,(298247:0.00015,3829951:0.0074)0.935.5:0.00127)0.779.4:0.00106,4145585:0.00273)0.923.4:0.01935)0.463:0.01503,(New.CleanUp.ReferenceOTU6096:0.00952,((1138948:0.00761,New.CleanUp.ReferenceOTU1859:0.00515)0.842.4:0.00506,172236:0.01009)0.851.4:0.00632)0.934.5:0.0217)0.917.4:0.0174,((New.CleanUp.ReferenceOTU239:0.00015,(700181:0.02426,New.CleanUp.ReferenceOTU12851:0.0185)0.475.2:0.00534)0.828.6:0.00864,((New.CleanUp.ReferenceOTU12225:0.03991,4456516:0.02199)0.797.4:0.00731,(New.CleanUp.ReferenceOTU4808:0.03867,539306:0.01732)0.838.4:0.01011)0.970.3:0.02441)0.877.6:0.00782)0.716:0.00293,(((New.CleanUp.ReferenceOTU963:0.00489,565357:0.00014)0.766.2:0.00243,((194014:0.01278,(New.CleanUp.ReferenceOTU9605:0.03894,New.CleanUp.ReferenceOTU9363:0.04526)0.836.5:0.0127)0.829.2:0.00014,((((((((578857:0.00685,(842596:0.00014,184905:0.01015)0.937.7:0.00959)0.756.2:0.00418,(New.CleanUp.ReferenceOTU14525:0.01548,New.CleanUp.ReferenceOTU2756:0.01303)0.911.2:0.01003)0.867.3:0.00731,New.CleanUp.ReferenceOTU4797:0.01325)0.721.3:0.00291,341730:0.02479)0.440:0.00016,((804526:0.0213,578511:0.00289)0.912.5:0.0154,1105328:0.00014)0.943.7:0.00977)0.890.7:0.0055,((((New.CleanUp.ReferenceOTU5987:0.05536,(((365484:0.00014,470382:0.00014)1.000.12:0.00015,(183680:0.00251,(360147:0.0049,(199070:0.00248,335910:0.00248)0.915.6:0.00015)0.928.2:0.0076)0.334:0.00243)0.915.7:0.0209,((308045:0.00014,357765:0.00246)0.912.6:0.00997,(591540:0.00015,553842:0.02404)0.670.2:0.00016)0.561:0.00923)0.926.4:0.01903)0.906.8:0.01868,((New.CleanUp.ReferenceOTU14934:0.0131,(158971:0.01697,581003:0.02391)0.942.2:0.01411)0.851.5:0.00693,((New.CleanUp.ReferenceOTU2510:0.11069,((122517:0.01513,(New.CleanUp.ReferenceOTU12366:0.02006,2252255:0.00879)0.320.2:0.00764)1.000.13:0.08233,(816626:0.00014,337010:0.03176)0.794.2:0.01527)0.327:0.00616)0.868.8:0.01915,((((New.CleanUp.ReferenceOTU10203:0.03826,New.CleanUp.ReferenceOTU788:0.02956)0.772.4:0.00794,((346350:0.02455,(New.CleanUp.ReferenceOTU12596:0.02015,New.CleanUp.ReferenceOTU1490:0.03523)0.794.3:0.00854)0.891.7:0.01174,(335827:0.02565,(New.CleanUp.ReferenceOTU8196:0.02209,308646:0.0255)0.469.2:0.006)0.832:0.00648)0.907.5:0.01378)0.891.8:0.01044,((318599:0.03092,New.CleanUp.ReferenceOTU2566:0.03507)0.786.2:0.0063,(351449:0.00244,382220:0.00014)0.980.6:0.02376)0.692.3:0.00169)0.890.8:0.01073,(New.CleanUp.ReferenceOTU5801:0.02672,(194995:0.01253,4415965:0.00015)0.828.7:0.01)0.856.5:0.0153)0.596.2:0.00014)0.903.6:0.01146)0.064:0.00645)0.933.10:0.01095,((New.CleanUp.ReferenceOTU10973:0.00253,553150:0.0177)0.733.4:0.00427,((New.CleanUp.ReferenceOTU3073:0.01352,New.CleanUp.ReferenceOTU9022:0.02768)0.467:0.00781,New.CleanUp.ReferenceOTU712:0.0263)0.763.7:0.00516)0.881.7:0.00921)0.799.3:0.00015,((((((New.CleanUp.ReferenceOTU8149:0.01502,((((((575261:0.01312,(New.CleanUp.ReferenceOTU5684:0.00492,542096:0.00014)0.922.2:0.00786)0.311.2:0.00511,((350337:0.00234,New.CleanUp.ReferenceOTU9970:0.01581)0.789.2:0.00552,(New.CleanUp.ReferenceOTU11598:0.00687,New.CleanUp.ReferenceOTU1794:0.0088)0.942.3:0.01103)0.041:0.00016)0.942.4:0.01187,((((577406:0.01298,New.CleanUp.ReferenceOTU5093:0.0157)0.731:0.00227,579750:0.01286)0.862.10:0.00487,578649:0.00015)0.835.3:0.00246,New.CleanUp.ReferenceOTU5088:0.01789)0.862.11:0.00016)0.246:0.0036,553245:0.00956)0.846.2:0.00576,(New.CleanUp.ReferenceOTU6817:0.01365,584765:0.00014)0.340:0.00336)0.864.5:0.00573,New.CleanUp.ReferenceOTU4310:0.00524)0.676.2:0.00125)0.820:0.00744,New.CleanUp.ReferenceOTU14258:0.0137)0.256.2:0.00264,((New.CleanUp.ReferenceOTU14306:0.01006,3874253:0.00245)0.788.5:0.00239,((739826:0.00014,(New.CleanUp.ReferenceOTU6044:0.00986,584137:0.00014)0.978.3:0.0075)0.915.8:0.00488,((252823:0.00015,(New.CleanUp.ReferenceOTU4259:0.01273,105921:0.00014)0.992.3:0.00988)0.830.2:0.00246,(567875:0.00723,(147442:0.00521,1110135:0.00223)0.760.4:0.00495)0.892.7:0.00016)0.456:0.0024)0.917.5:0.00015)0.800.2:0.00242)0.760.5:0.00235,(((((352902:0.01563,352733:0.01766)0.382:0.00295,187350:0.01858)0.786.3:0.0056,(((1040889:0.01793,((573110:0.01051,(130103:0.0148,(4225004:0.01504,(361375:0.00014,623471:0.00498)0.809:0.0042)0.632:0.00071)0.459:0.007)0.942.5:0.01302,(New.CleanUp.ReferenceOTU7528:0.01293,(New.CleanUp.ReferenceOTU7411:0.00495,574038:0.00245)0.881.8:0.00518)0.823.4:0.00222)0.864.6:0.00316)0.923.5:0.00015,(368462:0.00494,(((New.CleanUp.ReferenceOTU11945:0.00491,316781:0.00014)0.961.5:0.0075,((((362539:0.00948,New.CleanUp.ReferenceOTU8146:0.01071)0.603:0.00261,(New.CleanUp.ReferenceOTU3057:0.0049,564961:0.00014)0.951.5:0.01202)0.342:0.0028,New.CleanUp.ReferenceOTU6673:0.01789)0.886.4:0.00515,((753891:0.00706,574689:0.00377)0.742.4:0.00405,(166637:0.01632,(658370:0.00221,(358104:0.01238,368698:0.00754)0.944.8:0.01549)0.661:0.00633)0.920.4:0.01079)0.854.6:0.00502)0.324:0.00016)0.926.5:0.00478,(759751:0.00014,547287:0.00492)0.940.3:0.00496)0.127:0.00016)0.952.2:0.00719)0.882.4:0.00488,(341752:0.00489,351659:0.00014)0.743.3:0.00014)0.886.5:0.00503)0.737.4:0.00255,(New.CleanUp.ReferenceOTU12128:0.01564,(586290:0.00016,(791522:0.00014,583974:0.00759)0.453:0.0048)0.189.2:0.00014)0.886.6:0.00977)0.867.4:0.00492,(846477:0.02111,358712:0.00512)0.837.2:0.00486)1.000.14:0.00014)0.874.3:0.00631,((New.CleanUp.ReferenceOTU1701:0.02901,(367813:0.02205,(351062:0.00863,(New.CleanUp.ReferenceOTU9739:0.01292,294302:0.00279)0.989.8:0.03074)0.556:0.00578)0.468.2:0.00314)0.776:0.00304,New.CleanUp.ReferenceOTU5040:0.03685)0.617:0.0007)0.858.3:0.00834,((((New.CleanUp.ReferenceOTU6490:0.0177,(New.CleanUp.ReferenceOTU10705:0.02922,(New.CleanUp.ReferenceOTU5592:0.04407,(New.CleanUp.ReferenceOTU14674:0.01722,3972070:0.00885)0.708.2:0.0038)0.852.2:0.00982)0.814.4:0.01156)0.979.4:0.02869,(558444:0.00505,(195946:0.00016,New.CleanUp.ReferenceOTU13330:0.04082)0.506:0.00505)0.953.6:0.02024)0.702.2:0.0028,(New.CleanUp.ReferenceOTU13226:0.01002,(520231:0.00676,(585881:0.01082,((New.CleanUp.ReferenceOTU28:0.00015,(818838:0.01059,529810:0.00225)0.943.8:0.00791)0.261:0.00254,349036:0.00245)0.793.3:0.00757)0.950.6:0.01417)0.806.3:0.00781)0.876.5:0.00626)0.853.3:0.00528,(((4325509:0.01389,(New.CleanUp.ReferenceOTU6842:0.01431,(New.CleanUp.ReferenceOTU3941:0.00672,(New.CleanUp.ReferenceOTU10060:0.00765,New.CleanUp.ReferenceOTU1325:0.01721)0.910.6:0.01237)0.414:0.00278)0.347:0.00497)0.792.7:0.00534,((((((((838281:0.00494,New.CleanUp.ReferenceOTU10766:0.01538)0.984.2:0.02313,(357471:0.01177,584463:0.00918)0.151:0.00486)0.248:0.01116,((534926:0.01375,585480:0.00015)0.994.5:0.02598,((((New.CleanUp.ReferenceOTU13853:0.02325,(New.CleanUp.ReferenceOTU10657:0.00613,New.CleanUp.ReferenceOTU7943:0.02577)0.759.3:0.0043)0.934.6:0.01457,851782:0.03137)0.762.5:0.00926,146086:0.0032)0.885.4:0.01145,(((((325329:0.00748,607877:0.00014)0.974.8:0.01016,(New.CleanUp.ReferenceOTU2221:0.00494,(196893:0.00014,318396:0.00244)0.903.7:0.00014)0.794.4:0.00249)0.731.2:0.00032,366716:0.00478)0.806.4:0.00334,(322505:0.00251,(New.CleanUp.ReferenceOTU10254:0.0025,New.CleanUp.ReferenceOTU13935:0.02069)0.540:0.00247)0.970.4:0.01488)0.846.3:0.00865,((196599:0.00484,(3450454:0.00743,(180119:0.0049,(((((((((975306:0.00244,(190605:0.00457,327826:0.00138)0.805.3:0.00137)0.479:0.00014,(454363:0.00457,(175741:0.00244,274744:0.00014)0.805.4:0.00137)0.806.5:0.00138)0.000.27:0.00014,708680:0.00014)0.000.28:0.00014,(307012:0.00244,297872:0.00244)0.891.9:0.00014)0.000.29:0.00014,((362846:0.00244,562038:0.00245)0.085:0.00014,(301765:0.00138,338177:0.00459)0.781:0.00137)0.948.3:0.00016)0.000.30:0.00014,(365492:0.00244,(193887:0.00244,197314:0.00245)0.805.5:0.00245)0.897.5:0.00014)0.000.31:0.00014,((4335815:0.00244,289452:0.00244)0.884.6:0.00014,((370357:0.00244,189007:0.0049)0.120:0.00014,353124:0.00244)0.997.10:0.00014)0.409:0.00014)0.000.32:0.00014,((171532:0.00244,327401:0.00244)0.883.7:0.00014,((392887:0.00244,358798:0.00244)0.872.5:0.00014,((531436:0.00244,536831:0.00014)0.854.7:0.00244,358112:0.00244)0.864.7:0.00014)0.000.33:0.00014)0.000.34:0.00014)0.759.4:0.00014,198071:0.00244)0.930.5:0.00015)0.826.6:0.00249)0.926.6:0.00015)0.788.6:0.00466,((701221:0.01001,(196211:0.00244,((508968:0.00014,(571178:0.00244,183137:0.0049)0.908.4:0.00014)0.000.35:0.00014,((1624481:0.00244,3304796:0.00737)0.884.7:0.00014,(365634:0.00244,196253:0.00738)0.688.2:0.00014)0.000.36:0.00014)0.893.4:0.00015)0.856.6:0.00103)0.733.5:0.00163,(358016:0.00243,(352304:0.00014,2438203:0.00243)0.389:0.00014)0.999.7:0.02421)0.892.8:0.00014)0.924.4:0.00872)0.652:0.00886)0.553:0.00567)0.390:0.00548)0.965.5:0.00015,(739387:0.00014,319097:0.01808)0.993.3:0.02075)0.880.5:0.00016,(((New.CleanUp.ReferenceOTU10104:0.02137,((((((New.CleanUp.ReferenceOTU384:0.01106,(New.CleanUp.ReferenceOTU4191:0.00736,529873:0.00014)0.708.3:0.00158)0.914.4:0.013,(New.CleanUp.ReferenceOTU13987:0.01432,(New.CleanUp.ReferenceOTU5786:0.03267,(New.CleanUp.ReferenceOTU15188:0.03506,New.CleanUp.ReferenceOTU6474:0.00952)0.905.3:0.01222)0.808:0.00702)0.872.6:0.01032)0.884.8:0.01207,New.CleanUp.ReferenceOTU6165:0.03287)0.696.2:0.00472,New.CleanUp.ReferenceOTU4396:0.01148)0.846.4:0.00714,New.CleanUp.ReferenceOTU5564:0.0133)0.203.2:0.00015,(New.CleanUp.ReferenceOTU12859:0.01052,New.CleanUp.ReferenceOTU10250:0.01307)0.916.7:0.00982)0.818.3:0.0049)0.754:0.00242,(421538:0.0207,(New.CleanUp.ReferenceOTU2777:0.00606,New.CleanUp.ReferenceOTU5390:0.0206)0.883.8:0.0066)0.778.4:0.00324)0.989.9:0.00014,((3769032:0.03244,New.CleanUp.ReferenceOTU1898:0.0104)0.747:0.00203,((365891:0.00964,580090:0.00283)0.888.8:0.0076,(New.CleanUp.ReferenceOTU3268:0.00513,1106861:0.00227)0.928.3:0.01)0.872.7:0.00527)0.798.4:0.00256)0.969.9:0.00739)0.836.6:0.00467,((((72420:0.00252,(184833:0.00244,(183886:0.00245,561171:0.00011)0.124.2:0.00014)0.795.2:0.00238)0.962.4:0.01011,(192291:0.00244,(334096:0.00014,New.CleanUp.ReferenceOTU4452:0.00244)0.487.2:0.00014)0.871.6:0.00496)0.245:0.00254,(New.CleanUp.ReferenceOTU9496:0.02259,(New.CleanUp.ReferenceOTU11907:0.01331,(1743216:0.0107,(576914:0.00014,(106235:0.00014,New.CleanUp.ReferenceOTU4314:0.00489)0.842.5:0.00244)0.742.5:0.00193)0.923.6:0.01067)0.844.5:0.00893)0.841.5:0.00571)0.467.2:0.00014,((((((199245:0.00411,(189651:0.00489,(192952:0.00244,(369429:0.00014,(178012:0.00244,180801:0.00492)0.916.8:0.00014)0.910.7:0.00016)0.906.9:0.00014)0.944.9:0.01531)0.875.4:0.009,(586271:0.00736,(185988:0.00488,563572:0.00014)0.998.8:0.00015)0.923.7:0.00829)0.703:0.00251,(((761968:0.00014,(New.CleanUp.ReferenceOTU2962:0.00518,(178928:0.00489,325977:0.00014)0.996.9:0.01816)0.929.6:0.00014)0.161.2:0.00015,3438642:0.00244)0.904.2:0.01011,(((4369434:0.00501,((370361:0.00742,(344118:0.00491,((583398:0.00014,((189296:0.00244,289725:0.00244)0.084:0.00014,319165:0.00244)0.983.5:0.00013)0.000.37:0.00014,(2128807:0.00244,324236:0.00738)0.896.7:0.00014)0.978.4:0.00016)0.956.5:0.00015)0.989.10:0.01243,563086:0.00014)0.344.2:0.0024)0.896.8:0.00495,249142:0.00014)0.992.4:0.00015,(190226:0.0148,(191273:0.00244,234421:0.00014)0.902.6:0.01144)0.820.2:0.0075)0.921.5:0.01209)0.948.4:0.01126)0.791.3:0.00426,(((195457:0.00244,338355:0.00245)0.756.3:0.00305,((550727:0.00244,(363856:0.0049,(303452:0.00244,(196057:0.00994,((((New.CleanUp.ReferenceOTU1975:0.00576,305272:0.00244)0.493:0.00014,696563:0.00014)0.427:0.00014,587269:0.00014)0.527:0.00016,341930:0.00745)0.136:0.00014)0.501:0.00014)0.410:0.00014)0.000.38:0.00014)0.575:0.00014,554338:0.01246)0.769.3:0.00272)0.912.7:0.00981,(((358483:0.01229,361845:0.00772)0.765.2:0.00283,((New.CleanUp.ReferenceOTU4805:0.00664,((199318:0.01013,(((186255:0.00751,4045886:0.00014)0.842.6:0.00248,(193452:0.00248,((351388:0.00731,(290281:0.00752,New.CleanUp.ReferenceOTU7110:0.00014)0.809.2:0.00133)0.802.3:0.00135,((186633:0.00248,(363400:0.00014,(303274:0.00499,306261:0.00258)0.567:0.00014)0.000.39:0.00014)0.439.2:0.00014,192536:0.00248)0.000.40:0.00014)0.499:0.00014)0.000.41:0.00014)0.569.2:0.00014,311499:0.00501)0.400.2:0.00015)0.835.4:0.00256,(198740:0.00248,(195374:0.00498,302352:0.00248)0.136.2:0.00015)0.903.8:0.00015)1.000.15:0.05705)0.543:0.00078,(158270:0.00743,548503:0.00016)0.911.3:0.00507)0.738.4:0.00267)0.805.6:0.00232,(((New.CleanUp.ReferenceOTU12208:0.01287,(New.CleanUp.ReferenceOTU15248:0.00756,538947:0.01038)0.793.4:0.00657)0.911.4:0.01224,((309048:0.00237,(New.CleanUp.ReferenceOTU15659:0.01337,(New.CleanUp.ReferenceOTU11181:0.00344,344554:0.02077)0.425:0.00649)0.889.6:0.01048)0.788.7:0.00497,339417:0.00014)0.767.4:0.00248)0.917.6:0.00731,((((((New.CleanUp.ReferenceOTU9675:0.02133,(592170:0.00242,594227:0.00014)0.864.8:0.00519)0.775.2:0.0022,354461:0.00248)0.704:0.00014,((189548:0.00015,369182:0.0075)0.993.4:0.01785,(New.CleanUp.ReferenceOTU12351:0.00493,353942:0.00014)0.900.8:0.00679)0.771:0.00348)0.858.4:0.00669,((510843:0.01799,((189998:0.00242,193744:0.00016)0.966.5:0.01255,((187035:0.0049,(((((309391:0.00242,347640:0.00243)0.906.10:0.00014,(363348:0.00242,339948:0.00242)0.916.9:0.00014)0.000.42:0.00014,(199147:0.00243,198059:0.00242)0.910.8:0.00014)0.000.43:0.00014,(((518389:0.00242,532203:0.00242)0.919.7:0.00014,(((196083:0.00137,335816:0.00455)0.820.3:0.00136,((186883:0.00487,302683:0.00243)0.914.5:0.00014,1078587:0.00014)0.000.44:0.00014)0.893.5:0.00014,(77514:0.00242,((331253:0.00161,182133:0.00161)0.921.6:0.00161,194130:0.00243)0.000.45:0.00014)0.965.6:0.00014)0.000.46:0.00014)0.000.47:0.00014,(196731:0.00242,367790:0.00487)0.919.8:0.00014)0.000.48:0.00014)0.000.49:0.00014,(((194089:0.00242,362389:0.00487)0.897.6:0.00014,(3768338:0.00243,3924208:0.00488)0.885.5:0.00014)0.000.50:0.00014,(192834:0.00161,362568:0.00162)0.918.8:0.00162)0.000.51:0.00014)0.958:0.00014)0.155:0.00016,184561:0.0049)0.917.7:0.005)0.283:0.00014)0.970.5:0.00977,((((361619:0.00247,(404292:0.00014,New.CleanUp.ReferenceOTU14615:0.00246)0.633.2:0.00014)0.774.3:0.00257,(368950:0.01282,(187468:0.00253,((295085:0.00145,New.CleanUp.ReferenceOTU6082:0.00993)0.799.4:0.0012,((((((198626:0.00163,178584:0.00164)0.907.6:0.00164,197979:0.00246)0.855.6:0.00014,(((186596:0.00246,28218:0.00246)0.414.2:0.00014,642922:0.00246)0.517:0.00014,(199745:0.00246,4352657:0.00493)0.911.5:0.00014)0.000.52:0.00014)0.000.53:0.00014,(361186:0.00245,191633:0.00493)0.922.3:0.00014)0.000.54:0.00014,370183:0.00014)0.000.55:0.00014,(New.CleanUp.ReferenceOTU2443:0.00246,196946:0.00246)0.857.6:0.00014)0.724.4:0.00016)0.784.2:0.00294)0.520:0.00016)0.962.5:0.0119)0.769.4:0.00395,New.CleanUp.ReferenceOTU6361:0.01805)0.340.2:0.00361,(((((549635:0.00016,583089:0.00489)0.924.5:0.00952,(New.CleanUp.ReferenceOTU16638:0.00014,193840:0.0126)0.846.5:0.00615)0.875.5:0.00581,(New.CleanUp.ReferenceOTU5298:0.00243,(((567715:0.00014,(New.CleanUp.ReferenceOTU12388:0.00487,364824:0.00735)0.961.6:0.00014)0.000.56:0.00014,523934:0.00014)0.000.57:0.00014,(183656:0.00242,436032:0.00487)0.886.7:0.00014)0.934.7:0.00016)0.787.5:0.00378)0.479.2:0.00246,(New.CleanUp.ReferenceOTU5966:0.01139,338626:0.01535)0.594:0.00015)0.722.2:0.00014,(New.CleanUp.ReferenceOTU371:0.01014,((362037:0.00014,(322087:0.00242,329274:0.00014)0.868.9:0.00243)0.943.9:0.00014,New.CleanUp.ReferenceOTU1698:0.0153)0.255:0.00242)0.814.5:0.00408)0.879.4:0.00455)0.758.4:0.00014)0.835.5:0.00341)0.892.9:0.00835,592572:0.00559)0.782.4:0.00451,((New.CleanUp.ReferenceOTU11435:0.00246,358333:0.00493)0.947.3:0.01051,(524444:0.00244,(186997:0.00244,((New.CleanUp.ReferenceOTU8730:0.00244,178142:0.00244)0.915.9:0.00014,((370809:0.00244,194036:0.00244)0.893.6:0.00014,(546876:0.00014,(318760:0.00244,357168:0.00244)0.890.9:0.00014)0.000.58:0.00014)0.000.59:0.00014)0.875.6:0.00014)0.439.3:0.00016)0.761.3:0.00222)0.930.6:0.00995)0.877.7:0.00658)1.000.16:0.00014)0.878.6:0.00799)0.440.2:0.00375)0.782.5:0.00835,(293869:0.00773,(((New.CleanUp.ReferenceOTU11491:0.00243,367535:0.00014)0.882.5:0.00511,(New.CleanUp.ReferenceOTU511:0.02839,(300297:0.00243,562376:0.00014)0.939:0.00016)0.844.6:0.01053)0.857.7:0.00531,((329191:0.00746,(312156:0.00014,(305494:0.00244,331859:0.00014)0.844.7:0.00244)0.907.7:0.0047)0.822:0.00015,(158211:0.01067,(517583:0.00158,(New.CleanUp.ReferenceOTU4417:0.00496,(363507:0.00014,(183419:0.00246,(300418:0.00163,337246:0.00164)0.918.9:0.00164)0.655.2:0.00014)0.891.10:0.00014)0.817.2:0.0011)0.935.6:0.01008)0.827.3:0.00472)0.863.4:0.00485)0.882.6:0.00503)0.787.6:0.00015)0.930.7:0.01376,((New.CleanUp.ReferenceOTU12197:0.01557,(582497:0.03238,New.CleanUp.ReferenceOTU15593:0.01285)0.737.5:0.00418)0.789.3:0.00521,((((((71649:0.00015,(922397:0.00747,(2627856:0.00243,4324467:0.0049)0.909.4:0.00016)0.942.6:0.01274)0.968.4:0.0222,(3769033:0.04017,((2293557:0.01083,(1921816:0.01955,2901970:0.02592)0.575.2:0.01203)0.622:0.00449,(4294834:0.02211,(New.CleanUp.ReferenceOTU7024:0.02003,(New.CleanUp.ReferenceOTU16201:0.00244,(714766:0.00014,New.CleanUp.ReferenceOTU9050:0.00244)0.447.3:0.00015)0.801.3:0.00676)0.942.7:0.01286)0.832.2:0.0082)0.557:0.01163)0.781.2:0.01092)0.886.8:0.01234,((((814501:0.01619,537098:0.00926)0.765.3:0.00289,(New.CleanUp.ReferenceOTU13007:0.02173,(3150722:0.00484,(191608:0.00735,(337735:0.00243,591671:0.00014)0.920.5:0.00014)0.909.5:0.00015)0.958.2:0.01555)0.882.7:0.00835)0.755.8:0.00226,(New.CleanUp.ReferenceOTU10991:0.01831,New.CleanUp.ReferenceOTU9460:0.00697)0.859.10:0.00826)0.915.10:0.00996,(3711749:0.02456,(569584:0.03683,(New.CleanUp.ReferenceOTU649:0.00244,4379141:0.00014)0.927:0.01297)0.763.8:0.01044)0.888.9:0.01454)0.850.6:0.00729)0.864.9:0.00575,((((3082155:0.00244,564806:0.00014)0.787.7:0.00254,(320055:0.00561,815573:0.0332)0.728.5:0.00192)0.918.10:0.00797,(337252:0.01301,((New.CleanUp.ReferenceOTU12849:0.0129,584396:0.00014)0.896.9:0.0076,(New.CleanUp.ReferenceOTU9400:0.0075,New.CleanUp.ReferenceOTU15815:0.01583)0.909.6:0.01046)0.665.2:0.00015)0.763.9:0.00263)0.000.60:0.0046,((333166:0.00742,338992:0.00015)0.906.11:0.0153,((749837:0.00459,524676:0.01941)0.300:0.00014,92512:0.07057)0.839.6:0.02595)0.981.4:0.02829)0.821.2:0.00384)0.862.12:0.00543,(592933:0.00744,(536910:0.01505,(New.CleanUp.ReferenceOTU15378:0.0075,((2820255:0.00784,288428:0.00784)0.829.3:0.00209,(846386:0.01657,(New.CleanUp.ReferenceOTU13448:0.00457,New.CleanUp.ReferenceOTU9223:0.02291)0.951.6:0.01524)0.759.5:0.00224)0.948.5:0.01386)0.790.3:0.00609)0.478:0.00711)0.840.5:0.00014)0.806.6:0.00016,(New.CleanUp.ReferenceOTU12897:0.01772,(New.CleanUp.ReferenceOTU2433:0.01965,535601:0.00696)0.376.2:0.00895)0.719.4:0.00398)0.916.10:0.00991)0.791.4:0.00656)0.859.11:0.0093)0.896.10:0.00555)0.239:0.00015,(((New.CleanUp.ReferenceOTU9312:0.01897,((New.CleanUp.ReferenceOTU634:0.04777,(350091:0.01843,((((183867:0.01566,(197248:0.0049,1076587:0.00014)0.892.10:0.0086)0.970.6:0.02023,(New.CleanUp.ReferenceOTU1412:0.02172,(New.CleanUp.ReferenceOTU15394:0.00502,583500:0.00014)0.798.5:0.00271)0.320.3:0.00016)0.863.5:0.00509,((New.CleanUp.ReferenceOTU2809:0.01841,(New.CleanUp.ReferenceOTU12999:0.01025,New.CleanUp.ReferenceOTU7205:0.01341)0.265:0.00015)0.960.5:0.01291,(573969:0.01298,(363232:0.00503,4476751:0.00014)0.961.7:0.0103)0.730.3:0.00272)0.747.2:0.00215)0.916.11:0.0082,((198555:0.00745,(New.CleanUp.ReferenceOTU8066:0.00502,(1111191:0.00014,(175717:0.00501,New.CleanUp.ReferenceOTU6569:0.00502)0.885.6:0.00014)0.736.3:0.00014)0.918.11:0.00704)0.892.11:0.00015,(572860:0.02092,((369227:0.00013,(New.CleanUp.ReferenceOTU3200:0.00244,((((New.CleanUp.ReferenceOTU7509:0.00244,New.CleanUp.ReferenceOTU6029:0.00244)0.896.11:0.00014,(4183249:0.00244,((3715618:0.0049,New.CleanUp.ReferenceOTU5918:0.00244)0.904.3:0.00014,(New.CleanUp.ReferenceOTU6281:0.00244,4435690:0.00491)0.896.12:0.00014)0.000.61:0.00014)0.000.62:0.00014)0.000.63:0.00014,(360015:0.00014,(New.CleanUp.ReferenceOTU1643:0.00244,New.CleanUp.ReferenceOTU8876:0.00244)0.909.7:0.00014)0.000.64:0.00014)0.000.65:0.00014,(((183865:0.00244,3376513:0.00244)0.045:0.00014,New.CleanUp.ReferenceOTU15735:0.00244)0.978.5:0.00014,(4426874:0.00244,342397:0.00244)0.899.3:0.00014)0.000.66:0.00014)0.932.6:0.00014)0.842.7:0.00244)0.925.5:0.01232,(New.CleanUp.ReferenceOTU3900:0.00244,564188:0.00014)0.965.7:0.01781)0.242:0.00016)0.919.9:0.0076)0.973.4:0.01068)0.674:0.00015)0.852.3:0.00577)0.023:0.0058,((New.CleanUp.ReferenceOTU10879:0.01933,(New.CleanUp.ReferenceOTU12933:0.00016,(1743030:0.02561,(New.CleanUp.ReferenceOTU4192:0.00455,(New.CleanUp.ReferenceOTU6756:0.00738,(New.CleanUp.ReferenceOTU6531:0.00408,4155396:0.01436)0.920.6:0.0108)0.873:0.00964)0.722.3:0.00594)0.912.8:0.01552)0.926.7:0.01398)0.403:0.00731,(659361:0.00014,(1105552:0.00228,320430:0.01011)0.999.8:0.0001)0.882.8:0.00933)0.926.8:0.01831)0.594.2:0.0008)0.648:0.00453,343047:0.02939)0.782.6:0.01114,345658:0.01462)0.402:0.0046)0.961.8:0.00982,(New.CleanUp.ReferenceOTU13462:0.00743,649107:0.00015)0.973.5:0.01322)0.744.4:0.00246)0.762.6:0.00281,(((177930:0.01418,135947:0.04001)0.723:0.0036,(350626:0.01542,577082:0.00983)0.964.4:0.00015)0.760.6:0.0038,New.CleanUp.ReferenceOTU10107:0.0098)0.853.4:0.00643)0.879.5:0.00606)0.869.3:0.00542)0.853.5:0.00499)0.139:0.00016)0.850.7:0.00529,((((New.CleanUp.ReferenceOTU12678:0.00954,305016:0.01577)0.803.2:0.00762,(349145:0.00534,((197341:0.00491,(843553:0.00014,346302:0.00244)0.667:0.00014)0.984.3:0.01613,(1029949:0.00245,369486:0.00014)0.925.6:0.01006)0.834.6:0.00498)0.568:0.00306)0.842.8:0.00566,((New.CleanUp.ReferenceOTU15613:0.01076,(362501:0.01044,(359993:0.00747,452592:0.00016)0.895.8:0.01314)0.934.8:0.01883)0.850.8:0.01457,(259772:0.0114,(372622:0.02235,(233648:0.00015,514272:0.00238)0.780.4:0.0104)0.638:0.00897)0.860.3:0.00925)0.927.2:0.01385)0.829.4:0.00635,(344804:0.02695,359020:0.01058)0.892.12:0.01027)0.691.4:0.00284)0.891.11:0.00504,(((New.CleanUp.ReferenceOTU7575:0.01449,(New.CleanUp.ReferenceOTU12146:0.00244,293097:0.00014)0.945.5:0.01448)0.864.10:0.00772,(976470:0.00254,((((222733:0.0075,(550996:0.00349,(New.CleanUp.ReferenceOTU1938:0.0115,660214:0.0025)0.912.9:0.00838)0.861.3:0.00682)0.750.4:0.00241,(New.ReferenceOTU30:0.00016,(New.CleanUp.ReferenceOTU16036:0.01107,New.CleanUp.ReferenceOTU1622:0.01493)0.861.4:0.0071)0.897.7:0.00494)0.892.13:0.00474,((((561193:0.00015,New.CleanUp.ReferenceOTU8413:0.01457)0.853.6:0.00275,New.CleanUp.ReferenceOTU15264:0.00749)0.208:0.00015,726712:0.00016)0.815.2:0.00278,(((((555445:0.00244,New.CleanUp.ReferenceOTU16174:0.03217)0.127.2:0.00015,(838200:0.00015,New.CleanUp.ReferenceOTU15375:0.01227)0.809.3:0.00255)0.765.4:0.00263,New.CleanUp.ReferenceOTU2928:0.02606)0.790.4:0.00263,(New.CleanUp.ReferenceOTU1628:0.00793,New.CleanUp.ReferenceOTU5177:0.01592)0.754.2:0.00217)0.906.12:0.00517,(((((874183:0.00015,New.CleanUp.ReferenceOTU4102:0.01019)0.801.4:0.00138,828776:0.00463)0.801.5:0.00131,833216:0.00016)0.829.5:0.0054,(733028:0.00625,((((New.CleanUp.ReferenceOTU9294:0.02171,New.CleanUp.ReferenceOTU14777:0.01949)0.734.3:0.0036,((583958:0.01737,(184211:0.03057,New.CleanUp.ReferenceOTU3677:0.00687)0.758.5:0.0061)0.186:0.0036,New.CleanUp.ReferenceOTU12735:0.00679)0.724.5:0.00322)0.933.11:0.00015,New.CleanUp.ReferenceOTU5595:0.01252)0.864.11:0.00664,(551141:0.00777,542857:0.01045)0.819.2:0.00209)0.090:0.00015)0.461:0.00387)0.800.3:0.00512,New.CleanUp.ReferenceOTU12301:0.01529)0.842.9:0.00014)0.901.2:0.00502)0.796.2:0.00255)0.738.5:0.00232,312464:0.00742)0.779.5:0.00294)0.882.9:0.00606)0.789.4:0.00284,(New.CleanUp.ReferenceOTU3306:0.00015,(New.CleanUp.ReferenceOTU5416:0.01053,519545:0.0144)0.241:0.01082)0.961.9:0.01618)0.532:0.00015)0.952.3:0.00549)0.767.5:0.00276)0.937.8:0.01195,(((New.CleanUp.ReferenceOTU2708:0.03106,(((((358594:0.00014,358944:0.01795)0.923.8:0.0048,(518040:0.00014,((225298:0.02067,778758:0.00015)0.882.10:0.00923,New.CleanUp.ReferenceOTU783:0.01514)0.890.10:0.00925)0.875.7:0.00015)0.952.4:0.01026,(547906:0.00243,584083:0.00014)0.985.5:0.01838)0.848.2:0.0048,(176077:0.00015,(New.CleanUp.ReferenceOTU10875:0.0052,(189843:0.00243,400599:0.00015)0.936.5:0.00948)0.818.4:0.00522)0.680:0.00244)0.868.10:0.00015,547730:0.00487)0.955.4:0.02169)0.943.10:0.01545,((140439:0.02364,(New.CleanUp.ReferenceOTU12970:0.02559,((New.CleanUp.ReferenceOTU13820:0.00322,(New.CleanUp.ReferenceOTU11111:0.00963,New.CleanUp.ReferenceOTU9773:0.01389)0.803.3:0.01287)0.656:0.00813,263367:0.00811)0.431:0.00993)0.873.2:0.01071)0.897.8:0.01837,((92430:0.01041,4483152:0.01318)0.990.5:0.02409,2510541:0.01901)0.752.6:0.00327)0.809.4:0.009)0.602:0.00533,(New.CleanUp.ReferenceOTU3691:0.03225,((New.CleanUp.ReferenceOTU1655:0.03722,(New.CleanUp.ReferenceOTU11463:0.01215,4155393:0.01993)0.954.5:0.02575)0.802.4:0.00948,(New.CleanUp.ReferenceOTU11766:0.03711,((4155392:0.01829,(New.CleanUp.ReferenceOTU15149:0.02036,New.CleanUp.ReferenceOTU5138:0.02845)0.859.12:0.011)0.926.9:0.01127,(((New.CleanUp.ReferenceOTU15366:0.03513,New.CleanUp.ReferenceOTU16637:0.04382)0.845.4:0.0128,(156357:0.01606,(New.CleanUp.ReferenceOTU13035:0.02843,New.CleanUp.ReferenceOTU992:0.04365)0.371:0.00869)0.856.7:0.00794)0.778.5:0.00471,(New.CleanUp.ReferenceOTU5099:0.04689,(New.CleanUp.ReferenceOTU12092:0.01082,(New.CleanUp.ReferenceOTU9596:0.05264,New.CleanUp.ReferenceOTU399:0.04276)0.713.3:0.0079)0.920.7:0.01949)0.852.4:0.01442)0.870.5:0.01094)0.778.6:0.00527)0.793.5:0.00703)0.854.8:0.01128)0.773.5:0.01489)0.743.4:0.00347)0.889.7:0.00994)0.902.7:0.01569)0.916.12:0.02308,((New.CleanUp.ReferenceOTU7148:0.04018,(1879072:0.02829,(4320643:0.02268,1058952:0.0673)0.867.5:0.01424)0.912.10:0.02028)0.773.6:0.00885,((New.CleanUp.ReferenceOTU1053:0.00015,(((539883:0.01582,(((New.CleanUp.ReferenceOTU4545:0.02844,New.CleanUp.ReferenceOTU7452:0.00141)0.850.9:0.01055,((New.CleanUp.ReferenceOTU7141:0.01849,547872:0.01211)0.723.2:0.00349,(New.CleanUp.ReferenceOTU2398:0.01137,4372940:0.01679)0.706:0.00382)0.503.2:0.00715)0.810.2:0.01224,(136877:0.00014,New.CleanUp.ReferenceOTU12832:0.01558)0.447.4:0.01141)0.759.6:0.00723)0.202:0.00233,2603273:0.00353)0.728.6:0.00831,(541232:0.0092,(New.CleanUp.ReferenceOTU8762:0.00764,((((New.CleanUp.ReferenceOTU15453:0.0132,New.CleanUp.ReferenceOTU846:0.02701)0.782.7:0.00546,(((558768:0.02894,New.CleanUp.ReferenceOTU9689:0.02653)0.741.5:0.00292,(New.CleanUp.ReferenceOTU11451:0.00244,4322535:0.00014)0.928.4:0.00754)0.836.7:0.00465,(New.CleanUp.ReferenceOTU8954:0.01135,(((3580423:0.01594,569479:0.03011)0.884.9:0.00864,584933:0.0088)0.890.11:0.00785,(86415:0.00605,223056:0.01417)0.943.11:0.01308)0.346:0.00496)0.782.8:0.00421)0.872.8:0.00513)0.807.3:0.00473,New.CleanUp.ReferenceOTU3882:0.02346)0.747.3:0.00299,(New.CleanUp.ReferenceOTU2899:0.01829,(130030:0.00933,561662:0.00943)0.493.2:0.00348)0.984.4:0.02097)0.905.4:0.0078)0.980.7:0.02286)0.933.12:0.01411)0.887.9:0.00818)0.976.6:0.0132,((((((((((New.CleanUp.ReferenceOTU2283:0.00332,((150472:0.00015,2670715:0.00492)0.955.5:0.01531,(((744776:0.00014,769450:0.00244)0.986.3:0.01524,((New.CleanUp.ReferenceOTU2020:0.00244,208357:0.00014)0.962.6:0.01008,(170353:0.00484,(167215:0.00014,4321742:0.0074)0.946.3:0.00014)0.910.9:0.00493)0.790.5:0.00015)0.192:0.00497,(519353:0.004,521752:0.00699)0.793.6:0.00391)0.842.10:0.00552)0.954.6:0.01516)0.911.6:0.01567,3876672:0.01791)0.847.2:0.00861,New.CleanUp.ReferenceOTU11382:0.01458)0.485:0.00553,((((4448097:0.02186,585869:0.02377)0.820.4:0.01007,(70947:0.00014,791998:0.00998)0.998.9:0.0229)0.749.2:0.00334,New.CleanUp.ReferenceOTU5145:0.01003)0.879.6:0.00571,((591223:0.00014,(248695:0.00738,571847:0.00014)0.853.7:0.00245)0.897.9:0.0068,(New.CleanUp.ReferenceOTU6677:0.01018,590450:0.00756)0.761.4:0.00317)0.716.2:0.00493)0.878.7:0.00644)0.732.3:0.00016,(((New.CleanUp.ReferenceOTU1876:0.0086,(New.CleanUp.ReferenceOTU5815:0.01282,104248:0.01552)0.806.7:0.00525)0.887.10:0.00857,(587789:0.00744,(580518:0.00244,586263:0.00016)0.873.3:0.00491)0.847.3:0.00494)0.584:0.00015,(((((((295343:0.00242,((334485:0.00014,(New.CleanUp.ReferenceOTU6715:0.00491,(3540765:0.00244,New.CleanUp.ReferenceOTU12586:0.00492)0.000.67:0.00012)0.753.2:0.00014)0.732.4:0.00014,(New.CleanUp.ReferenceOTU16060:0.00737,2366384:0.00244)0.000.68:0.00014)1.000.17:0.00015)0.352:0.00257,(New.CleanUp.ReferenceOTU1557:0.00494,440904:0.01301)0.865.7:0.00519)0.870.6:0.00831,((New.CleanUp.ReferenceOTU737:0.00014,(396697:0.00757,(724298:0.00823,New.CleanUp.ReferenceOTU5478:0.00815)0.763.10:0.0145)0.868.11:0.00761)0.429:0.00244,(New.CleanUp.ReferenceOTU11786:0.00245,(((((337909:0.00244,(306035:0.00491,359750:0.00244)0.557.2:0.00014)0.747.4:0.00014,((309030:0.00244,347451:0.00244)0.882.11:0.00014,((343322:0.00244,4410461:0.00014)0.876.6:0.00245,350832:0.00244)0.704.2:0.00014)0.000.69:0.00014)0.000.70:0.00014,828483:0.00014)0.000.71:0.00014,((New.CleanUp.ReferenceOTU8204:0.00162,328955:0.00162)0.918.12:0.00163,355471:0.00243)0.900.9:0.00014)0.623:0.00014,(New.CleanUp.ReferenceOTU9389:0.00244,4445673:0.00489)0.607:0.00014)0.959.5:0.00015)0.347.2:0.00015)0.922.4:0.01152)0.850.10:0.00813,(((New.CleanUp.ReferenceOTU1888:0.00743,446153:0.00016)0.881.9:0.00942,(622303:0.00016,(838401:0.00758,New.CleanUp.ReferenceOTU3184:0.00752)0.716.3:0.00486)0.967.4:0.01699)0.813.3:0.00864,(818777:0.01254,New.CleanUp.ReferenceOTU10184:0.00014)0.123:0.00402)0.790.6:0.00416)0.075:0.00505,(170244:0.02377,((540856:0.00746,((555688:0.00014,(541328:0.00244,(555562:0.00014,(137609:0.00756,New.CleanUp.ReferenceOTU5063:0.01516)0.584.2:0.00489)0.921.7:0.00238)0.583:0.00014)0.958.3:0.00014,((238205:0.00015,(351020:0.00015,523589:0.01265)0.833.4:0.00244)0.729.3:0.00015,529116:0.00244)0.949:0.00491)0.912.11:0.00496)0.753.3:0.0025,(New.CleanUp.ReferenceOTU6609:0.00503,303809:0.00238)0.865.8:0.00494)0.368:0.0051)0.851.6:0.00016)0.832.3:0.00422,(((712047:0.00015,New.ReferenceOTU43:0.00244)0.972.7:0.00997,(4295873:0.01517,(New.CleanUp.ReferenceOTU822:0.00738,582691:0.00015)0.283.2:0.00015)0.842.11:0.00014)0.658:0.00254,((New.CleanUp.ReferenceOTU2568:0.00882,(171184:0.0088,((338222:0.00501,(337379:0.00245,(780650:0.00014,(1788776:0.00494,1870411:0.00245)0.901.3:0.00014)0.695.2:0.00014)0.907.8:0.00752)0.958.4:0.01014,(843459:0.00245,New.CleanUp.ReferenceOTU10053:0.00014)0.842.12:0.00014)0.881.10:0.00618)0.920.8:0.01008)0.864.12:0.00621,(New.CleanUp.ReferenceOTU7171:0.00487,(New.CleanUp.ReferenceOTU8743:0.0099,643362:0.00014)0.973.6:0.01271)0.844.8:0.00506)0.868.12:0.00499)0.850.11:0.00804)0.521.2:0.00511,(741139:0.01335,(New.CleanUp.ReferenceOTU16092:0.02131,(1118166:0.01017,(138056:0.00243,New.CleanUp.ReferenceOTU8433:0.00016)0.960.6:0.01289)0.813.4:0.0048)0.885.7:0.00764)0.839.7:0.0077)0.911.7:0.00926)0.913.2:0.00513)0.888.10:0.00496,(779527:0.00255,New.CleanUp.ReferenceOTU776:0.01295)0.778.7:0.00257)0.842.13:0.00688,(((((((1136403:0.00549,(550225:0.00942,(((572208:0.01811,838429:0.02098)0.756.4:0.0026,16138:0.00016)0.897.10:0.00499,(New.CleanUp.ReferenceOTU12165:0.0075,16144:0.00748)0.887.11:0.00492)0.738.6:0.00296)0.414.3:0.00508)0.883.9:0.00891,New.CleanUp.ReferenceOTU8705:0.01768)0.778.8:0.00629,593302:0.00014)0.947.4:0.01043,(4298398:0.01545,4401902:0.00014)0.901.4:0.0076)0.899.4:0.00753,(563768:0.00014,(904668:0.01003,(New.CleanUp.ReferenceOTU8870:0.00492,4483035:0.00014)0.848.3:0.00014)0.956.6:0.00745)0.456.2:0.00016)0.905.5:0.00766,New.CleanUp.ReferenceOTU13568:0.01283)0.935.7:0.01019,429862:0.00509)0.958.5:0.01265)0.798.6:0.00042,(748359:0.00775,248740:0.02385)0.834.7:0.00477)0.885.8:0.0001,(804119:0.03298,1105928:0.01168)0.893.7:0.01175)0.450:0.00706,1105696:0.02122)0.963.4:0.01452)0.135:0.00015)0.967.5:0.01996)0.000.72:0.00015)0.616:0.0116,((((((570622:0.00731,New.CleanUp.ReferenceOTU10030:0.02158)0.781.3:0.00606,(4410540:0.03023,(187492:0.02365,New.CleanUp.ReferenceOTU3938:0.0441)0.210:0.00946)0.777:0.00676)0.673:0.00219,((((New.CleanUp.ReferenceOTU13051:0.02086,New.CleanUp.ReferenceOTU6814:0.02265)0.994.6:0.04155,(583069:0.00598,195211:0.04687)0.051:0.00414)0.412.2:0.00813,(188183:0.0087,570052:0.01348)0.909.8:0.01466)0.725.2:0.00414,(4296974:0.01521,536584:0.0095)0.834.8:0.00734)0.823.5:0.00603)0.905.6:0.01272,(New.CleanUp.ReferenceOTU8764:0.01253,(718381:0.00239,New.CleanUp.ReferenceOTU6377:0.00014)0.876.7:0.0271)0.989.11:0.04359)0.000.73:0.00031,(New.CleanUp.ReferenceOTU15758:0.04173,((New.CleanUp.ReferenceOTU1522:0.00015,(555547:0.03447,(202274:0.01988,363844:0.05545)0.368.2:0.00694)0.965.8:0.03283)0.864.13:0.01906,New.CleanUp.ReferenceOTU7433:0.02942)0.967.6:0.02638)0.116:0.0114)0.965.9:0.02618,((824028:0.01822,(((644244:0.02988,(((New.CleanUp.ReferenceOTU5155:0.02925,New.CleanUp.ReferenceOTU6256:0.0238)0.794.5:0.01137,New.CleanUp.ReferenceOTU4794:0.05139)0.731.3:0.00301,(175037:0.04567,New.CleanUp.ReferenceOTU11155:0.01966)0.903.9:0.00016)0.873.4:0.01283)0.740.5:0.00493,(274619:0.00246,350834:0.00014)0.953.7:0.01174)0.756.5:0.00272,586453:0.04873)0.779.6:0.0056)0.790.7:0.00412,(((New.CleanUp.ReferenceOTU4410:0.02027,(((1133279:0.00214,New.CleanUp.ReferenceOTU3625:0.01063)0.953.8:0.02611,1137455:0.02353)0.825.3:0.00989,(New.CleanUp.ReferenceOTU12359:0.0116,1107649:0.02475)0.625:0.00698)0.817.3:0.00684)0.742.6:0.00379,1106227:0.02322)0.789.5:0.00612,267608:0.01402)0.924.6:0.01432)0.320.4:0.00016)0.874.4:0.01094)0.890.12:0.01204,((((New.CleanUp.ReferenceOTU1352:0.05064,(187767:0.01562,317315:0.01223)0.991.5:0.04986)0.576.2:0.01314,(((New.CleanUp.ReferenceOTU16322:0.03971,(New.CleanUp.ReferenceOTU11662:0.02266,(827195:0.0024,New.CleanUp.ReferenceOTU14938:0.02976)0.836.8:0.00711)0.907.9:0.02256)0.976.7:0.02939,(4323524:0.0604,(New.CleanUp.ReferenceOTU4360:0.03719,((158321:0.04169,4338161:0.02827)0.903.10:0.01844,New.CleanUp.ReferenceOTU6013:0.01207)0.720.2:0.01257)0.854.9:0.01597)0.789.6:0.0069)0.872.9:0.0101,(New.CleanUp.ReferenceOTU417:0.04194,(New.CleanUp.ReferenceOTU13213:0.02583,277202:0.02931)0.963.5:0.029)0.437:0.00682)0.920.9:0.02072)0.614:0.00141,(New.CleanUp.ReferenceOTU4401:0.07473,New.CleanUp.ReferenceOTU1324:0.00896)0.887.12:0.02482)0.987.6:0.02475,((((New.CleanUp.ReferenceOTU15814:0.02761,(894360:0.01867,(New.CleanUp.ReferenceOTU5761:0.01499,(859868:0.00375,New.CleanUp.ReferenceOTU6903:0.03166)0.760.7:0.00531)0.871.7:0.01286)0.842.14:0.0115)0.898.5:0.01327,4307317:0.00268)0.895.9:0.01422,((4474685:0.0193,(156432:0.0074,New.CleanUp.ReferenceOTU5614:0.02118)0.633.3:0.00314)0.966.6:0.02445,New.CleanUp.ReferenceOTU1995:0.02571)0.596.3:0.01018)0.760.8:0.00788,(New.CleanUp.ReferenceOTU1082:0.01086,(4413561:0.00554,(577588:0.00461,(4322950:0.01,(4304971:0.00014,(4308499:0.00491,4468363:0.00244)0.912.12:0.00014)1.000.18:0.00016)0.782.9:0.00282)0.529:0.00493)0.834.9:0.0072)0.890.13:0.01253)0.883.10:0.01025)0.279:0.00014)0.900.10:0.01403)0.671:0.00589)0.475.3:0.00127)0.748.2:0.00014)0.848.4:0.00686)0.393.2:0.00038)0.876.8:0.0073,(((4372752:0.05658,((((((456082:0.00014,(New.ReferenceOTU172:0.00821,((New.CleanUp.ReferenceOTU13022:0.0052,New.CleanUp.ReferenceOTU14798:0.01531)0.824.2:0.00537,New.CleanUp.ReferenceOTU1122:0.01213)0.774.4:0.00515)0.704.3:0.00935)0.973.7:0.03018,(New.CleanUp.ReferenceOTU1915:0.01772,((1919145:0.00016,540653:0.01536)0.991.6:0.01605,4312850:0.00242)0.769.5:0.00558)0.985.6:0.04073)0.764.5:0.01555,New.CleanUp.ReferenceOTU9316:0.0411)0.919.10:0.01474,New.CleanUp.ReferenceOTU15481:0.0096)0.844.9:0.01278,((New.CleanUp.ReferenceOTU9784:0.00959,(New.CleanUp.ReferenceOTU15577:0.01797,(121873:0.0256,576813:0.00339)0.729.4:0.00494)0.870.7:0.0184)0.845.5:0.01113,(4394374:0.00015,(New.CleanUp.ReferenceOTU1696:0.00504,New.CleanUp.ReferenceOTU13107:0.02257)0.710:0.00237)0.974.9:0.02965)0.549:0.0107)0.762.7:0.00553,(New.CleanUp.ReferenceOTU15703:0.04906,(New.CleanUp.ReferenceOTU11735:0.02289,(1147322:0.00016,New.CleanUp.ReferenceOTU1446:0.00244)0.938.6:0.02329)0.438.2:0.01566)0.833.5:0.01201)0.897.11:0.01257)0.703.2:0.00582,(4379198:0.0228,((4425255:0.0231,(New.CleanUp.ReferenceOTU10222:0.02205,1110842:0.01843)0.710.2:0.00342)0.965.10:0.01439,(((988358:0.00485,562518:0.00253)0.949.2:0.01078,(1690971:0.01158,New.CleanUp.ReferenceOTU2055:0.02638)0.751.5:0.00443)0.956.7:0.01934,332452:0.01341)0.254:0.00011)0.970.7:0.02227)0.373:0.01277)0.509:0.01073,New.CleanUp.ReferenceOTU13708:0.06505)0.851.7:0.00799)0.802.5:0.00457,(((257863:0.05645,((((4313858:0.01191,534780:0.01991)0.989.12:0.02983,(534578:0.01512,(New.CleanUp.ReferenceOTU9249:0.01285,585584:0.00507)0.991.7:0.04078)0.406:0.00768)0.274:0.01353,(New.CleanUp.ReferenceOTU13596:0.03545,(767207:0.02883,(3061927:0.01023,108977:0.01326)0.996.10:0.03958)0.847.4:0.01271)0.753.4:0.00924)0.610:0.01105,(New.CleanUp.ReferenceOTU311:0.00015,(New.CleanUp.ReferenceOTU10116:0.0226,1106140:0.00911)0.950.7:0.01603)0.992.5:0.02538)0.842.15:0.00839)0.644:0.00061,(New.CleanUp.ReferenceOTU5530:0.04939,(New.CleanUp.ReferenceOTU6655:0.06804,(548233:0.00068,(4425391:0.01385,(1137604:0.01279,1079938:0.01087)0.965.11:0.02089)0.751.6:0.00327)0.991.8:0.05033)0.895.10:0.02254)0.936.6:0.02433)0.907.10:0.01647,(New.CleanUp.ReferenceOTU9603:0.08889,(New.CleanUp.ReferenceOTU8551:0.01889,(New.CleanUp.ReferenceOTU11862:0.00865,(New.CleanUp.ReferenceOTU13832:0.01548,New.CleanUp.ReferenceOTU7341:0.00705)0.937.9:0.01491)0.656.2:0.00185)0.981.5:0.04682)0.761.5:0.01054)0.862.13:0.01245)0.907.11:0.01163,((New.CleanUp.ReferenceOTU8215:0.05128,(569078:0.06502,(New.CleanUp.ReferenceOTU10171:0.02672,(((New.CleanUp.ReferenceOTU5097:0.07035,((806468:0.00283,624463:0.00204)0.987.7:0.03373,((963957:0.00015,251934:0.01517)0.870.8:0.01152,(New.CleanUp.ReferenceOTU12779:0.0296,New.CleanUp.ReferenceOTU15447:0.01263)0.981.6:0.02682)0.507:0.00932)0.864.14:0.01194)0.846.6:0.00845,((New.CleanUp.ReferenceOTU13507:0.02546,(((4312471:0.00456,(270580:0.01398,New.CleanUp.ReferenceOTU5615:0.02377)0.852.5:0.00859)0.396.2:0.00481,((270769:0.0049,672776:0.00014)0.881.11:0.00485,(871914:0.00243,250529:0.00497)0.866.10:0.00519)0.732.5:0.00309)0.691.5:0.00473,((816473:0.02394,(New.CleanUp.ReferenceOTU13991:0.00489,257945:0.00014)0.862.14:0.00504)0.752.7:0.00223,New.CleanUp.ReferenceOTU4177:0.01588)0.845.6:0.00769)0.745.3:0.01213)0.628:0.01485,(((New.CleanUp.ReferenceOTU9473:0.01073,((New.CleanUp.ReferenceOTU13027:0.01847,4396578:0.00309)0.760.9:0.00321,(((New.CleanUp.ReferenceOTU8907:0.02888,215152:0.01271)0.898.6:0.01268,New.CleanUp.ReferenceOTU13905:0.01152)0.819.3:0.00656,(New.CleanUp.ReferenceOTU10569:0.02112,(New.CleanUp.ReferenceOTU4786:0.00015,New.CleanUp.ReferenceOTU4982:0.02968)0.875.8:0.00538)0.757.2:0.00225)0.884.10:0.00647)0.914.6:0.01203)0.841.6:0.00838,((New.CleanUp.ReferenceOTU1198:0.00754,(95835:0.00244,134451:0.00014)0.437.2:0.00015)0.701:0.00303,(130872:0.00014,269031:0.01515)0.376.3:0.01485)0.840.6:0.00635)0.813.5:0.00698,((New.CleanUp.ReferenceOTU15092:0.01965,(565822:0.01822,(New.CleanUp.ReferenceOTU11549:0.01521,318205:0.00015)0.235:0.00247)0.706.2:0.00451)0.270:0.00696,New.CleanUp.ReferenceOTU11053:0.03237)0.756.6:0.00847)0.995:0.03694)0.183:0.00141)0.855.7:0.02078,New.CleanUp.ReferenceOTU6454:0.04548)0.583.2:0.01168)0.865.9:0.01632)0.779.7:0.00904)0.929.7:0.02155,(New.CleanUp.ReferenceOTU6065:0.02058,265589:0.01442)0.743.5:0.00581)0.843.2:0.01394)0.791.5:0.00697)0.738.7:0.00452,(134262:0.07518,((New.CleanUp.ReferenceOTU14845:0.04685,New.CleanUp.ReferenceOTU2700:0.02831)0.931.5:0.02566,(187815:0.05196,128383:0.04177)0.833.6:0.00988)0.763.11:0.00723)0.229.4:0.0074)0.648.2:0.00281,((New.CleanUp.ReferenceOTU957:0.06853,(818414:0.07673,New.CleanUp.ReferenceOTU770:0.06348)0.983.6:0.07425)0.103:0.01016,((((((((((562604:0.023,(831474:0.02011,New.CleanUp.ReferenceOTU3936:0.01993)0.307:0.002)0.947.5:0.03193,(830015:0.02771,New.CleanUp.ReferenceOTU9792:0.04145)0.893.8:0.0217)0.999.9:0.1013,((((((New.CleanUp.ReferenceOTU7751:0.00924,(((New.CleanUp.ReferenceOTU14278:0.02342,New.CleanUp.ReferenceOTU4783:0.00664)0.421:0.00625,(1111883:0.00496,244202:0.00016)0.991.9:0.02121)0.759.7:0.00268,637367:0.00773)0.919.11:0.00932)0.818.5:0.00721,(((128235:0.00836,358590:0.00441)0.928.5:0.01804,((2640122:0.01749,(((((678259:0.01079,810855:0.01343)0.725.3:0.00193,((823091:0.00014,547148:0.00748)0.929.8:0.00016,New.CleanUp.ReferenceOTU13119:0.01813)0.802.6:0.00251)0.750.5:0.0041,((New.CleanUp.ReferenceOTU4824:0.01025,(New.CleanUp.ReferenceOTU2650:0.01822,(821570:0.0128,4350559:0.0296)0.387.3:0.00014)0.916.13:0.00785)0.709.2:0.00321,3498470:0.04153)0.428:0.00785)0.944.10:0.01188,(113879:0.01249,(794280:0.01006,647919:0.00015)0.873.5:0.00534)0.779.8:0.00471)0.991.10:0.01963,New.CleanUp.ReferenceOTU393:0.00112)0.999.10:0.03835)0.646:0.0009,(812958:0.0233,(New.CleanUp.ReferenceOTU12471:0.01772,(1127233:0.00248,New.CleanUp.ReferenceOTU6074:0.00498)0.922.5:0.01553)0.625.2:0.00974)0.849.5:0.00962)0.840.7:0.0094)0.285.2:0.00583,(New.CleanUp.ReferenceOTU7306:0.0151,314599:0.02957)0.943.12:0.02392)0.966.7:0.02517)0.795.3:0.01002,((((New.CleanUp.ReferenceOTU1213:0.0086,((((New.CleanUp.ReferenceOTU13697:0.02143,New.CleanUp.ReferenceOTU6753:0.00466)0.964.5:0.01577,New.CleanUp.ReferenceOTU4660:0.00015)0.741.6:0.00343,New.CleanUp.ReferenceOTU13578:0.01726)0.993.5:0.02847,(112169:0.00856,New.CleanUp.ReferenceOTU6635:0.01505)0.956.8:0.01995)0.606:0.00152)0.990.6:0.0298,(New.CleanUp.ReferenceOTU12415:0.00015,((New.CleanUp.ReferenceOTU10469:0.04293,((903187:0.01725,325238:0.00407)0.883.11:0.02954,(New.CleanUp.ReferenceOTU14897:0.01705,(((New.CleanUp.ReferenceOTU10266:0.00045,4411671:0.01279)0.817.4:0.00709,((((1087611:0.00014,New.CleanUp.ReferenceOTU1703:0.01286)0.914.7:0.00498,1081704:0.00755)0.963.6:0.00016,89632:0.00015)0.943.13:0.00015,(1105745:0.01426,(New.CleanUp.ReferenceOTU12964:0.00651,(New.CleanUp.ReferenceOTU4818:0.0189,(New.CleanUp.ReferenceOTU14876:0.03442,((((New.CleanUp.ReferenceOTU7940:0.01445,(New.CleanUp.ReferenceOTU8037:0.00365,New.CleanUp.ReferenceOTU8087:0.02378)0.898.7:0.01157)0.588:0.00593,227299:0.00591)0.926.10:0.01187,New.CleanUp.ReferenceOTU1267:0.02186)0.236:0.00286,776252:0.00295)0.795.4:0.00854)0.615:0.00962)0.705.2:0.0042)0.684:0.00505)0.949.3:0.01189)0.985.7:0.0168)0.797.5:0.00549,(New.CleanUp.ReferenceOTU3730:0.00263,(223864:0.00014,4452861:0.01562)0.963.7:0.01552)0.944.11:0.01415)0.905.7:0.01176)0.683.2:0.00567)0.358.2:0.01553)0.943.14:0.02888,New.CleanUp.ReferenceOTU1501:0.01758)0.831.4:0.01156)0.966.8:0.02216)0.423:0.00675,(New.CleanUp.ReferenceOTU12676:0.01489,(((New.CleanUp.ReferenceOTU1109:0.00489,4319210:0.00014)0.631:0.00015,(New.CleanUp.ReferenceOTU7404:0.00815,4341346:0.04344)0.706.3:0.0018)0.913.3:0.01989,(New.CleanUp.ReferenceOTU5137:0.00016,New.CleanUp.ReferenceOTU14560:0.07921)0.710.3:0.0308)0.983.7:0.03611)0.377.2:0.00495)0.994.7:0.04181,((((New.CleanUp.ReferenceOTU305:0.01655,(New.CleanUp.ReferenceOTU13250:0.00015,(New.CleanUp.ReferenceOTU10177:0.01471,(112986:0.01401,1108912:0.00136)0.855.8:0.00701)0.899.5:0.01029)0.546:0.00951)0.867.6:0.00984,(((New.CleanUp.ReferenceOTU13565:0.00014,(2216488:0.00014,4359497:0.00489)0.933.13:0.00489)0.636:0.0025,(New.CleanUp.ReferenceOTU7245:0.01452,1109050:0.02327)0.857.8:0.0062)0.849.6:0.00496,((New.CleanUp.ReferenceOTU8490:0.02197,(((New.CleanUp.ReferenceOTU1367:0.01561,New.CleanUp.ReferenceOTU7801:0.00828)0.935.8:0.01175,((964801:0.01796,New.CleanUp.ReferenceOTU16621:0.00014)0.943.15:0.01519,New.CleanUp.ReferenceOTU3489:0.01487)0.841.7:0.00762)0.717.2:0.00184,((((New.CleanUp.ReferenceOTU10949:0.0079,511514:0.01422)0.877.8:0.00846,New.CleanUp.ReferenceOTU2654:0.01013)0.917.8:0.00761,136707:0.00016)0.839.8:0.00625,912372:0.00614)0.713.4:0.00241)0.762.8:0.00242)0.720.3:0.00121,New.CleanUp.ReferenceOTU5303:0.01581)0.871.8:0.00515)0.970.8:0.01273)0.143:0.00014,((New.CleanUp.ReferenceOTU2052:0.00904,(New.CleanUp.ReferenceOTU12399:0.01762,New.CleanUp.ReferenceOTU1583:0.00016)0.999.11:0.05175)0.382.2:0.00511,237047:0.04557)0.685:0.00409)0.975.7:0.01036,(((New.CleanUp.ReferenceOTU10788:0.00703,(((536893:0.01239,206951:0.00016)0.907.12:0.005,(582142:0.00683,217388:0.0096)0.775.3:0.00361)0.784.3:0.00245,959195:0.00016)0.984.5:0.02142)0.906.13:0.01063,(New.CleanUp.ReferenceOTU4768:0.01826,(New.CleanUp.ReferenceOTU11071:0.01805,440096:0.04308)0.852.6:0.01173)0.805.7:0.00657)0.618:0.00899,((((4312727:0.01401,560811:0.01987)0.853.8:0.01306,(156895:0.00015,(573327:0.01504,(782387:0.00014,4314930:0.00244)0.885.9:0.00014)0.994.8:0.01827)0.812.4:0.00598)0.918.13:0.0111,((((((New.CleanUp.ReferenceOTU566:0.00551,(New.CleanUp.ReferenceOTU3334:0.00812,New.CleanUp.ReferenceOTU8704:0.01169)0.858.5:0.00817)0.897.12:0.01012,(New.CleanUp.ReferenceOTU4812:0.00258,(New.CleanUp.ReferenceOTU14628:0.00648,(New.CleanUp.ReferenceOTU13274:0.0324,1104970:0.00015)0.890.14:0.00642)0.900.11:0.01218)0.648.3:0.00593)0.815.3:0.00648,((New.CleanUp.ReferenceOTU15089:0.01033,1108941:0.00199)0.980.8:0.0154,((((((132068:0.02794,New.CleanUp.ReferenceOTU14856:0.01513)0.345.2:0.00706,(New.CleanUp.ReferenceOTU13155:0.00243,512952:0.00014)0.923.9:0.01259)0.722.4:0.00334,New.CleanUp.ReferenceOTU12784:0.00971)0.948.6:0.01078,(New.CleanUp.ReferenceOTU12164:0.00482,105839:0.00015)0.868.13:0.00534)0.716.4:0.00205,New.CleanUp.ReferenceOTU7728:0.01292)0.883.12:0.00632,(((((New.CleanUp.ReferenceOTU8073:0.01755,(New.CleanUp.ReferenceOTU5534:0.00487,4424305:0.0074)0.912.13:0.00014)0.801.6:0.00374,(172222:0.00014,(New.CleanUp.ReferenceOTU184:0.01252,New.CleanUp.ReferenceOTU11707:0.01)0.742.7:0.00236)0.879.7:0.00694)0.825.4:0.00595,((New.CleanUp.ReferenceOTU11911:0.0171,((New.CleanUp.ReferenceOTU3674:0.03211,(1051388:0.00015,(New.CleanUp.ReferenceOTU10989:0.0184,541732:0.01032)0.819.4:0.00472)0.667.2:0.00043)0.940.4:0.01448,(New.CleanUp.ReferenceOTU1427:0.00407,572259:0.01738)0.905.8:0.01099)0.242.2:0.00355)0.850.12:0.00582,(((403359:0.00014,167878:0.01773)0.792.8:0.00246,(168856:0.0067,New.CleanUp.ReferenceOTU11362:0.02082)0.823.6:0.00616)0.789.7:0.00245,1010232:0.00244)0.471:0.00015)0.256.3:0.00583)0.960.7:0.01427,(New.CleanUp.ReferenceOTU6956:0.00994,((New.CleanUp.ReferenceOTU7195:0.02073,(((New.CleanUp.ReferenceOTU1814:0.01266,((New.CleanUp.ReferenceOTU643:0.00489,4370817:0.00015)0.807.4:0.00014,((New.CleanUp.ReferenceOTU1237:0.01007,331579:0.00504)0.967.7:0.01346,(New.CleanUp.ReferenceOTU9796:0.02106,New.CleanUp.ReferenceOTU15251:0.0126)0.740.6:0.00015)0.932.7:0.00989)0.839.9:0.00241)0.245.2:0.00015,(((New.CleanUp.ReferenceOTU14176:0.00739,((787350:0.00015,(New.CleanUp.ReferenceOTU12739:0.02599,New.CleanUp.ReferenceOTU12531:0.01239)0.565:0.00014)0.909.9:0.00793,((New.CleanUp.ReferenceOTU8759:0.01058,New.CleanUp.ReferenceOTU1793:0.01033)0.652.2:0.00083,New.CleanUp.ReferenceOTU12354:0.01517)0.584.3:0.001)0.941.3:0.01013)0.594.3:0.00015,((New.CleanUp.ReferenceOTU1921:0.00755,325203:0.0051)0.871.9:0.00502,(New.CleanUp.ReferenceOTU11002:0.01262,(New.CleanUp.ReferenceOTU10376:0.00498,(782495:0.00234,New.CleanUp.ReferenceOTU16196:0.01576)0.837.3:0.00526)0.941.4:0.01014)0.806.8:0.00014)0.978.6:0.01004)0.764.6:0.00256,((New.ReferenceOTU46:0.01005,379634:0.00014)0.939.2:0.00763,((New.CleanUp.ReferenceOTU10793:0.01692,4112169:0.01371)0.896.13:0.01086,((New.CleanUp.ReferenceOTU895:0.00685,(New.CleanUp.ReferenceOTU1845:0.01021,(New.CleanUp.ReferenceOTU10511:0.01847,New.CleanUp.ReferenceOTU13563:0.00231)0.924.7:0.00789)0.752.8:0.00358)0.936.7:0.00952,(((New.CleanUp.ReferenceOTU11834:0.00243,(3270701:0.00999,New.CleanUp.ReferenceOTU14171:0.02899)0.733.6:0.00014)0.965.12:0.00015,(New.CleanUp.ReferenceOTU5554:0.00558,New.CleanUp.ReferenceOTU1471:0.0145)0.122:0.00506)0.898.8:0.00771,New.CleanUp.ReferenceOTU9224:0.01026)0.718:0.00098)0.844.10:0.00151)0.758.6:0.00252)0.787.8:0.00245)0.892.14:0.00496)0.813.6:0.00475,((New.CleanUp.ReferenceOTU11370:0.02646,New.CleanUp.ReferenceOTU13498:0.01018)0.962.7:0.01684,New.CleanUp.ReferenceOTU4325:0.00014)0.889.8:0.0078)0.884.11:0.0112)0.800.4:0.00757,(New.CleanUp.ReferenceOTU7794:0.03318,New.CleanUp.ReferenceOTU8552:0.01829)0.984.6:0.03117)0.915.11:0.01269)0.953.9:0.00014)0.843.3:0.00758,(New.CleanUp.ReferenceOTU10681:0.02582,((((New.CleanUp.ReferenceOTU11334:0.02621,New.CleanUp.ReferenceOTU9092:0.00414)0.936.8:0.01632,(839836:0.01084,(New.CleanUp.ReferenceOTU14475:0.00998,New.CleanUp.ReferenceOTU2820:0.00504)0.944.12:0.01999)0.942.8:0.01663)0.757.3:0.00588,((142105:0.03302,((New.CleanUp.ReferenceOTU16402:0.02952,3368507:0.01205)0.969.10:0.02071,(2536925:0.00016,4359270:0.01246)0.857.9:0.02154)0.710.4:0.00412)0.756.7:0.00472,(New.CleanUp.ReferenceOTU13990:0.00387,New.CleanUp.ReferenceOTU7831:0.02559)0.884.12:0.01274)0.783:0.0059)0.904.4:0.01016,(New.CleanUp.ReferenceOTU9065:0.02081,((New.CleanUp.ReferenceOTU10:0.01172,New.CleanUp.ReferenceOTU13831:0.01213)0.957.4:0.01952,((New.CleanUp.ReferenceOTU1040:0.00427,(819235:0.00576,1064062:0.00197)0.779.9:0.003)0.726.2:0.00201,(New.CleanUp.ReferenceOTU6129:0.00579,(909173:0.00631,(New.CleanUp.ReferenceOTU9509:0.01208,1103604:0.00576)0.805.8:0.00707)0.749.3:0.01143)0.872.10:0.01147)0.659.3:0.00588)0.847.5:0.00599)0.856.8:0.00598)0.832.4:0.0065)0.841.8:0.00781)0.942.9:0.01119)0.638.2:0.00015)0.853.9:0.00605)0.576.3:0.00638,(New.CleanUp.ReferenceOTU8639:0.01599,(4438586:0.0088,(New.CleanUp.ReferenceOTU8415:0.00796,(New.CleanUp.ReferenceOTU14194:0.02087,((360530:0.0054,((New.CleanUp.ReferenceOTU3521:0.00247,New.CleanUp.ReferenceOTU4057:0.0049)0.884.13:0.00757,557467:0.00508)0.725.4:0.00504)0.909.10:0.01074,(1119154:0.00535,New.CleanUp.ReferenceOTU13069:0.01492)0.915.12:0.00978)0.861.5:0.0066)0.718.2:0.00129)0.765.5:0.00321)0.849.7:0.00676)0.877.9:0.00753)0.000.74:0.00015,(((New.CleanUp.ReferenceOTU10002:0.02986,(100478:0.00015,225456:0.01505)0.952.5:0.02347)0.964.6:0.02353,New.CleanUp.ReferenceOTU13841:0.01425)0.318:0.0006,((((((1044938:0.00506,(4269868:0.00503,(578951:0.00015,(775023:0.00243,207957:0.00014)0.902.8:0.0049)0.987.8:0.0127)0.758.7:0.00226)0.845.7:0.00654,957408:0.00401)0.980.9:0.01515,(((New.CleanUp.ReferenceOTU6691:0.00741,(New.CleanUp.ReferenceOTU5814:0.01255,New.CleanUp.ReferenceOTU7162:0.01262)0.771.2:0.00026)0.866.11:0.00526,(806026:0.01158,(New.CleanUp.ReferenceOTU9543:0.01162,((New.CleanUp.ReferenceOTU12650:0.00243,1067900:0.00014)0.955.6:0.01661,724343:0.01952)0.806.9:0.00571)0.725.5:0.00015)0.898.9:0.00742)0.846.7:0.00507,((New.CleanUp.ReferenceOTU11127:0.00488,4465897:0.00014)0.950.8:0.01052,(612403:0.02484,(New.CleanUp.ReferenceOTU1524:0.00879,250371:0.00375)0.395:0.00253)0.365:0.00612)0.762.9:0.00255)0.937.10:0.00999)0.916.14:0.00015,114406:0.00758)0.748.3:0.00284,((New.CleanUp.ReferenceOTU1730:0.00491,2738701:0.00245)0.966.9:0.01037,(((New.CleanUp.ReferenceOTU13762:0.00261,225306:0.01005)0.908.5:0.00952,(New.CleanUp.ReferenceOTU1049:0.00509,New.CleanUp.ReferenceOTU14563:0.01989)0.301:0.00367)0.948.7:0.01341,New.CleanUp.ReferenceOTU7340:0.00365)0.871.10:0.00694)0.761.6:0.00259)0.896.14:0.00673,((New.CleanUp.ReferenceOTU9563:0.00016,4427616:0.0074)0.962.8:0.01204,((New.CleanUp.ReferenceOTU4008:0.00243,384373:0.00014)0.816.3:0.00243,(((((((New.CleanUp.ReferenceOTU9717:0.01558,265561:0.02241)0.835.6:0.01725,1933407:0.01188)0.597:0.0103,(New.CleanUp.ReferenceOTU12695:0.00969,565312:0.02344)0.755.9:0.00395)0.851.8:0.00922,778795:0.04591)0.800.5:0.0081,New.CleanUp.ReferenceOTU4802:0.00063)0.916.15:0.00956,New.CleanUp.ReferenceOTU2603:0.02112)0.877.10:0.00736,114101:0.01)0.839.10:0.00016)0.894.7:0.00907)0.734.4:0.00335)0.801.7:0.00014)0.946.4:0.01135)0.808.2:0.00789,(New.CleanUp.ReferenceOTU148:0.00254,(779506:0.00246,1132137:0.00752)0.907.13:0.00745)0.833.7:0.00543)0.936.9:0.01494)0.807.5:0.00618,((New.CleanUp.ReferenceOTU8969:0.0219,(564894:0.02462,(1083580:0.00712,4333811:0.01586)0.491:0.00523)0.882.12:0.00901)0.903.11:0.01272,((4376097:0.00859,((103869:0.00418,221349:0.0109)0.443.2:0.00965,New.CleanUp.ReferenceOTU3317:0.08511)0.859.13:0.00955)0.609:0.01186,855996:0.00052)0.991.11:0.03729)0.969.11:0.0294)0.888.11:0.00858)0.294:0.00014)0.796.3:0.01383)0.822.2:0.02087)0.940.5:0.02498,(New.CleanUp.ReferenceOTU5567:0.03576,4331657:0.00417)0.928.6:0.02079)0.457:0.01527,(847358:0.00241,1107168:0.00016)0.997.11:0.06644)0.774.5:0.00844,((((((New.CleanUp.ReferenceOTU4932:0.02685,511297:0.01682)0.848.5:0.0106,(New.CleanUp.ReferenceOTU16315:0.02984,New.CleanUp.ReferenceOTU3307:0.02977)0.743.6:0.00996)0.931.6:0.01376,((((((New.CleanUp.ReferenceOTU6056:0.0087,(New.CleanUp.ReferenceOTU15497:0.00112,(807843:0.04092,New.CleanUp.ReferenceOTU6994:0.01019)0.606.2:0.01219)0.996.11:0.0332)0.871.11:0.00979,(New.CleanUp.ReferenceOTU410:0.02074,New.CleanUp.ReferenceOTU8756:0.00973)0.902.9:0.01263)0.929.9:0.02203,((New.CleanUp.ReferenceOTU12402:0.01011,New.CleanUp.ReferenceOTU9105:0.01288)0.929.10:0.01855,(707532:0.00621,(New.CleanUp.ReferenceOTU10313:0.00719,3330576:0.00755)0.993.6:0.04042)0.934.9:0.02074)0.815.4:0.01405)0.877.11:0.03053,(New.CleanUp.ReferenceOTU1982:0.02326,New.CleanUp.ReferenceOTU15363:0.00745)0.989.13:0.00014)0.918.14:0.01244,816732:0.00764)0.987.9:0.02923,New.CleanUp.ReferenceOTU3518:0.03309)0.909.11:0.01379)0.683.3:0.01834,73339:0.01121)0.798.7:0.00878,(((New.CleanUp.ReferenceOTU10562:0.00737,(277360:0.01791,510548:0.00016)0.999.12:0.0507)0.781.4:0.00937,(2591421:0.02859,(New.CleanUp.ReferenceOTU7288:0.0135,566678:0.00426)0.734.5:0.01088)0.836.9:0.00802)0.852.7:0.0082,(((New.CleanUp.ReferenceOTU9588:0.02286,(((317743:0.00521,(New.CleanUp.ReferenceOTU10039:0.01927,4327040:0.01579)0.865.10:0.01102)0.855.9:0.00724,(4324351:0.00266,(New.CleanUp.ReferenceOTU2198:0.01336,252667:0.06547)0.374:0.00758)0.973.8:0.01787)0.685.2:0.00318,897404:0.00668)0.882.13:0.01278)0.519.2:0.00502,688760:0.00604)0.782.10:0.00464,(4315620:0.0076,(New.CleanUp.ReferenceOTU13546:0.00716,(2598704:0.00014,(New.ReferenceOTU100:0.01014,(New.CleanUp.ReferenceOTU5652:0.01094,1075351:0.00194)0.863.6:0.00549)0.771.3:0.00539)0.930.8:0.01637)0.959.6:0.02027)0.974.10:0.02215)0.939.3:0.02003)0.877.12:0.01371)0.983.8:0.04194,((939457:0.02377,((569321:0.00293,(1135012:0.01555,New.CleanUp.ReferenceOTU9744:0.00919)0.919.12:0.01193)0.831.5:0.02333,(246829:0.02038,358080:0.02231)0.399:0.0225)0.715:0.02695)0.991.12:0.05936,((New.CleanUp.ReferenceOTU11261:0.00888,(New.CleanUp.ReferenceOTU11901:0.03772,(993930:0.01686,New.CleanUp.ReferenceOTU1818:0.01412)0.892.15:0.01347)0.846.8:0.00898)0.669:0.00937,((((New.CleanUp.ReferenceOTU15476:0.01172,1034921:0.0212)0.854.10:0.00841,((New.CleanUp.ReferenceOTU15231:0.01284,((((1111500:0.01252,257737:0.00015)0.989.14:0.0218,(New.CleanUp.ReferenceOTU10337:0.02635,(New.CleanUp.ReferenceOTU5133:0.01229,((New.CleanUp.ReferenceOTU13784:0.01027,New.CleanUp.ReferenceOTU16271:0.01887)0.668.2:0.00553,(New.CleanUp.ReferenceOTU7436:0.01727,1007278:0.00397)0.926.11:0.01782)0.977.3:0.00016)0.988.6:0.02413)0.879.8:0.00839)0.814.6:0.00548,(New.CleanUp.ReferenceOTU9785:0.0074,(1113764:0.00247,New.CleanUp.ReferenceOTU2072:0.01945)0.935.9:0.01082)0.700.2:0.00014)0.976.8:0.01279,(4335435:0.00015,(254895:0.00014,1078375:0.00239)0.955.7:0.00732)0.835.7:0.00015)0.945.6:0.01357)0.834.10:0.00691,((((4413728:0.01925,(New.CleanUp.ReferenceOTU4141:0.003,New.CleanUp.ReferenceOTU5119:0.02027)0.874.5:0.01011)0.885.10:0.00972,((113279:0.0103,(218620:0.00236,227002:0.00749)0.961.10:0.01718)0.503.3:0.00854,New.CleanUp.ReferenceOTU7859:0.00908)0.769.6:0.00457)0.379.2:0.00273,((New.CleanUp.ReferenceOTU8157:0.00228,(New.CleanUp.ReferenceOTU1602:0.00786,(New.CleanUp.ReferenceOTU4532:0.01087,795901:0.01005)0.455:0.00167)0.969.12:0.01352)0.990.7:0.02653,(New.CleanUp.ReferenceOTU12654:0.00699,New.CleanUp.ReferenceOTU16510:0.02166)0.640.2:0.0099)0.727:0.00338)0.916.16:0.00746,((New.CleanUp.ReferenceOTU13667:0.01072,New.CleanUp.ReferenceOTU251:0.04424)0.803.4:0.02721,((New.CleanUp.ReferenceOTU13731:0.01793,New.CleanUp.ReferenceOTU4902:0.01795)0.928.7:0.01368,(((3027859:0.00014,((1092163:0.01184,(968340:0.00014,New.CleanUp.ReferenceOTU10715:0.00241)0.827.4:0.00868)0.796.4:0.01022,New.CleanUp.ReferenceOTU2416:0.00343)0.863.7:0.00654)0.991.13:0.01496,1101096:0.00015)0.989.15:0.01785,(New.CleanUp.ReferenceOTU13535:0.00993,New.CleanUp.ReferenceOTU12887:0.01258)0.822.3:0.00015)0.434.2:0.00592)0.881.12:0.00648)0.023.2:0.00014)0.826.7:0.00308)0.187:0.00014)0.786.4:0.00621,(New.CleanUp.ReferenceOTU340:0.03669,(((New.CleanUp.ReferenceOTU5930:0.00014,(New.CleanUp.ReferenceOTU128:0.01767,((((New.CleanUp.ReferenceOTU10539:0.00705,(New.CleanUp.ReferenceOTU13951:0.00043,(New.CleanUp.ReferenceOTU6743:0.00889,New.CleanUp.ReferenceOTU11773:0.05697)0.866.12:0.01112)0.919.13:0.01299)0.986.4:0.01918,((New.CleanUp.ReferenceOTU14512:0.01272,((New.CleanUp.ReferenceOTU12965:0.00014,(New.CleanUp.ReferenceOTU16127:0.02264,New.CleanUp.ReferenceOTU12460:0.03215)0.804.3:0.00761)0.874.6:0.00762,New.CleanUp.ReferenceOTU14990:0.01497)0.899.6:0.00793)0.732.6:0.00256,((New.CleanUp.ReferenceOTU5288:0.01048,(New.CleanUp.ReferenceOTU8929:0.01516,4469865:0.00016)0.733.7:0.00515)0.639.4:0.01231,New.CleanUp.ReferenceOTU2878:0.01234)0.932.8:0.01802)0.737.6:0.0017)0.856.9:0.00542,New.CleanUp.ReferenceOTU9920:0.00014)0.659.4:0.00348,New.CleanUp.ReferenceOTU3170:0.06449)0.452:0.01525)0.578:0.00625)0.875.9:0.0097,New.CleanUp.ReferenceOTU7902:0.01091)0.955.8:0.01941,((509776:0.00241,527979:0.00014)0.882.14:0.00508,((New.CleanUp.ReferenceOTU7256:0.05164,(((New.CleanUp.ReferenceOTU14421:0.03347,(New.CleanUp.ReferenceOTU15824:0.04108,3482971:0.01488)0.919.14:0.0215)0.723.3:0.0121,(New.CleanUp.ReferenceOTU7010:0.0216,4427328:0.03291)0.761.7:0.00391)0.057:0.00016,New.CleanUp.ReferenceOTU14357:0.03464)0.823.7:0.00949)0.919.15:0.01328,((New.CleanUp.ReferenceOTU4604:0.02036,(1108030:0.04224,((((New.CleanUp.ReferenceOTU2339:0.00015,((3312248:0.01803,1111144:0.00015)0.801.8:0.00494,(New.CleanUp.ReferenceOTU2201:0.00638,(New.CleanUp.ReferenceOTU11902:0.00488,(New.CleanUp.ReferenceOTU3212:0.01525,(New.CleanUp.ReferenceOTU9638:0.01852,4345224:0.01639)0.510:0.00016)0.948.8:0.01256)0.961.11:0.01284)0.874.7:0.00687)0.983.9:0.02114)0.876.9:0.01368,(New.CleanUp.ReferenceOTU13678:0.00758,New.CleanUp.ReferenceOTU9625:0.02849)0.287:0.01382)0.674.2:0.00749,250850:0.00015)0.785.4:0.00538,757135:0.01817)0.981.7:0.03456)0.888.12:0.01988)0.890.15:0.01918,(((New.CleanUp.ReferenceOTU3037:0.01234,((New.CleanUp.ReferenceOTU15662:0.0104,New.CleanUp.ReferenceOTU9374:0.01545)0.881.13:0.00796,New.CleanUp.ReferenceOTU2333:0.01822)0.349:0.00015)0.988.7:0.02186,(New.CleanUp.ReferenceOTU131:0.0076,(New.CleanUp.ReferenceOTU684:0.00886,(New.CleanUp.ReferenceOTU12498:0.01076,New.CleanUp.ReferenceOTU14504:0.01058)0.240:0.00912)0.853.10:0.00909)0.870.9:0.00517)0.880.6:0.00737,(2810838:0.00014,579227:0.00485)0.941.5:0.00015)0.892.16:0.00679)0.837.4:0.00539)0.808.3:0.00014)0.973.9:0.02069)0.730.4:0.00363)0.600:0.01397)0.954.7:0.02649,443417:0.02479)0.969.13:0.00014)0.957.5:0.03964)0.834.11:0.01875)0.863.8:0.01252)0.975.8:0.04799)0.818.6:0.02295,(((((New.CleanUp.ReferenceOTU750:0.03756,New.CleanUp.ReferenceOTU8581:0.02885)0.971.3:0.03013,((572063:0.03502,(1146658:0.01476,(673712:0.04866,4457891:0.01934)0.731.4:0.00569)0.694.2:0.00074)0.803.5:0.01548,(581765:0.04741,(207151:0.00243,240534:0.00014)0.997.12:0.00015)0.984.7:0.03127)0.647:0.00378)0.898.10:0.01369,(((New.CleanUp.ReferenceOTU16493:0.01611,(816208:0.01645,673825:0.00424)0.908.6:0.01771)0.992.6:0.03893,((((New.CleanUp.ReferenceOTU10606:0.0122,New.CleanUp.ReferenceOTU2446:0.01117)0.918.15:0.01279,((((New.CleanUp.ReferenceOTU14356:0.01525,((669387:0.01398,((((((90764:0.00496,(217972:0.00495,224421:0.00014)0.853.11:0.00249)0.000.75:0.00014,((New.CleanUp.ReferenceOTU11206:0.01379,New.CleanUp.ReferenceOTU492:0.00855)0.905.9:0.01093,New.CleanUp.ReferenceOTU483:0.01212)0.778.9:0.00359)0.965.13:0.00781,((((New.CleanUp.ReferenceOTU3276:0.02068,(223804:0.00244,1110356:0.00014)0.851.9:0.00485)0.885.11:0.00016,(((New.CleanUp.ReferenceOTU4880:0.01552,4409236:0.01009)0.880.7:0.00516,4412015:0.00498)0.763.12:0.00243,((New.CleanUp.ReferenceOTU2093:0.00492,225379:0.00014)0.906.14:0.00753,New.CleanUp.ReferenceOTU2865:0.01292)0.853.12:0.00516)0.784.4:0.00245)0.794.6:0.00014,(New.CleanUp.ReferenceOTU12204:0.00243,1066569:0.01832)0.905.10:0.00752)0.959.7:0.00749,(138702:0.00506,New.CleanUp.ReferenceOTU3801:0.01574)0.944.13:0.00997)0.784.5:0.00016)0.300.2:0.0025,1116539:0.00015)0.895.11:0.0049,(New.CleanUp.ReferenceOTU11539:0.00744,1574255:0.00015)0.149:0.00016)0.886.9:0.00737,113092:0.00014)0.049:0.00496)0.832.5:0.00576,(New.CleanUp.ReferenceOTU3252:0.00722,4320783:0.00274)0.854.11:0.00775)0.916.17:0.01055)0.160:0.00016,((New.CleanUp.ReferenceOTU11317:0.03806,((New.CleanUp.ReferenceOTU15845:0.0045,(3639181:0.01068,213078:0.00731)0.373.2:0.00662)0.999.13:0.0413,4385811:0.02339)0.151.2:0.01165)0.900.12:0.01445,241435:0.01181)0.753.5:0.00343)0.934.10:0.0103,(814052:0.00016,New.CleanUp.ReferenceOTU10945:0.0049)0.943.16:0.01257)0.131:0.00325,(New.CleanUp.ReferenceOTU7832:0.01634,New.ReferenceOTU39:0.01466)0.916.18:0.01592)0.339.2:0.00288)0.442:0.00154,(558089:0.02348,(New.CleanUp.ReferenceOTU8392:0.00014,3501894:0.00493)0.954.8:0.01902)0.885.12:0.01184)0.885.13:0.00779,(((1718:0.01073,((542433:0.00014,(((160986:0.00496,(224372:0.00493,4319591:0.00015)0.925.7:0.00492)0.022:0.00015,(770004:0.0039,209467:0.00967)0.792.9:0.00393)0.778.10:0.00245,((905498:0.00512,New.CleanUp.ReferenceOTU5399:0.00745)0.948.9:0.01046,(156976:0.00746,654712:0.00499)0.881.14:0.00524)0.838.5:0.00484)0.782.11:0.00248)0.756.8:0.00295,(1128021:0.01196,New.CleanUp.ReferenceOTU10698:0.01218)0.948.10:0.01474)0.877.13:0.00926)0.452.2:0.00704,(New.CleanUp.ReferenceOTU15452:0.01124,(509980:0.00241,(111806:0.01273,((274632:0.01259,(509899:0.00014,572204:0.00244)0.997.13:0.00015)0.760.10:0.0025,((1616779:0.00244,(New.CleanUp.ReferenceOTU8304:0.00244,251344:0.00014)0.996.12:0.00015)0.968.5:0.01312,(157110:0.00497,2834426:0.00245)0.867.7:0.00525)0.846.9:0.00503)0.865.11:0.00499)0.765.6:0.00261)0.926.12:0.01005)0.612:0.00166)0.971.4:0.02129,(((218957:0.00492,221791:0.00015)0.722.5:0.00446,(251805:0.00752,3587027:0.01024)0.756.9:0.00319)0.993.7:0.05558,537719:0.05645)0.658.2:0.00909)0.807.6:0.00676)0.969.14:0.02232)0.756.10:0.00388,(New.CleanUp.ReferenceOTU693:0.08752,(New.CleanUp.ReferenceOTU9925:0.00016,543083:0.02363)0.965.14:0.03588)0.808.4:0.0214)0.744.5:0.00534)0.949.4:0.01928,(New.CleanUp.ReferenceOTU3717:0.05118,(((((New.CleanUp.ReferenceOTU3218:0.00244,((760955:0.00014,2969921:0.0049)0.982.8:0.01278,578362:0.00015)0.656.3:0.00492)0.827.5:0.00469,(357743:0.03174,(321058:0.00492,583802:0.01019)0.610.2:0.00499)0.851.10:0.0063)0.807.7:0.00463,((142005:0.0023,(3329863:0.00014,4342843:0.01259)0.868.14:0.01309)0.871.12:0.00775,(((4330638:0.00495,(3616120:0.00489,(808033:0.00491,New.CleanUp.ReferenceOTU9487:0.00252)0.836.10:0.00753)0.924.8:0.00016)0.895.12:0.00499,211684:0.00751)0.742.8:0.00245,New.CleanUp.ReferenceOTU9477:0.01813)0.485.2:0.00016)0.781.5:0.00323)0.906.15:0.00497,(New.CleanUp.ReferenceOTU5136:0.00685,(((New.CleanUp.ReferenceOTU15316:0.01503,2068089:0.00014)0.894.8:0.00514,(1103679:0.01571,(783106:0.00258,(4389969:0.0049,1104766:0.00014)0.971.5:0.01274)0.819.5:0.00507)0.821.3:0.00474)0.911.8:0.00978,((((359433:0.00014,(337205:0.00014,4387763:0.00244)1.000.19:0.02331)0.966.10:0.01285,570191:0.00014)0.889.9:0.00492,2733662:0.00497)0.912.14:0.00958,3793255:0.0084)0.868.15:0.00809)0.838.6:0.0063)0.000.76:0.00016)0.998.10:0.0467,(292370:0.01731,((New.CleanUp.ReferenceOTU13297:0.01309,(((748070:0.01308,((1592984:0.02065,((714738:0.00494,((New.CleanUp.ReferenceOTU8162:0.01531,564241:0.0103)0.995.2:0.03494,783801:0.01662)0.841.9:0.00751)0.952.6:0.00983,((541741:0.00245,((((562438:0.00014,(698417:0.00244,703224:0.00497)0.871.13:0.00497)0.928.8:0.00495,361264:0.00495)0.805.9:0.00243,(697361:0.01269,587313:0.00243)0.000.77:0.00252)1.000.20:0.00014,(1080447:0.02091,(342790:0.02061,(2714250:0.00496,4369842:0.01525)0.986.5:0.00016)0.193:0.00724)0.923.10:0.0075)0.831.6:0.0024)0.930.9:0.00015,((814232:0.00244,564526:0.01787)0.763.13:0.00248,1107738:0.00997)0.784.6:0.00243)0.946.5:0.00991)0.925.8:0.00015)0.845.8:0.0054,((689024:0.02604,(246466:0.01732,509796:0.00824)0.172:0.00242)0.892.17:0.00807,((647472:0.01013,((((New.CleanUp.ReferenceOTU5199:0.01003,((352422:0.00014,316541:0.015)0.772.5:0.00249,New.CleanUp.ReferenceOTU3089:0.01563)0.465:0.00244)0.883.13:0.00016,360823:0.00244)0.950.9:0.00741,637184:0.00015)0.947.6:0.00736,765871:0.00016)0.886.10:0.00502)0.766.3:0.00242,(811435:0.00015,(338196:0.01038,(814777:0.00707,New.CleanUp.ReferenceOTU16662:0.02766)0.955.9:0.01587)0.896.15:0.00746)0.893.9:0.00489)0.841.10:0.00014)0.993.8:0.02257)0.701.2:0.00262)0.933.14:0.01387,(((New.CleanUp.ReferenceOTU1614:0.00244,28670:0.00014)0.874.8:0.00735,(2551961:0.00471,(816505:0.00015,((4311393:0.00752,(New.CleanUp.ReferenceOTU15152:0.01572,(New.CleanUp.ReferenceOTU2003:0.00014,New.CleanUp.ReferenceOTU2394:0.03139)0.846.10:0.005)0.920.10:0.00764)0.000.78:0.00014,(((New.CleanUp.ReferenceOTU13520:0.01387,(New.CleanUp.ReferenceOTU16680:0.00014,New.CleanUp.ReferenceOTU14157:0.02612)0.801.9:0.00658)0.874.9:0.00788,New.CleanUp.ReferenceOTU13521:0.01628)0.768.4:0.00401,(((((2651004:0.00497,576508:0.00248)0.782.12:0.00266,(New.CleanUp.ReferenceOTU1946:0.00389,(815859:0.00015,539570:0.01269)0.987.10:0.02055)0.917.9:0.01212)0.760.11:0.00319,(((((254728:0.0014,New.CleanUp.ReferenceOTU1094:0.01504)0.919.16:0.00115,((New.CleanUp.ReferenceOTU2442:0.00491,257461:0.00014)0.937.11:0.00996,New.CleanUp.ReferenceOTU3426:0.01777)0.881.15:0.00014)0.137:0.00015,(3655114:0.00493,(811187:0.00726,((717396:0.00406,(New.CleanUp.ReferenceOTU13230:0.00852,361764:0.0118)0.776.2:0.00498)0.778.11:0.00336,(892000:0.00014,370090:0.00491)0.194:0.00015)0.827.6:0.00129)0.833.8:0.00133)0.784.7:0.00246)0.901.5:0.00014,508833:0.00758)0.835.8:0.0031,((((544092:0.00739,586563:0.00014)0.958.6:0.00747,(New.CleanUp.ReferenceOTU279:0.01004,(816631:0.00016,(657034:0.00744,(104490:0.00247,550219:0.00246)0.907.14:0.00499)0.772.6:0.00015)0.797.6:0.00248)0.860.4:0.00495)0.052:0.00016,New.CleanUp.ReferenceOTU12505:0.02681)0.910.10:0.00484,((368890:0.00748,(((4091471:0.01038,New.CleanUp.ReferenceOTU7810:0.01303)0.824.3:0.00476,4359499:0.00496)0.912.15:0.00014,205343:0.00488)0.700.3:0.00496)0.747.5:0.00253,(728640:0.00244,4463632:0.00245)0.811.3:0.00248)0.851.11:0.00429)0.846.11:0.00016)0.756.11:0.0049)0.908.7:0.00973,New.CleanUp.ReferenceOTU9196:0.01359)0.894.9:0.00792,(827323:0.01007,New.CleanUp.ReferenceOTU461:0.00254)0.848.6:0.00586)0.727.2:0.00272)0.868.16:0.0069)0.957.6:0.00746)0.516:0.00537)0.888.13:0.00919)0.807.8:0.00865,((New.CleanUp.ReferenceOTU8501:0.00244,3040333:0.00014)0.920.11:0.01483,(((4419154:0.00355,(935593:0.00014,New.CleanUp.ReferenceOTU4885:0.01802)0.897.13:0.01494)0.922.6:0.00989,(((New.CleanUp.ReferenceOTU12626:0.01228,(4293581:0.00497,620407:0.00503)0.883.14:0.00913)0.901.6:0.01512,New.CleanUp.ReferenceOTU4341:0.00014)0.245.3:0.0074,New.CleanUp.ReferenceOTU2406:0.01319)0.897.14:0.00792)0.840.8:0.00599,((823439:0.00495,(4378219:0.00476,(810882:0.00258,567564:0.01786)0.564:0.00252)0.751.7:0.00267)0.788.8:0.00385,((New.CleanUp.ReferenceOTU12327:0.0179,139322:0.00014)0.946.6:0.01016,(((571433:0.00494,612951:0.005)0.932.9:0.00015,113500:0.00015)0.943.17:0.00015,((651779:0.00509,(805676:0.00961,1845035:0.01234)0.833.9:0.00621)0.757.4:0.00238,(968346:0.00244,(333617:0.00678,(662514:0.00015,(2504865:0.00014,358489:0.00014)0.983.10:0.01537)0.889.10:0.00672)0.774.6:0.00376)0.027.2:0.00014)0.843.4:0.00242)0.942.10:0.01004)0.891.12:0.00618)0.561.2:0.00267)0.715.2:0.0039)0.486.2:0.00873)0.771.4:0.00499)0.743.7:0.00272,((New.CleanUp.ReferenceOTU14458:0.00245,1808:0.00014)0.973.10:0.0184,(New.CleanUp.ReferenceOTU1686:0.00494,582391:0.00253)0.766.4:0.00492)0.987.11:0.0175)0.759.8:0.00263)0.943.18:0.01534,(162661:0.00997,New.CleanUp.ReferenceOTU6875:0.02632)0.624:0.00458)0.831.7:0.00609)0.880.8:0.01038)0.691.6:0.00735)0.863.9:0.02157)0.858.6:0.01463,(((808847:0.01599,(New.CleanUp.ReferenceOTU10453:0.01801,255057:0.00015)0.929.11:0.0257)0.999.14:0.06448,((New.CleanUp.ReferenceOTU960:0.05365,(New.CleanUp.ReferenceOTU4622:0.00479,585878:0.00014)0.999.15:0.08028)0.948.11:0.03059,(New.CleanUp.ReferenceOTU1043:0.08165,((822979:0.02681,New.CleanUp.ReferenceOTU4632:0.00908)0.983.11:0.03288,(812105:0.00015,((New.CleanUp.ReferenceOTU2455:0.00748,((New.CleanUp.ReferenceOTU10853:0.01479,(New.CleanUp.ReferenceOTU16688:0.01764,New.CleanUp.ReferenceOTU15362:0.00739)0.379.3:0.00729)0.572:0.00014,253155:0.00978)0.966.11:0.00998)0.882.15:0.00751,1128107:0.01886)0.601:0.00481)0.966.12:0.0319)0.947.7:0.03031)0.766.5:0.01714)0.818.7:0.01246)0.863.10:0.01142,((((755077:0.06873,350334:0.07916)0.691.7:0.00907,(((3174795:0.14375,(New.CleanUp.ReferenceOTU3277:0.04243,((New.CleanUp.ReferenceOTU1221:0.00016,New.CleanUp.ReferenceOTU549:0.02094)0.971.6:0.02441,(655466:0.06873,(812089:0.02013,New.CleanUp.ReferenceOTU15920:0.05703)0.541:0.01109)0.861.6:0.01147)0.907.15:0.03021)0.917.10:0.03363)0.815.5:0.01774,((((576499:0.04869,(New.CleanUp.ReferenceOTU1745:0.00783,New.CleanUp.ReferenceOTU9930:0.02078)0.895.13:0.01146)0.929.12:0.02058,((New.CleanUp.ReferenceOTU3202:0.00739,518530:0.00014)0.970.9:0.04444,(New.CleanUp.ReferenceOTU9578:0.02794,((New.CleanUp.ReferenceOTU14129:0.00492,156660:0.00015)0.889.11:0.014,(511022:0.01064,(801258:0.00014,New.CleanUp.ReferenceOTU5353:0.00244)0.806.10:0.00455)0.000.79:0.00456)0.908.8:0.02011)0.916.19:0.03321)0.943.19:0.02977)0.924.9:0.03118,(2409047:0.09954,((((((((((New.CleanUp.ReferenceOTU16197:0.02866,(((4361131:0.00735,586320:0.00015)0.906.16:0.02161,(New.CleanUp.ReferenceOTU6893:0.07009,(New.CleanUp.ReferenceOTU14517:0.06005,(New.CleanUp.ReferenceOTU4128:0.01253,New.CleanUp.ReferenceOTU525:0.01668)0.993.9:0.06655)0.493.3:0.0169)0.917.11:0.0307)0.898.11:0.02027,((New.CleanUp.ReferenceOTU2660:0.03019,(New.CleanUp.ReferenceOTU4387:0.03807,New.CleanUp.ReferenceOTU7746:0.03828)0.451.2:0.01775)0.903.12:0.01434,(New.CleanUp.ReferenceOTU16310:0.02559,New.CleanUp.ReferenceOTU4205:0.02613)0.802.7:0.00771)0.806.11:0.00771)0.852.8:0.00884)0.897.15:0.01789,New.ReferenceOTU28:0.0573)0.736.4:0.02421,(New.CleanUp.ReferenceOTU3552:0.00563,(((983868:0.0147,New.CleanUp.ReferenceOTU3204:0.01148)0.860.5:0.00809,(983609:0.00481,New.CleanUp.ReferenceOTU16205:0.01257)0.852.9:0.00015)0.720.4:0.00213,New.CleanUp.ReferenceOTU9617:0.00799)1.000.21:0.06157)0.835.9:0.01315)0.807.9:0.00709,(New.CleanUp.ReferenceOTU811:0.04876,(206632:0.00488,244491:0.02399)0.709.3:0.01081)0.870.10:0.00769)0.275:0.00015,((((New.CleanUp.ReferenceOTU6706:0.01768,New.CleanUp.ReferenceOTU9893:0.01167)0.444.2:0.00579,(929699:0.00818,(586224:0.00272,((((515684:0.00015,340507:0.01255)0.045.2:0.00495,(((545290:0.01044,(1009340:0.00247,547960:0.00753)0.859.14:0.00504)0.841.11:0.00491,(544067:0.00244,(564262:0.00014,(207895:0.00244,217594:0.00738)0.613:0.00014)0.709.4:0.00014)0.961.12:0.00996)0.923.11:0.00016,(352632:0.00244,559200:0.00014)0.816.4:0.00249)0.960.8:0.0075)0.671.2:0.00015,(((245203:0.0075,582457:0.00242)0.921.8:0.0075,(153622:0.00996,1107128:0.00145)0.731.5:0.00117)0.892.18:0.00014,2316426:0.01777)0.826.8:0.00485)0.883.15:0.00511,(1108624:0.0048,(582528:0.01284,(227051:0.00015,(557983:0.0125,(291692:0.00244,(248485:0.00244,1107011:0.00014)0.256.4:0.00014)0.758.8:0.00245)0.931.7:0.00741)0.840.9:0.00514)0.848.7:0.00014)0.816.5:0.00467)0.871.14:0.00733)0.841.12:0.01035)0.909.12:0.01207)0.915.13:0.01226,New.CleanUp.ReferenceOTU12752:0.01005)0.906.17:0.00015,(561551:0.01235,New.CleanUp.ReferenceOTU8845:0.02385)0.853.13:0.00866)0.944.14:0.01131)0.817.5:0.00255,(((New.CleanUp.ReferenceOTU4355:0.00358,New.CleanUp.ReferenceOTU6159:0.0231)0.959.8:0.01574,(((New.CleanUp.ReferenceOTU15716:0.02448,(New.CleanUp.ReferenceOTU9830:0.01251,1042064:0.00244)0.856.10:0.00527)0.885.14:0.01033,517273:0.01011)0.373.3:0.00512,937848:0.01521)0.835.10:0.00577)0.948.12:0.01269,((((952130:0.00489,588961:0.00014)0.931.8:0.01254,((345614:0.0049,358664:0.00016)0.733.8:0.00256,((((((553058:0.00244,590091:0.00014)0.990.8:0.0185,(4353982:0.00779,(1049393:0.00014,(4453723:0.0075,(270180:0.00014,579954:0.00244)0.868.17:0.00495)0.877.14:0.00496)0.766.6:0.00224)0.769.7:0.00239)0.884.14:0.00536,((New.CleanUp.ReferenceOTU13656:0.00762,New.CleanUp.ReferenceOTU4157:0.01269)0.921.9:0.00765,(251499:0.00015,New.CleanUp.ReferenceOTU16495:0.01536)0.375.3:0.00499)0.787.9:0.00239)0.888.14:0.00014,(New.CleanUp.ReferenceOTU5402:0.00244,4318356:0.00014)0.897.16:0.00497)0.947.8:0.01003,((1115406:0.00015,((578410:0.01595,(553562:0.00494,624312:0.00014)0.748.4:0.00225)0.942.11:0.01112,(New.CleanUp.ReferenceOTU12259:0.00941,511873:0.0055)0.868.18:0.00533)0.982.9:0.02046)0.935.10:0.01258,((New.CleanUp.ReferenceOTU9319:0.01573,(1095402:0.00756,(((New.CleanUp.ReferenceOTU15959:0.01002,(1025313:0.00484,New.CleanUp.ReferenceOTU3983:0.01292)0.882.16:0.01032)0.886.11:0.00016,1011958:0.00996)0.184:0.00497,New.CleanUp.ReferenceOTU15302:0.00744)0.747.6:0.0024)0.845.9:0.00501)0.932.10:0.01026,(((New.CleanUp.ReferenceOTU16683:0.01321,214306:0.00763)0.184.2:0.00762,((New.CleanUp.ReferenceOTU16038:0.0231,((New.CleanUp.ReferenceOTU10334:0.02745,((New.CleanUp.ReferenceOTU10528:0.01284,((((New.CleanUp.ReferenceOTU15180:0.01003,(New.CleanUp.ReferenceOTU2177:0.01008,(1028297:0.00272,4480292:0.00989)0.846.12:0.00509)0.917.12:0.00778)0.751.8:0.00265,New.CleanUp.ReferenceOTU4537:0.00498)0.887.13:0.00494,(New.CleanUp.ReferenceOTU1326:0.01265,(((New.CleanUp.ReferenceOTU8308:0.01003,(New.CleanUp.ReferenceOTU4226:0.00734,(New.CleanUp.ReferenceOTU14950:0.00468,New.CleanUp.ReferenceOTU5612:0.01049)0.943.20:0.01303)0.705.3:0.00014)0.775.4:0.00252,((New.CleanUp.ReferenceOTU15009:0.01223,(New.CleanUp.ReferenceOTU10348:0.00836,New.CleanUp.ReferenceOTU11886:0.01232)0.805.10:0.00806)0.923.12:0.01316,(New.CleanUp.ReferenceOTU2890:0.01157,456617:0.00391)0.713.5:0.00369)0.876.10:0.00911)0.760.12:0.00243,(((115085:0.01263,(1100082:0.01314,(((New.CleanUp.ReferenceOTU3460:0.00014,(((New.CleanUp.ReferenceOTU10948:0.00771,(((New.CleanUp.ReferenceOTU12546:0.02117,New.CleanUp.ReferenceOTU13148:0.01726)0.872.11:0.01049,(New.CleanUp.ReferenceOTU2466:0.02558,807473:0.00402)0.092:0.00061)0.737.7:0.00572,2391398:0.00337)0.930.10:0.01249)0.769.8:0.00241,((New.CleanUp.ReferenceOTU12973:0.01263,(New.CleanUp.ReferenceOTU3973:0.01316,New.CleanUp.ReferenceOTU8246:0.00937)0.877.15:0.00951)0.206:0.00014,(New.CleanUp.ReferenceOTU1350:0.01266,New.CleanUp.ReferenceOTU7242:0.00281)0.925.9:0.00855)0.947.9:0.0076)0.750.6:0.00243,971170:0.00016)0.904.5:0.01241)0.249:0.01508,New.CleanUp.ReferenceOTU16262:0.00618)0.955.10:0.01239,New.CleanUp.ReferenceOTU14493:0.00251)0.908.9:0.00789)0.757.5:0.00215)0.983.12:0.00014,New.CleanUp.ReferenceOTU12740:0.01257)0.507.2:0.00493,((216255:0.00785,1078065:0.00482)0.758.9:0.00251,New.CleanUp.ReferenceOTU8248:0.01299)0.755.10:0.00221)0.913.4:0.00742)0.763.14:0.00243)0.475.4:0.00015)0.780.5:0.00276,New.CleanUp.ReferenceOTU7671:0.01241)0.419.2:0.00517)0.740.7:0.00295,(New.CleanUp.ReferenceOTU12737:0.00014,New.CleanUp.ReferenceOTU7617:0.00244)0.903.13:0.00971)0.916.20:0.00698)0.817.6:0.00015,(New.CleanUp.ReferenceOTU10850:0.01951,New.CleanUp.ReferenceOTU7282:0.00148)0.935.11:0.00887)0.903.14:0.01112)0.441.3:0.00582,New.CleanUp.ReferenceOTU1641:0.01177)0.892.19:0.00869)0.289:0.00016,New.CleanUp.ReferenceOTU7430:0.01011)0.759.9:0.00236)0.810.3:0.00014)0.847.6:0.00514)0.831.8:0.00485,New.CleanUp.ReferenceOTU7846:0.0131)0.890.16:0.01018)0.856.11:0.00776)0.955.11:0.01082,(New.CleanUp.ReferenceOTU11883:0.01276,New.CleanUp.ReferenceOTU7655:0.02437)0.699.2:0.00242)0.848.8:0.00561,(New.CleanUp.ReferenceOTU9727:0.01287,((New.CleanUp.ReferenceOTU16613:0.02878,((897662:0.00991,((910426:0.01317,New.CleanUp.ReferenceOTU16065:0.00995)0.844.11:0.01033,(1114786:0.01014,((New.CleanUp.ReferenceOTU13115:0.01159,(146126:0.00601,1050747:0.00393)0.584.4:0.0049)0.869.4:0.00626,(510406:0.00241,589110:0.00503)0.888.15:0.00508)0.774.7:0.00247)0.975.9:0.00016)0.930.11:0.01857)0.816.6:0.0051,(4350694:0.00491,578508:0.00014)0.990.9:0.01907)0.806.12:0.00747)0.989.16:0.03271,((New.CleanUp.ReferenceOTU955:0.0176,(517031:0.01707,(New.CleanUp.ReferenceOTU1368:0.05035,(221896:0.0077,(New.CleanUp.ReferenceOTU15905:0.00278,New.ReferenceOTU111:0.0234)0.123.2:0.00253)0.942.12:0.01509)0.841.13:0.00623)0.927.3:0.01141)0.925.10:0.01333,(New.CleanUp.ReferenceOTU853:0.01987,New.CleanUp.ReferenceOTU8927:0.00397)0.989.17:0.02335)0.360:0.00015)0.929.13:0.01008)0.865.12:0.0053)0.879.9:0.00472)0.577.2:0.00015)0.647.2:0.00086,((New.CleanUp.ReferenceOTU584:0.00245,((226470:0.00014,(New.CleanUp.ReferenceOTU15998:0.01281,New.CleanUp.ReferenceOTU15193:0.01018)0.848.9:0.00486)0.992.7:0.01787,(New.CleanUp.ReferenceOTU15844:0.01294,224828:0.0128)0.889.12:0.00762)0.869.5:0.00502)0.819.6:0.00596,New.CleanUp.ReferenceOTU16550:0.02943)0.903.15:0.01119)0.841.14:0.00588,(New.CleanUp.ReferenceOTU10530:0.03986,(New.CleanUp.ReferenceOTU13843:0.09029,4415674:0.03053)0.696.3:0.00667)0.998.11:0.05374)0.546.2:0.01089,(((((New.CleanUp.ReferenceOTU12449:0.041,4151703:0.00789)0.882.17:0.01194,(901019:0.00486,((1026231:0.01446,(906071:0.00491,979941:0.00014)0.774.8:0.00322)0.888.16:0.01078,((New.CleanUp.ReferenceOTU1313:0.03743,879889:0.00384)0.862.15:0.00787,New.CleanUp.ReferenceOTU5850:0.01298)0.814.7:0.00763)0.951.7:0.01579)0.961.13:0.01677)0.183.2:0.00753,(((New.CleanUp.ReferenceOTU14511:0.00738,1109142:0.00014)0.851.12:0.00484,(791957:0.00388,(106178:0.01016,937999:0.00492)0.779.10:0.00393)0.928.9:0.00984)0.923.13:0.01011,(New.CleanUp.ReferenceOTU16106:0.0512,New.CleanUp.ReferenceOTU15344:0.01525)0.927.4:0.0142)0.827.7:0.00649)0.792.10:0.00857,((((704626:0.06107,(New.CleanUp.ReferenceOTU448:0.01173,(314513:0.03143,(New.CleanUp.ReferenceOTU2822:0.00285,4348098:0.007)0.749.4:0.00798)0.384.2:0.00912)0.983.13:0.05618)0.890.17:0.03698,((New.CleanUp.ReferenceOTU6391:0.02051,(((4317879:0.03218,((New.CleanUp.ReferenceOTU8853:0.01307,(4263094:0.01011,(950620:0.00766,(((901964:0.00779,254951:0.00751)0.837.5:0.00502,4451561:0.00762)0.859.15:0.00506,819786:0.00252)0.752.9:0.0022)0.878.8:0.00513)0.867.8:0.00525)0.740.8:0.00228,(113378:0.00491,516569:0.00245)0.739.4:0.00014)0.719.5:0.00262)0.931.9:0.01792,(4441385:0.0051,(New.CleanUp.ReferenceOTU1245:0.03452,(New.CleanUp.ReferenceOTU1281:0.02335,New.CleanUp.ReferenceOTU1857:0.01587)0.441.4:0.00202)0.949.5:0.01074)0.480:0.00014)0.778.12:0.00445,(New.CleanUp.ReferenceOTU1486:0.08676,(New.CleanUp.ReferenceOTU3059:0.05925,4235735:0.05725)0.928.10:0.03427)0.922.7:0.02651)0.860.6:0.00885)0.879.10:0.00778,(532208:0.0124,671300:0.01798)0.874.10:0.00962)0.952.7:0.01746)0.854.12:0.01094,((New.CleanUp.ReferenceOTU2614:0.03505,(New.CleanUp.ReferenceOTU11645:0.04122,(New.CleanUp.ReferenceOTU10986:0.04149,((New.CleanUp.ReferenceOTU12958:0.00095,(908868:0.007,New.CleanUp.ReferenceOTU12667:0.02155)0.462:0.00706)0.886.12:0.02337,(New.CleanUp.ReferenceOTU15147:0.04208,New.CleanUp.ReferenceOTU4394:0.04768)0.924.10:0.03277)0.757.6:0.00829)0.983.14:0.03213)0.554:0.00679)0.399.2:0.00841,(((New.CleanUp.ReferenceOTU3303:0.01316,802076:0.0417)0.079.2:0.00871,(New.CleanUp.ReferenceOTU12718:0.02328,New.CleanUp.ReferenceOTU8679:0.00591)0.930.12:0.01296)0.806.13:0.00696,((((763535:0.01,523568:0.00245)0.776.3:0.00231,4431673:0.01812)0.948.13:0.01017,3582212:0.00014)0.753.6:0.00314,New.CleanUp.ReferenceOTU4273:0.00934)0.848.10:0.00766)0.842.16:0.00653)0.864.15:0.00993)0.951.8:0.00014,(New.CleanUp.ReferenceOTU4856:0.02865,((569018:0.00729,(256408:0.01956,346553:0.01384)0.959.9:0.02858)0.982.10:0.03262,(((((((540464:0.00015,(4369129:0.00505,562802:0.01557)0.951.9:0.01013)0.753.7:0.00248,977222:0.01005)0.874.11:0.00014,(New.CleanUp.ReferenceOTU13963:0.0049,153007:0.00014)0.990.10:0.02342)0.835.11:0.00559,(New.CleanUp.ReferenceOTU11389:0.0215,155913:0.0568)0.969.15:0.02209)0.732.7:0.00364,(719681:0.01008,((New.CleanUp.ReferenceOTU13881:0.00015,(New.CleanUp.ReferenceOTU2127:0.0101,(New.CleanUp.ReferenceOTU3915:0.01212,New.CleanUp.ReferenceOTU8102:0.00953)0.858.7:0.00645)0.952.8:0.01033)0.980.10:0.01777,(New.CleanUp.ReferenceOTU10446:0.00843,((((901183:0.00494,909170:0.00015)0.884.15:0.00509,(145278:0.00016,(807200:0.00759,(510993:0.00014,(142471:0.00752,341698:0.00496)0.718.3:0.00496)0.948.14:0.01022)0.925.11:0.01)0.672:0.00506)0.740.9:0.00216,(1131767:0.00488,1028953:0.00015)0.941.6:0.00767)0.879.11:0.00655,267674:0.00866)0.819.7:0.00498)0.957.7:0.01146)0.734.6:0.00291)0.899.7:0.0084)0.912.16:0.01192,New.CleanUp.ReferenceOTU12772:0.02303)0.746.2:0.01159,(New.CleanUp.ReferenceOTU15214:0.05042,634209:0.01948)0.730.5:0.01316)0.900.13:0.01423)0.889.13:0.00876)0.784.8:0.00522)0.921.10:0.01301)0.858.8:0.01353,((New.CleanUp.ReferenceOTU14010:0.12527,(((New.CleanUp.ReferenceOTU4335:0.05282,182970:0.02289)0.980.11:0.03861,((New.CleanUp.ReferenceOTU14608:0.0165,(New.CleanUp.ReferenceOTU12668:0.02912,(New.CleanUp.ReferenceOTU15254:0.01473,New.CleanUp.ReferenceOTU6928:0.01452)0.834.12:0.01013)0.988.8:0.03639)0.866.13:0.01276,(New.CleanUp.ReferenceOTU12256:0.01389,New.CleanUp.ReferenceOTU14536:0.01516)0.712.2:0.00333)0.738.8:0.00597)0.880.9:0.0066,(192963:0.0053,((New.CleanUp.ReferenceOTU8630:0.00242,588471:0.00014)0.971.7:0.0127,(363731:0.00603,593043:0.00239)0.873.6:0.00594)0.743.8:0.00271)0.408.2:0.00503)0.896.16:0.02863)0.922.8:0.04376,3426090:0.0611)0.368.3:0.02963)0.896.17:0.01588)0.936.10:0.02448,(((819061:0.02321,(New.CleanUp.ReferenceOTU9193:0.01603,1951898:0.01538)0.728.7:0.00297)0.766.7:0.01041,(4407824:0.0184,(((New.CleanUp.ReferenceOTU16432:0.00497,((153239:0.00015,218032:0.02055)0.963.8:0.01229,(New.CleanUp.ReferenceOTU6732:0.01244,248805:0.01054)0.757.7:0.00505)0.749.5:0.00291)0.775.5:0.00481,((237258:0.02024,(237030:0.02365,254690:0.00242)0.721.4:0.00285)0.983.15:0.02081,((((New.CleanUp.ReferenceOTU11337:0.03179,New.CleanUp.ReferenceOTU14758:0.02899)0.302:0.00978,(995662:0.0057,New.CleanUp.ReferenceOTU5114:0.01542)0.998.12:0.0604)0.884.16:0.02042,3738429:0.03016)0.945.7:0.00016,((((((792574:0.00501,(New.CleanUp.ReferenceOTU2794:0.01864,New.CleanUp.ReferenceOTU6054:0.01028)0.929.14:0.01041)0.753.8:0.00236,((1028706:0.00993,(338969:0.00014,(New.CleanUp.ReferenceOTU11813:0.00739,1096310:0.00014)0.895.14:0.00243)0.751.9:0.00251)0.703.3:0.0025,(((((224253:0.00015,(219094:0.00015,(957505:0.0025,New.CleanUp.ReferenceOTU1935:0.02102)0.512.2:0.01011)0.952.9:0.00992)0.855.10:0.00497,(235541:0.01515,(589297:0.00016,((New.CleanUp.ReferenceOTU3295:0.01018,226796:0.00251)0.786.5:0.00233,(New.CleanUp.ReferenceOTU9813:0.0101,331129:0.00751)0.773.7:0.0025)0.970.10:0.01003)0.928.11:0.00014)0.778.13:0.0023)0.734.7:0.00246,4447718:0.00753)0.716.5:0.00267,(New.CleanUp.ReferenceOTU12663:0.02367,New.CleanUp.ReferenceOTU2439:0.01509)0.772.7:0.00311)0.787.10:0.00512,((New.CleanUp.ReferenceOTU7677:0.01323,(New.CleanUp.ReferenceOTU12553:0.01289,(((New.CleanUp.ReferenceOTU2088:0.01121,(((((New.CleanUp.ReferenceOTU4746:0.01719,1108088:0.00716)0.713.6:0.00684,238951:0.02373)0.862.16:0.00693,(New.ReferenceOTU123:0.01024,(533702:0.01007,((New.CleanUp.ReferenceOTU7535:0.01401,((New.CleanUp.ReferenceOTU10355:0.00766,(992428:0.00487,(225894:0.01256,1093690:0.00016)0.919.17:0.01021)0.851.13:0.00523)0.789.8:0.00377,(50109:0.00498,922183:0.01815)0.750.7:0.00365)0.857.10:0.00507)0.907.16:0.00016,(143418:0.00016,New.CleanUp.ReferenceOTU9019:0.00486)0.991.14:0.01679)0.967.8:0.01879)0.995.3:0.03229)0.708.4:0.00732)0.843.5:0.01128,((New.CleanUp.ReferenceOTU11700:0.0148,137108:0.00551)0.000.80:0.00014,(((218116:0.00106,New.CleanUp.ReferenceOTU7001:0.02369)0.931.10:0.00138,(728568:0.00245,(1939008:0.00014,(4405640:0.00014,((244255:0.00739,570407:0.00014)0.956.9:0.0049,(New.CleanUp.ReferenceOTU14514:0.0049,4329074:0.00243)0.449:0.00014)0.825.5:0.00243)0.927.5:0.00752)0.903.16:0.00493)0.884.17:0.0051)0.830.3:0.00536,1688707:0.00996)0.955.12:0.0103)0.865.13:0.00903)0.718.4:0.00625,((New.CleanUp.ReferenceOTU5052:0.0107,(New.CleanUp.ReferenceOTU15664:0.00773,New.CleanUp.ReferenceOTU6579:0.01575)0.760.13:0.00534)0.856.12:0.01139,(New.CleanUp.ReferenceOTU16336:0.01784,4387163:0.01267)0.794.7:0.00607)0.473:0.00227)0.749.6:0.00316)0.864.16:0.00715,(978958:0.00486,New.CleanUp.ReferenceOTU10667:0.02171)0.889.14:0.01097)0.851.14:0.01242,(New.CleanUp.ReferenceOTU11331:0.0172,654414:0.05216)0.741.7:0.00336)0.971.8:0.01852)0.634:0.01158)0.871.15:0.00805,(217929:0.0177,((107428:0.01514,(New.CleanUp.ReferenceOTU4540:0.00752,New.CleanUp.ReferenceOTU8488:0.01261)0.861.7:0.00522)0.812.5:0.00491,New.CleanUp.ReferenceOTU13839:0.00528)0.966.13:0.01255)0.520.2:0.00014)0.899.8:0.01027)0.815.6:0.0052)0.982.11:0.01848)0.766.8:0.00256,856926:0.00496)0.757.8:0.00244,(4384895:0.00015,((New.CleanUp.ReferenceOTU2379:0.01238,New.CleanUp.ReferenceOTU4933:0.01149)0.734.8:0.00705,(New.CleanUp.ReferenceOTU14962:0.00015,(New.CleanUp.ReferenceOTU15605:0.01277,(776909:0.00235,4302303:0.00014)0.723.4:0.00784)0.984.8:0.02121)0.876.11:0.00599)0.945.8:0.01207)0.902.10:0.00498)0.837.6:0.00016,509629:0.07165)0.949.6:0.01188,(New.CleanUp.ReferenceOTU13795:0.01088,(New.CleanUp.ReferenceOTU1252:0.01553,(((4469043:0.01468,219626:0.01674)0.772.8:0.00751,(New.CleanUp.ReferenceOTU621:0.00774,583421:0.00224)0.767.6:0.00386)0.769.9:0.00484,((512153:0.02019,(583945:0.00228,(New.CleanUp.ReferenceOTU9889:0.00243,4475319:0.00014)0.930.13:0.01022)0.485.3:0.00341)0.400.3:0.01004,((New.CleanUp.ReferenceOTU13726:0.032,New.CleanUp.ReferenceOTU1530:0.01944)0.716.6:0.00366,(((2565172:0.01834,(1057359:0.00015,(New.CleanUp.ReferenceOTU5262:0.01108,(New.CleanUp.ReferenceOTU15283:0.02654,New.CleanUp.ReferenceOTU5951:0.01151)0.964.7:0.01985)0.770.2:0.00391)0.986.6:0.03683)0.992.8:0.03403,915631:0.01514)0.798.8:0.0067,(New.CleanUp.ReferenceOTU14513:0.0124,(New.CleanUp.ReferenceOTU11048:0.00845,(822571:0.0056,(1116937:0.00549,(4316722:0.00343,New.CleanUp.ReferenceOTU9025:0.01797)0.822.4:0.00631)0.485.4:0.00251)0.822.5:0.00628)0.696.4:0.01215)0.843.6:0.00946)0.717.3:0.00267)0.882.18:0.00613)0.797.7:0.00631)0.806.14:0.00456)0.866.14:0.00537)0.956.10:0.01188)0.862.17:0.00015)0.771.5:0.00448)0.874.12:0.00977)0.976.9:0.01981,(((New.CleanUp.ReferenceOTU3762:0.01026,New.CleanUp.ReferenceOTU9980:0.01286)0.922.9:0.01016,(New.CleanUp.ReferenceOTU3222:0.00507,552186:0.01805)0.740.10:0.00237)0.738.9:0.00015,(((New.CleanUp.ReferenceOTU8538:0.00646,(543327:0.01273,1107044:0.00016)0.938.7:0.01119)0.800.6:0.00716,(161263:0.00748,(533055:0.00014,586002:0.00243)0.995.4:0.03194)0.786.6:0.00749)0.834.13:0.00689,(1120116:0.00747,New.CleanUp.ReferenceOTU10967:0.00756)0.881.16:0.00722)0.946.7:0.01071)0.613.2:0.00016)0.669.2:0.00499)0.735.4:0.00405)0.870.11:0.01127,New.CleanUp.ReferenceOTU14034:0.02248)0.925.12:0.01714)0.810.4:0.01128)0.887.14:0.01749)0.862.18:0.02181,643343:0.07491)0.827.8:0.03541)0.260:0.0093,(New.CleanUp.ReferenceOTU13415:0.00489,4393264:0.04304)1.000.22:0.06337)0.890.18:0.01323)0.766.9:0.00618,(((((New.CleanUp.ReferenceOTU14221:0.01114,New.CleanUp.ReferenceOTU303:0.02111)0.887.15:0.01009,((New.CleanUp.ReferenceOTU795:0.00218,(New.CleanUp.ReferenceOTU16653:0.01573,(New.CleanUp.ReferenceOTU10295:0.01338,4326875:0.0135)0.776.4:0.01351)0.619.2:0.0037)0.850.13:0.0089,New.CleanUp.ReferenceOTU164:0.01016)0.952.10:0.01285)0.336:0.00015,(New.CleanUp.ReferenceOTU13344:0.0231,New.CleanUp.ReferenceOTU13360:0.02636)0.880.10:0.01224)0.949.7:0.00996,((New.CleanUp.ReferenceOTU12161:0.0306,(552935:0.02743,(New.CleanUp.ReferenceOTU1323:0.02067,New.CleanUp.ReferenceOTU16276:0.0626)0.787.11:0.00587)0.866.15:0.01361)0.769.10:0.00352,(New.CleanUp.ReferenceOTU13482:0.00015,(New.CleanUp.ReferenceOTU10422:0.01206,New.CleanUp.ReferenceOTU10057:0.02691)0.200:0.00879)0.913.5:0.0166)0.811.4:0.00016)0.891.13:0.01638,(((New.CleanUp.ReferenceOTU1204:0.01282,(New.CleanUp.ReferenceOTU2296:0.02972,New.CleanUp.ReferenceOTU2240:0.00658)0.874.13:0.01019)0.754.3:0.00317,(((((New.CleanUp.ReferenceOTU14254:0.03267,New.CleanUp.ReferenceOTU8344:0.03088)0.777.2:0.01047,(New.CleanUp.ReferenceOTU15346:0.02427,New.CleanUp.ReferenceOTU5683:0.03949)0.648.4:0.00403)0.827.9:0.01214,(New.CleanUp.ReferenceOTU15536:0.04288,(New.CleanUp.ReferenceOTU1932:0.02499,(New.CleanUp.ReferenceOTU14842:0.01891,New.CleanUp.ReferenceOTU3686:0.04334)0.878.9:0.0094)0.884.18:0.00014)0.865.14:0.0147)0.966.14:0.02096,((New.ReferenceOTU80:0.02716,((New.CleanUp.ReferenceOTU4477:0.01113,(New.CleanUp.ReferenceOTU11137:0.02186,New.CleanUp.ReferenceOTU8122:0.0301)0.807.10:0.00986)0.588.2:0.00185,(((New.CleanUp.ReferenceOTU16560:0.01283,New.CleanUp.ReferenceOTU3179:0.01293)0.892.20:0.00758,(((New.CleanUp.ReferenceOTU2898:0.02889,(New.CleanUp.ReferenceOTU11450:0.015,New.CleanUp.ReferenceOTU3658:0.01917)0.739.5:0.00802)0.706.4:0.00066,(New.CleanUp.ReferenceOTU7145:0.02938,New.CleanUp.ReferenceOTU523:0.00015)0.924.11:0.00954)0.794.8:0.00515,((((New.CleanUp.ReferenceOTU12480:0.00816,(((New.CleanUp.ReferenceOTU15901:0.01252,(New.CleanUp.ReferenceOTU1684:0.02113,New.CleanUp.ReferenceOTU4705:0.02899)0.805.11:0.00589)0.713.7:0.00314,((New.CleanUp.ReferenceOTU5006:0.0179,(New.CleanUp.ReferenceOTU10570:0.01799,New.CleanUp.ReferenceOTU11924:0.00505)0.870.12:0.00014)0.187.2:0.00476,(New.CleanUp.ReferenceOTU6845:0.01036,New.CleanUp.ReferenceOTU11767:0.01892)0.850.14:0.00767)0.904.6:0.01046)0.962.9:0.02146,(((New.CleanUp.ReferenceOTU11571:0.0142,New.CleanUp.ReferenceOTU5480:0.01549)0.974.11:0.02524,(New.CleanUp.ReferenceOTU12044:0.02963,New.CleanUp.ReferenceOTU8921:0.05184)0.943.21:0.027)0.759.10:0.00741,(New.CleanUp.ReferenceOTU13717:0.00464,(New.CleanUp.ReferenceOTU13312:0.06169,New.CleanUp.ReferenceOTU9958:0.00679)0.475.5:0.01442)0.868.19:0.01325)0.870.13:0.01417)0.903.17:0.01559)0.394:0.00204,((((New.CleanUp.ReferenceOTU11173:0.00714,New.CleanUp.ReferenceOTU8291:0.01862)0.907.17:0.0076,(New.CleanUp.ReferenceOTU5195:0.02397,562333:0.01039)0.072:0.00015)0.780.6:0.00248,New.CleanUp.ReferenceOTU2849:0.01301)0.839.11:0.00468,((New.CleanUp.ReferenceOTU12995:0.00773,((New.CleanUp.ReferenceOTU6628:0.01841,(((New.CleanUp.ReferenceOTU13137:0.0128,New.CleanUp.ReferenceOTU14552:0.00762)0.738.10:0.00015,New.CleanUp.ReferenceOTU1142:0.01772)0.886.13:0.0046,(New.CleanUp.ReferenceOTU12367:0.02212,(New.CleanUp.ReferenceOTU12551:0.02585,New.CleanUp.ReferenceOTU7969:0.00567)0.832.6:0.00547)0.767.7:0.00016)0.880.11:0.0067)0.920.12:0.01,((New.CleanUp.ReferenceOTU6194:0.01214,(New.CleanUp.ReferenceOTU12444:0.00445,(New.CleanUp.ReferenceOTU12941:0.01587,New.CleanUp.ReferenceOTU7021:0.02957)0.880.12:0.01191)0.843.7:0.00677)0.781.6:0.00786,23644:0.0107)0.858.9:0.00699)0.740.11:0.00275)0.856.13:0.00756,((New.CleanUp.ReferenceOTU2126:0.01232,(New.CleanUp.ReferenceOTU14793:0.00395,New.CleanUp.ReferenceOTU6444:0.01758)0.555:0.00675)0.743.9:0.00409,(((New.CleanUp.ReferenceOTU13290:0.01029,(547579:0.00495,(542789:0.00016,New.CleanUp.ReferenceOTU8964:0.01773)0.801.10:0.00246)0.768.5:0.00238)0.770.3:0.0026,(136719:0.0129,(New.CleanUp.ReferenceOTU13103:0.01441,New.CleanUp.ReferenceOTU7925:0.01402)0.788.9:0.00787)0.854.13:0.00015)0.865.15:0.00617,(New.CleanUp.ReferenceOTU9258:0.01234,(New.CleanUp.ReferenceOTU6517:0.0418,New.CleanUp.ReferenceOTU882:0.02288)0.803.6:0.00923)0.944.15:0.01826)0.325:0.00503)0.635.2:0.00122)0.953.10:0.01025)0.839.12:0.00493)0.929.15:0.00782,((((New.CleanUp.ReferenceOTU1048:0.01337,New.CleanUp.ReferenceOTU4466:0.01598)0.859.16:0.00868,(New.CleanUp.ReferenceOTU5819:0.00651,New.CleanUp.ReferenceOTU9645:0.01931)0.977.4:0.02316)0.841.15:0.00968,New.CleanUp.ReferenceOTU1236:0.03928)0.741.8:0.00444,New.CleanUp.ReferenceOTU2036:0.0317)0.989.18:0.0208)0.837.7:0.00015,(New.CleanUp.ReferenceOTU7041:0.01275,(New.CleanUp.ReferenceOTU24:0.0219,(New.CleanUp.ReferenceOTU12837:0.01119,(New.CleanUp.ReferenceOTU10346:0.01939,New.CleanUp.ReferenceOTU8832:0.01479)0.923.14:0.01057)0.949.8:0.01271)0.724.6:0.00195)0.886.14:0.00526)0.882.19:0.00478)0.758.10:0.00241)0.759.11:0.00252,((((New.CleanUp.ReferenceOTU3247:0.03284,(New.ReferenceOTU118:0.00016,(New.CleanUp.ReferenceOTU15354:0.01155,(New.CleanUp.ReferenceOTU4614:0.01209,(New.CleanUp.ReferenceOTU13473:0.01871,New.CleanUp.ReferenceOTU5640:0.01007)0.917.13:0.01211)0.775.6:0.00725)0.898.12:0.00925)0.864.17:0.00791)0.796.5:0.00458,New.CleanUp.ReferenceOTU5310:0.01032)0.865.16:0.0049,New.CleanUp.ReferenceOTU9955:0.01268)0.869.6:0.00498,New.CleanUp.ReferenceOTU15603:0.01819)0.771.6:0.00271)0.919.18:0.00754)0.802.8:0.00564)0.427.2:0.00011,(((((New.CleanUp.ReferenceOTU9233:0.03473,New.CleanUp.ReferenceOTU1494:0.04832)0.853.14:0.00701,New.CleanUp.ReferenceOTU12088:0.04275)0.090.2:0.0042,New.CleanUp.ReferenceOTU7020:0.04229)0.622.2:0.00617,((((New.CleanUp.ReferenceOTU4255:0.02078,New.CleanUp.ReferenceOTU8128:0.03094)0.947.10:0.01947,(New.CleanUp.ReferenceOTU16115:0.00861,(New.CleanUp.ReferenceOTU2889:0.03913,555560:0.01907)0.456.3:0.00452)0.915.14:0.00946)0.027.3:0.00614,(New.CleanUp.ReferenceOTU8748:0.04497,(New.CleanUp.ReferenceOTU11246:0.01238,New.CleanUp.ReferenceOTU16619:0.0167)0.846.13:0.01003)0.920.13:0.0137)0.432:0.0056,(New.CleanUp.ReferenceOTU4334:0.01566,((New.CleanUp.ReferenceOTU329:0.01042,New.CleanUp.ReferenceOTU5189:0.0125)0.994.9:0.0266,(New.CleanUp.ReferenceOTU13893:0.03536,New.CleanUp.ReferenceOTU14968:0.03064)0.909.13:0.01213)0.823.8:0.00533)0.712.3:0.00174)0.642.2:0.00226)0.781.7:0.00619,(New.CleanUp.ReferenceOTU11003:0.02769,New.CleanUp.ReferenceOTU13296:0.02781)0.468.3:0.00534)0.834.14:0.00728)0.812.6:0.00619)0.873.7:0.01031,((New.CleanUp.ReferenceOTU3903:0.06833,89923:0.03135)0.387.4:0.01427,((((New.CleanUp.ReferenceOTU4488:0.02952,New.CleanUp.ReferenceOTU6935:0.02485)0.646.2:0.00726,(152689:0.02797,(New.CleanUp.ReferenceOTU3664:0.0256,New.CleanUp.ReferenceOTU14639:0.02072)0.731.6:0.00855)0.736.5:0.00558)0.856.14:0.01546,(New.CleanUp.ReferenceOTU4530:0.06966,(New.CleanUp.ReferenceOTU11774:0.04448,(New.CleanUp.ReferenceOTU10029:0.02842,New.CleanUp.ReferenceOTU6701:0.00677)0.942.13:0.02049)0.491.2:0.00388)0.977.5:0.02836)0.692.4:0.00542,(New.CleanUp.ReferenceOTU5988:0.09845,New.CleanUp.ReferenceOTU10839:0.00749)0.878.10:0.02107)0.783.2:0.0052)0.894.10:0.01371)0.795.5:0.00493)0.756.12:0.00299,((((New.CleanUp.ReferenceOTU14622:0.00536,(New.CleanUp.ReferenceOTU11031:0.01285,New.CleanUp.ReferenceOTU8195:0.0099)0.660:0.00841)0.936.11:0.0225,New.CleanUp.ReferenceOTU10391:0.01075)0.787.12:0.0102,New.CleanUp.ReferenceOTU10137:0.00185)0.999.16:0.07606,New.CleanUp.ReferenceOTU1382:0.06545)0.811.5:0.01683)0.976.10:0.02803)1.000.23:0.08852)0.904.7:0.02464,((New.CleanUp.ReferenceOTU11090:0.07578,(((((1623476:0.03636,(956155:0.02621,New.CleanUp.ReferenceOTU8175:0.02309)1.000.24:0.10253)0.914.8:0.02771,((New.CleanUp.ReferenceOTU1659:0.0364,New.CleanUp.ReferenceOTU2313:0.04821)0.992.9:0.05056,(((New.CleanUp.ReferenceOTU10746:0.00014,4418930:0.00747)0.430:0.00987,(New.CleanUp.ReferenceOTU11029:0.00476,New.CleanUp.ReferenceOTU5901:0.04832)0.784.9:0.00631)0.936.12:0.02082,(New.CleanUp.ReferenceOTU9950:0.04758,(New.CleanUp.ReferenceOTU7921:0.00698,(New.CleanUp.ReferenceOTU12041:0.02064,216368:0.04511)0.730.6:0.01129)0.957.8:0.02867)0.947.11:0.03111)0.880.13:0.01671)0.829.6:0.01009)0.468.4:0.01277,((New.CleanUp.ReferenceOTU11887:0.01181,(New.CleanUp.ReferenceOTU1420:0.02049,565666:0.00015)0.815.7:0.00604)1.000.25:0.05705,(3142768:0.07047,(579236:0.05614,(New.CleanUp.ReferenceOTU10763:0.04338,New.CleanUp.ReferenceOTU12356:0.02215)0.900.14:0.03115)0.337.2:0.01006)0.680.2:0.02248)0.694.3:0.00886)0.596.4:0.01003,((New.CleanUp.ReferenceOTU5931:0.02737,New.CleanUp.ReferenceOTU837:0.0223)0.975.10:0.0276,(((New.CleanUp.ReferenceOTU11881:0.01168,(((New.CleanUp.ReferenceOTU14697:0.00244,1104642:0.00014)0.847.7:0.00888,(((New.CleanUp.ReferenceOTU10651:0.01256,2640121:0.00014)0.827.10:0.00014,(60573:0.00526,(((742935:0.00575,971994:0.05164)0.886.15:0.0089,416173:0.00689)0.746.3:0.00345,1114432:0.00272)0.826.9:0.005)0.916.21:0.00733)0.542:0.00142,New.CleanUp.ReferenceOTU1598:0.01383)0.974.12:0.01865)0.917.14:0.01177,(New.CleanUp.ReferenceOTU10608:0.02611,New.CleanUp.ReferenceOTU1137:0.02137)0.739.6:0.00597)0.996.13:0.03845)0.441.5:0.00427,New.CleanUp.ReferenceOTU19:0.01032)0.972.8:0.03797,(New.CleanUp.ReferenceOTU14225:0.05434,(((New.CleanUp.ReferenceOTU7549:0.01196,243064:0.02599)0.946.8:0.01869,((((New.CleanUp.ReferenceOTU12504:0.01885,New.CleanUp.ReferenceOTU7789:0.02241)0.971.9:0.02254,244050:0.00014)0.923.15:0.01763,1120112:0.00251)0.915.15:0.01533,(New.CleanUp.ReferenceOTU3797:0.00315,536150:0.02308)0.931.11:0.01261)0.745.4:0.00282)0.926.13:0.01719,New.CleanUp.ReferenceOTU11975:0.07849)0.605:0.00305)0.969.16:0.03465)0.822.6:0.0153)0.414.4:0.01093)0.900.15:0.02534,4476103:0.0702)0.842.17:0.01171)0.846.14:0.01311,((((New.CleanUp.ReferenceOTU9280:0.02957,((New.CleanUp.ReferenceOTU6627:0.03074,New.CleanUp.ReferenceOTU6892:0.0404)0.911.9:0.02445,(New.CleanUp.ReferenceOTU14839:0.02317,New.CleanUp.ReferenceOTU11802:0.06041)0.289.2:0.00716)0.978.7:0.04621)0.533:0.02814,(((2843096:0.04682,(New.CleanUp.ReferenceOTU2257:0.03164,579497:0.05223)0.340.3:0.00042)0.998.13:0.08207,((New.CleanUp.ReferenceOTU2736:0.00235,4305725:0.00015)1.000.26:0.09634,(New.CleanUp.ReferenceOTU15107:0.04917,(((New.CleanUp.ReferenceOTU15221:0.06598,1113737:0.07408)0.778.14:0.01346,New.CleanUp.ReferenceOTU240:0.02417)0.824.4:0.01416,New.CleanUp.ReferenceOTU10068:0.09671)0.671.3:0.0097)0.783.3:0.00926)0.261.2:0.00785)0.886.16:0.02231,((New.CleanUp.ReferenceOTU10373:0.09224,((((((New.CleanUp.ReferenceOTU8016:0.05749,(New.CleanUp.ReferenceOTU11459:0.01953,(871498:0.01473,(New.CleanUp.ReferenceOTU5109:0.00245,1701857:0.00014)0.994.10:0.04902)0.961.14:0.03697)0.754.4:0.01529)0.812.7:0.011,New.CleanUp.ReferenceOTU3326:0.01267)0.986.7:0.02604,New.CleanUp.ReferenceOTU13863:0.02875)0.684.2:0.01175,(New.CleanUp.ReferenceOTU12980:0.10538,((((New.CleanUp.ReferenceOTU3467:0.069,(New.CleanUp.ReferenceOTU3018:0.03648,(New.CleanUp.ReferenceOTU2183:0.06673,New.CleanUp.ReferenceOTU5626:0.01105)0.914.9:0.0215)0.985.8:0.04045)0.901.7:0.01888,(New.CleanUp.ReferenceOTU15010:0.0654,(990901:0.03809,(New.CleanUp.ReferenceOTU3562:0.03619,(New.CleanUp.ReferenceOTU1463:0.02069,New.CleanUp.ReferenceOTU3713:0.00014)0.631.2:0.01104)0.943.22:0.02498)0.823.9:0.01483)0.888.17:0.02036)0.945.9:0.01947,(New.CleanUp.ReferenceOTU4502:0.07736,((((New.CleanUp.ReferenceOTU290:0.00692,589605:0.08296)0.848.11:0.01075,(846616:0.07407,((New.CleanUp.ReferenceOTU5368:0.05136,New.CleanUp.ReferenceOTU7173:0.01701)0.935.12:0.02266,New.CleanUp.ReferenceOTU9514:0.04646)0.018:0.00754)0.363.2:0.00894)0.918.16:0.01773,New.CleanUp.ReferenceOTU5698:0.05779)0.774.9:0.00521,(New.CleanUp.ReferenceOTU12665:0.05835,New.CleanUp.ReferenceOTU4852:0.04078)0.851.15:0.01052)0.944.16:0.02473)0.380:0.00668)0.886.17:0.01348,(New.CleanUp.ReferenceOTU398:0.06919,((New.CleanUp.ReferenceOTU13798:0.02593,New.CleanUp.ReferenceOTU8891:0.00605)0.866.16:0.01816,(New.CleanUp.ReferenceOTU4136:0.06423,New.CleanUp.ReferenceOTU6405:0.10943)0.672.2:0.00749)0.948.15:0.03123)0.908.10:0.02856)0.450.2:0.00645)0.900.16:0.01813)0.739.7:0.00014,((4332155:0.04452,1140995:0.03832)0.052.2:0.00677,(New.CleanUp.ReferenceOTU15620:0.05249,New.CleanUp.ReferenceOTU3822:0.02711)0.858.10:0.02281)0.943.23:0.01617)0.898.13:0.02543,((New.CleanUp.ReferenceOTU212:0.00569,(New.CleanUp.ReferenceOTU15973:0.00788,(278983:0.03368,New.CleanUp.ReferenceOTU7544:0.01147)0.259:0.01026)0.774.10:0.008)0.997.14:0.1019,((New.CleanUp.ReferenceOTU4405:0.01007,(New.CleanUp.ReferenceOTU12841:0.02428,New.CleanUp.ReferenceOTU6461:0.02514)0.995.5:0.05747)0.938.8:0.02963,((New.CleanUp.ReferenceOTU11403:0.03606,((982282:0.00812,New.CleanUp.ReferenceOTU8448:0.02342)0.623.2:0.00649,(New.CleanUp.ReferenceOTU11164:0.00369,(857776:0.02009,New.CleanUp.ReferenceOTU1215:0.00855)0.959.10:0.01669)0.574:0.00514)0.297:0.00599)0.949.9:0.03913,((New.CleanUp.ReferenceOTU12712:0.03133,New.CleanUp.ReferenceOTU4562:0.01085)0.777.3:0.00344,((((((((((((524353:0.02437,(4369968:0.01092,(New.CleanUp.ReferenceOTU3425:0.00816,4405643:0.00983)0.880.14:0.01309)0.999.17:0.04089)0.864.18:0.01082,New.CleanUp.ReferenceOTU6010:0.045)0.848.12:0.00734,((((New.CleanUp.ReferenceOTU11025:0.00737,((New.CleanUp.ReferenceOTU16584:0.00997,(862250:0.00014,New.CleanUp.ReferenceOTU875:0.00485)0.764.7:0.00251)0.893.10:0.00732,(New.CleanUp.ReferenceOTU1836:0.02142,New.CleanUp.ReferenceOTU3181:0.01077)0.653:0.01225)0.961.15:0.00016)0.898.14:0.00239,1003668:0.00015)0.886.18:0.00752,New.CleanUp.ReferenceOTU1779:0.00769)0.886.19:0.00014,(New.CleanUp.ReferenceOTU8967:0.02592,(New.CleanUp.ReferenceOTU10779:0.00523,New.CleanUp.ReferenceOTU5706:0.01535)0.971.10:0.02349)0.845.10:0.01218)0.914.10:0.01212)0.939.4:0.01268,((New.CleanUp.ReferenceOTU4572:0.00242,44216:0.00014)0.813.7:0.00015,(New.CleanUp.ReferenceOTU7493:0.01541,New.CleanUp.ReferenceOTU9939:0.00483)0.980.12:0.01538)0.967.9:0.01101)0.655.3:0.00016,((New.CleanUp.ReferenceOTU9548:0.00014,((New.CleanUp.ReferenceOTU13490:0.00347,(New.CleanUp.ReferenceOTU7733:0.00485,215591:0.00014)0.959.11:0.01412)0.921.11:0.01004,4352292:0.01317)0.884.19:0.00698)0.975.11:0.01013,(New.CleanUp.ReferenceOTU11547:0.01009,4426791:0.00752)0.740.12:0.00217)0.921.12:0.00985)0.913.6:0.00811,((218269:0.01533,(1140307:0.02052,New.CleanUp.ReferenceOTU9413:0.00014)0.923.16:0.00746)0.874.14:0.00497,((New.CleanUp.ReferenceOTU1775:0.00014,568391:0.00243)0.986.8:0.00994,((205811:0.01528,(111162:0.00014,New.CleanUp.ReferenceOTU1894:0.00487)0.871.16:0.00016)0.891.14:0.00489,((New.CleanUp.ReferenceOTU6745:0.00016,(1111372:0.00016,New.CleanUp.ReferenceOTU15414:0.02886)0.865.17:0.00971)0.980.13:0.01795,((237185:0.02415,(New.CleanUp.ReferenceOTU12794:0.00015,(1129787:0.00493,New.CleanUp.ReferenceOTU4421:0.00744)0.876.12:0.00748)0.973.11:0.01352)0.000.81:0.00146,(New.CleanUp.ReferenceOTU16486:0.02985,(820219:0.00016,975164:0.02077)0.193.2:0.00262)0.832.7:0.01)0.000.82:0.00016)0.869.7:0.005)0.963.9:0.00997)0.483:0.00014)0.952.11:0.01435)0.944.17:0.01112,New.CleanUp.ReferenceOTU12379:0.00774)0.737.8:0.00278,((((807299:0.0157,(New.CleanUp.ReferenceOTU13354:0.00014,New.CleanUp.ReferenceOTU9851:0.02043)0.949.10:0.01461)0.888.18:0.01066,New.CleanUp.ReferenceOTU7177:0.05336)0.744.6:0.00282,574158:0.01005)0.784.10:0.01115,((((((New.CleanUp.ReferenceOTU1663:0.01038,New.CleanUp.ReferenceOTU9589:0.01257)0.591:0.0082,((New.CleanUp.ReferenceOTU12904:0.03425,(New.CleanUp.ReferenceOTU1030:0.01398,(New.CleanUp.ReferenceOTU2038:0.01669,(((New.CleanUp.ReferenceOTU15727:0.01163,New.CleanUp.ReferenceOTU11065:0.00864)0.021:0.00237,New.CleanUp.ReferenceOTU3253:0.01172)0.823.10:0.0003,(New.CleanUp.ReferenceOTU5548:0.00015,(New.CleanUp.ReferenceOTU2351:0.01775,(1002759:0.00015,New.CleanUp.ReferenceOTU5844:0.00244)0.934.11:0.01461)0.834.15:0.00735)0.952.12:0.01086)0.880.15:0.00976)0.891.15:0.01401)0.793.7:0.00966)0.846.15:0.00763,((4047524:0.01674,(907948:0.01079,(New.CleanUp.ReferenceOTU12589:0.0052,((New.CleanUp.ReferenceOTU11889:0.00779,(New.CleanUp.ReferenceOTU7797:0.01338,4128584:0.02098)0.801.11:0.00434)0.879.12:0.00794,New.CleanUp.ReferenceOTU8923:0.00738)0.996.14:0.03419)0.922.10:0.01411)0.618.2:0.00284)0.950.10:0.01727,(New.CleanUp.ReferenceOTU11642:0.01821,((New.CleanUp.ReferenceOTU11475:0.01796,New.CleanUp.ReferenceOTU9882:0.00218)0.976.11:0.01534,((((New.CleanUp.ReferenceOTU1091:0.01522,(New.CleanUp.ReferenceOTU5580:0.00739,(New.CleanUp.ReferenceOTU14658:0.01319,New.CleanUp.ReferenceOTU6108:0.01301)0.754.5:0.00214)0.863.11:0.00523)0.911.10:0.00742,(New.CleanUp.ReferenceOTU14342:0.02048,New.CleanUp.ReferenceOTU6273:0.00014)0.687.2:0.00491)0.938.9:0.00015,(New.CleanUp.ReferenceOTU15168:0.01012,(New.CleanUp.ReferenceOTU5039:0.00014,New.CleanUp.ReferenceOTU16215:0.03412)0.640.3:0.0099)0.185:0.00495)0.953.11:0.01239,New.CleanUp.ReferenceOTU2927:0.00243)0.686.5:0.00014)0.825.6:0.00885)0.922.11:0.01245)0.896.18:0.00976)0.916.22:0.01858)0.946.9:0.01934,New.CleanUp.ReferenceOTU10329:0.01648)0.874.15:0.00906,((((New.CleanUp.ReferenceOTU12666:0.01474,((New.CleanUp.ReferenceOTU9683:0.01898,4328544:0.00972)0.976.12:0.02985,New.CleanUp.ReferenceOTU7081:0.02972)0.685.3:0.01541)0.793.8:0.00568,New.CleanUp.ReferenceOTU3514:0.00015)0.870.14:0.00494,((((New.CleanUp.ReferenceOTU9001:0.00561,(New.CleanUp.ReferenceOTU2776:0.02073,New.CleanUp.ReferenceOTU7139:0.01717)0.958.7:0.02051)0.539.2:0.00808,New.CleanUp.ReferenceOTU1632:0.05797)0.610.3:0.01683,((New.CleanUp.ReferenceOTU5916:0.01398,(New.CleanUp.ReferenceOTU4235:0.01618,New.CleanUp.ReferenceOTU8131:0.01518)0.874.16:0.0175)0.948.16:0.02511,(New.CleanUp.ReferenceOTU9600:0.04422,(New.CleanUp.ReferenceOTU735:0.00015,((New.CleanUp.ReferenceOTU15119:0.01755,New.CleanUp.ReferenceOTU4772:0.02394)0.872.12:0.01034,New.CleanUp.ReferenceOTU2882:0.06135)0.400.4:0.00275)0.908.11:0.01303)0.236.2:0.00012)0.762.10:0.00409)0.889.15:0.00799,((868368:0.00603,New.CleanUp.ReferenceOTU5482:0.02248)0.983.16:0.01975,(826647:0.0293,New.CleanUp.ReferenceOTU14465:0.02438)0.911.11:0.01296)0.918.17:0.0123)0.837.8:0.00505)0.924.12:0.01346,New.CleanUp.ReferenceOTU7638:0.01837)0.850.15:0.00806)0.934.12:0.01213,New.CleanUp.ReferenceOTU3469:0.00933)0.811.6:0.00833,New.CleanUp.ReferenceOTU12231:0.02288)0.935.13:0.01766)0.729.5:0.00228)0.970.11:0.01276,((New.CleanUp.ReferenceOTU10006:0.00915,((New.CleanUp.ReferenceOTU7106:0.00015,((((((New.CleanUp.ReferenceOTU14121:0.01882,((New.CleanUp.ReferenceOTU5983:0.00962,(New.CleanUp.ReferenceOTU1728:0.00599,(New.CleanUp.ReferenceOTU1101:0.03224,New.CleanUp.ReferenceOTU5578:0.00757)0.515.3:0.0083)0.725.6:0.0048)0.857.11:0.00539,New.CleanUp.ReferenceOTU11538:0.01591)0.927.6:0.01273)0.885.15:0.00871,(New.CleanUp.ReferenceOTU11854:0.00654,New.CleanUp.ReferenceOTU1685:0.02653)0.899.9:0.0116)0.935.14:0.01604,(New.CleanUp.ReferenceOTU16084:0.02349,(New.CleanUp.ReferenceOTU12097:0.00912,4393101:0.01117)0.972.9:0.01492)0.682:0.00176)0.684.3:0.00712,(New.CleanUp.ReferenceOTU14710:0.00014,(New.CleanUp.ReferenceOTU11073:0.01032,New.CleanUp.ReferenceOTU11583:0.0156)0.518:0.01011)0.942.14:0.01852)0.872.13:0.00972,(New.CleanUp.ReferenceOTU14708:0.02178,109707:0.01324)0.873.8:0.00882)0.866.17:0.00904,New.CleanUp.ReferenceOTU6394:0.01201)0.973.12:0.01997)0.593.2:0.01014,New.CleanUp.ReferenceOTU9338:0.01041)0.864.19:0.00961)0.951.10:0.01228,((New.CleanUp.ReferenceOTU9782:0.00261,(860839:0.01014,((4407334:0.00014,(New.CleanUp.ReferenceOTU11962:0.00615,New.CleanUp.ReferenceOTU5128:0.02804)0.995.6:0.04199)0.746.4:0.0104,((New.CleanUp.ReferenceOTU11872:0.00016,New.CleanUp.ReferenceOTU2579:0.03074)0.994.11:0.02641,((New.CleanUp.ReferenceOTU15980:0.00582,New.CleanUp.ReferenceOTU9172:0.02657)0.913.7:0.01142,111273:0.02446)0.760.14:0.00641)0.766.10:0.00396)0.933.15:0.01359)0.846.16:0.0064)0.000.83:0.00015,(((((New.CleanUp.ReferenceOTU5933:0.01366,((((((New.CleanUp.ReferenceOTU662:0.01138,(New.CleanUp.ReferenceOTU6917:0.03395,New.CleanUp.ReferenceOTU7296:0.02305)0.132.2:0.00686)0.938.10:0.01806,New.CleanUp.ReferenceOTU5489:0.02962)0.499.2:0.00761,New.CleanUp.ReferenceOTU2297:0.00015)0.978.8:0.01905,(New.CleanUp.ReferenceOTU4494:0.00015,New.CleanUp.ReferenceOTU15840:0.06456)0.675:0.01168)0.985.9:0.01909,((New.CleanUp.ReferenceOTU315:0.00839,(New.CleanUp.ReferenceOTU2069:0.00333,(513586:0.01023,(New.CleanUp.ReferenceOTU16137:0.00859,((4348103:0.01826,(223655:0.03261,New.ReferenceOTU53:0.00277)0.600.2:0.00242)0.902.11:0.00924,(New.CleanUp.ReferenceOTU12506:0.01334,New.CleanUp.ReferenceOTU3546:0.00617)0.944.18:0.01463)0.850.16:0.00566)0.946.10:0.01607)0.945.10:0.01667)0.679:0.01247)0.946.11:0.01513,New.ReferenceOTU161:0.00015)0.242.3:0.00014)0.977.6:0.0218,55354:0.01376)0.959.12:0.01837)0.842.18:0.01017,New.CleanUp.ReferenceOTU12815:0.0206)0.783.4:0.01449,247867:0.01533)0.827.11:0.00798,(((((((New.CleanUp.ReferenceOTU11596:0.01444,(New.CleanUp.ReferenceOTU12439:0.00829,New.CleanUp.ReferenceOTU5732:0.00899)0.940.6:0.01366)0.771.7:0.00014,New.CleanUp.ReferenceOTU4039:0.02682)0.969.17:0.01419,New.CleanUp.ReferenceOTU841:0.0152)0.837.9:0.00491,New.CleanUp.ReferenceOTU65:0.03245)0.750.8:0.00304,((New.CleanUp.ReferenceOTU14014:0.03068,(New.CleanUp.ReferenceOTU901:0.04437,(New.CleanUp.ReferenceOTU14852:0.01515,(New.CleanUp.ReferenceOTU2752:0.04167,(((New.CleanUp.ReferenceOTU1912:0.00497,250291:0.0075)0.713.8:0.00015,((((New.CleanUp.ReferenceOTU5476:0.00751,550231:0.00015)0.857.12:0.00668,((((New.CleanUp.ReferenceOTU14418:0.00016,New.CleanUp.ReferenceOTU6160:0.01007)0.884.20:0.00509,(New.CleanUp.ReferenceOTU8012:0.0025,(New.CleanUp.ReferenceOTU14085:0.02326,(New.CleanUp.ReferenceOTU15589:0.00742,216375:0.00014)0.891.16:0.004)0.876.13:0.00401)0.934.13:0.00752)0.391:0.00488,(New.CleanUp.ReferenceOTU16539:0.00417,216191:0.00413)0.787.13:0.00414)0.680.3:0.00015,New.CleanUp.ReferenceOTU7901:0.00246)0.791.6:0.00419)0.888.19:0.00735,(964300:0.00014,New.CleanUp.ReferenceOTU7666:0.00246)0.747.7:0.00204)0.866.18:0.00531,(2850541:0.00488,(New.CleanUp.ReferenceOTU6251:0.00769,New.CleanUp.ReferenceOTU10480:0.02989)0.637:0.00016)0.886.20:0.00516)0.942.15:0.00766)0.776.5:0.00274,(New.CleanUp.ReferenceOTU8805:0.01258,New.CleanUp.ReferenceOTU8836:0.01622)0.893.11:0.00798)0.975.12:0.00016)0.471.2:0.01039)0.954.9:0.02068)0.842.19:0.00649)0.956.11:0.01364,New.CleanUp.ReferenceOTU12783:0.02438)0.623.3:0.00739)0.778.15:0.00371,(New.CleanUp.ReferenceOTU1085:0.00346,65683:0.00652)0.908.12:0.00755)0.858.11:0.00594,(New.CleanUp.ReferenceOTU1555:0.02357,New.CleanUp.ReferenceOTU12823:0.00016)0.567.2:0.00486)0.959.13:0.01038)0.704.4:0.00128,(((((353649:0.00015,New.CleanUp.ReferenceOTU16124:0.01825)0.931.12:0.00992,(New.CleanUp.ReferenceOTU15291:0.02469,New.CleanUp.ReferenceOTU3180:0.01431)0.708.5:0.00264)0.906.18:0.00765,New.CleanUp.ReferenceOTU12033:0.00014)0.828.8:0.00605,New.CleanUp.ReferenceOTU13595:0.01539)0.983.17:0.0207,(((New.CleanUp.ReferenceOTU1465:0.01092,New.CleanUp.ReferenceOTU16017:0.03224)0.917.15:0.01721,New.CleanUp.ReferenceOTU8775:0.00718)0.925.13:0.01183,(New.CleanUp.ReferenceOTU1353:0.0199,New.CleanUp.ReferenceOTU2471:0.01075)0.341:0.00555)0.857.13:0.00634)0.896.19:0.01181)0.969.18:0.0167)0.975.13:0.01526)0.772.9:0.00283)0.722.6:0.00249,((((New.CleanUp.ReferenceOTU7401:0.00013,New.CleanUp.ReferenceOTU5903:0.03717)0.836.11:0.00989,4376094:0.00246)0.863.12:0.00767,(New.CleanUp.ReferenceOTU10507:0.01705,(New.CleanUp.ReferenceOTU3217:0.01487,New.CleanUp.ReferenceOTU6121:0.00823)0.736.6:0.00254)0.843.8:0.00566)0.882.20:0.00714,((New.CleanUp.ReferenceOTU9722:0.01261,585459:0.00554)0.919.19:0.01071,((1023338:0.00014,New.CleanUp.ReferenceOTU3177:0.00242)0.781.8:0.00245,(912714:0.00015,(((543366:0.01171,(592534:0.01457,(New.CleanUp.ReferenceOTU2176:0.00014,(217403:0.00016,(286652:0.00487,4344043:0.00015)0.390.2:0.00242)0.975.14:0.00988)0.863.13:0.00632)0.864.20:0.00778)0.374.2:0.00492,(New.CleanUp.ReferenceOTU10822:0.00505,223251:0.0084)0.918.18:0.01324)0.950.11:0.01415,(4411670:0.01472,(((New.CleanUp.ReferenceOTU11269:0.01777,New.CleanUp.ReferenceOTU9903:0.00555)0.855.11:0.00526,(New.CleanUp.ReferenceOTU9584:0.02137,(810371:0.00477,(New.CleanUp.ReferenceOTU1138:0.00489,218592:0.00014)0.851.16:0.00514)0.857.14:0.00499)0.717.4:0.00221)0.835.12:0.00507,2649117:0.01034)0.825.7:0.00628)0.744.7:0.00273)0.872.14:0.00705)0.762.11:0.00236)0.868.20:0.00675)0.857.15:0.00512)0.887.16:0.00547)0.781.9:0.00619,New.CleanUp.ReferenceOTU4751:0.00714)0.998.14:0.02909,New.CleanUp.ReferenceOTU10331:0.01)0.215:0.00089)0.915.16:0.02043)0.957.9:0.03588)0.933.16:0.03583)0.916.23:0.03334)0.991.15:0.03486)0.266:0.005,New.CleanUp.ReferenceOTU15834:0.04353)0.440.3:0.01085)0.970.12:0.05508)0.972.10:0.05156,527968:0.10322)0.521.3:0.0165,((213829:0.11961,((((((New.CleanUp.ReferenceOTU11623:0.01686,New.CleanUp.ReferenceOTU12428:0.00633)0.914.11:0.01138,(New.CleanUp.ReferenceOTU1097:0.02302,New.CleanUp.ReferenceOTU3264:0.01835)0.959.14:0.01918)0.724.7:0.00404,(New.CleanUp.ReferenceOTU15350:0.03169,(New.CleanUp.ReferenceOTU5453:0.01329,New.CleanUp.ReferenceOTU8256:0.02439)0.985.10:0.03215)0.834.16:0.01859)0.891.17:0.01037,((((New.CleanUp.ReferenceOTU8250:0.00938,4334132:0.0221)0.992.10:0.0461,(New.CleanUp.ReferenceOTU46:0.04173,583242:0.07944)0.761.8:0.02311)0.595:0.00729,214815:0.07242)0.408.3:0.00015,((New.CleanUp.ReferenceOTU11115:0.01921,(New.CleanUp.ReferenceOTU15846:0.01415,New.CleanUp.ReferenceOTU6554:0.01547)0.637.2:0.01385)1.000.27:0.07644,(((((733604:0.00456,4391730:0.01661)0.887.17:0.01141,((New.CleanUp.ReferenceOTU11948:0.01454,New.CleanUp.ReferenceOTU5454:0.00606)0.962.10:0.02036,((New.CleanUp.ReferenceOTU11375:0.00858,((New.CleanUp.ReferenceOTU13631:0.02906,3087744:0.00431)0.860.7:0.01206,((New.CleanUp.ReferenceOTU14862:0.01703,New.CleanUp.ReferenceOTU4143:0.01344)0.476:0.00768,(New.CleanUp.ReferenceOTU16249:0.00924,(New.CleanUp.ReferenceOTU15795:0.01589,New.CleanUp.ReferenceOTU4921:0.00455)0.978.9:0.02147)0.553.2:0.00014)0.939.5:0.0179)0.826.10:0.01185)0.576.4:0.00272,(New.CleanUp.ReferenceOTU8868:0.01911,New.CleanUp.ReferenceOTU1170:0.01066)0.852.10:0.0102)0.959.15:0.01886)0.784.11:0.00886)0.955.13:0.0225,New.CleanUp.ReferenceOTU8166:0.01383)0.240.2:0.00296,(New.CleanUp.ReferenceOTU14732:0.0285,((((3078934:0.00247,(3863263:0.00353,4481426:0.00685)0.958.8:0.01262)0.759.12:0.00256,(New.CleanUp.ReferenceOTU13370:0.01429,(New.CleanUp.ReferenceOTU1319:0.00275,279355:0.02089)0.382.3:0.00476)0.965.15:0.01762)0.333:0.00015,New.CleanUp.ReferenceOTU7091:0.01257)0.920.14:0.01523,(551517:0.04652,((((New.CleanUp.ReferenceOTU1166:0.03414,347880:0.02843)0.759.13:0.01502,(1120320:0.01694,New.CleanUp.ReferenceOTU14506:0.00931)0.874.17:0.00953)0.694.4:0.00014,580792:0.02922)0.842.20:0.00538,((New.CleanUp.ReferenceOTU12228:0.015,New.CleanUp.ReferenceOTU2429:0.01916)0.924.13:0.01886,((New.CleanUp.ReferenceOTU14600:0.01733,((New.CleanUp.ReferenceOTU9634:0.00243,512552:0.00014)0.977.7:0.01539,((3276016:0.00292,New.CleanUp.ReferenceOTU15418:0.03529)0.956.12:0.01227,563036:0.00014)0.722.7:0.00255)0.622.3:0.00685)0.968.6:0.02001,4433032:0.00431)0.976.13:0.02464)0.879.13:0.01483)0.771.8:0.00612)0.826.11:0.00711)0.910.11:0.01611)0.851.17:0.011)0.993.10:0.03154,((((New.CleanUp.ReferenceOTU12629:0.01206,(New.CleanUp.ReferenceOTU3373:0.00496,New.CleanUp.ReferenceOTU8148:0.02837)0.958.9:0.02566)0.982.12:0.03793,(((New.CleanUp.ReferenceOTU7683:0.06967,((New.CleanUp.ReferenceOTU12846:0.00468,New.CleanUp.ReferenceOTU8067:0.01884)0.906.19:0.00776,((New.CleanUp.ReferenceOTU6459:0.01408,(New.CleanUp.ReferenceOTU11265:0.01885,New.CleanUp.ReferenceOTU14523:0.00738)0.925.14:0.01532)0.855.12:0.00779,(New.CleanUp.ReferenceOTU5212:0.0133,(New.CleanUp.ReferenceOTU2299:0.01692,(New.CleanUp.ReferenceOTU675:0.00851,New.CleanUp.ReferenceOTU14903:0.03118)0.620:0.0061)0.968.7:0.01589)0.734.9:0.00229)0.866.19:0.00524)0.958.10:0.00014)0.964.8:0.03191,(New.CleanUp.ReferenceOTU2764:0.01675,250620:0.01888)0.907.18:0.01832)0.436:0.01282,New.CleanUp.ReferenceOTU9565:0.03362)0.159.2:0.01432)0.696.5:0.01126,(((1984837:0.00968,(New.CleanUp.ReferenceOTU16626:0.01496,New.CleanUp.ReferenceOTU6757:0.01423)0.941.7:0.01403)0.911.12:0.01235,(New.CleanUp.ReferenceOTU10859:0.03099,New.CleanUp.ReferenceOTU4608:0.02564)0.209:0.01272)0.773.8:0.00731,(New.CleanUp.ReferenceOTU5836:0.04852,(New.CleanUp.ReferenceOTU5634:0.02279,(New.CleanUp.ReferenceOTU12502:0.03286,(957100:0.01485,New.CleanUp.ReferenceOTU863:0.00358)0.920.15:0.01895)0.883.16:0.01148)0.646.3:0.0009)0.911.13:0.00887)0.845.11:0.00812)0.733.9:0.00402,((((((New.CleanUp.ReferenceOTU3648:0.02882,(New.CleanUp.ReferenceOTU55:0.03544,New.CleanUp.ReferenceOTU6204:0.02072)0.750.9:0.00386)0.935.15:0.01715,((New.CleanUp.ReferenceOTU13743:0.00933,((New.CleanUp.ReferenceOTU10942:0.03403,New.CleanUp.ReferenceOTU1867:0.05669)0.918.19:0.02485,(((235914:0.01416,((New.CleanUp.ReferenceOTU14118:0.00902,(New.CleanUp.ReferenceOTU7952:0.02516,New.CleanUp.ReferenceOTU3500:0.01662)0.796.6:0.00552)0.977.8:0.01825,((New.CleanUp.ReferenceOTU13089:0.03998,(4461581:0.07701,New.CleanUp.ReferenceOTU13218:0.00648)0.571:0.00978)0.679.2:0.00123,New.CleanUp.ReferenceOTU14268:0.02208)0.931.13:0.012)0.694.5:0.00015)0.731.7:0.00263,((572242:0.02667,New.CleanUp.ReferenceOTU2213:0.01833)0.679.3:0.00841,(New.CleanUp.ReferenceOTU14077:0.00645,New.CleanUp.ReferenceOTU12217:0.03484)0.748.5:0.00929)0.872.15:0.01009)0.902.12:0.00749,(New.CleanUp.ReferenceOTU16228:0.01884,2353635:0.01557)0.753.9:0.00252)0.818.8:0.00543)0.820.5:0.00565)0.722.8:0.00288,(New.CleanUp.ReferenceOTU12544:0.01802,New.CleanUp.ReferenceOTU7185:0.01204)0.758.11:0.00251)0.865.18:0.00731)0.740.13:0.00395,((New.CleanUp.ReferenceOTU14425:0.02101,((New.CleanUp.ReferenceOTU2697:0.01643,New.CleanUp.ReferenceOTU998:0.01255)0.896.20:0.00817,(New.CleanUp.ReferenceOTU13531:0.00831,New.CleanUp.ReferenceOTU16521:0.03764)0.864.21:0.00826)0.902.13:0.01038)0.861.8:0.0055,(532312:0.00015,(((((New.CleanUp.ReferenceOTU8536:0.02948,((((4452696:0.01511,561767:0.00014)0.977.9:0.01794,(New.CleanUp.ReferenceOTU1657:0.02006,588988:0.03171)0.743.10:0.00453)0.889.16:0.00961,(New.CleanUp.ReferenceOTU34:0.05944,307453:0.01422)0.883.17:0.01659)0.858.12:0.0058,(New.CleanUp.ReferenceOTU16031:0.01824,New.CleanUp.ReferenceOTU5096:0.03027)0.811.7:0.00496)0.882.21:0.00015)0.819.8:0.00737,(((New.CleanUp.ReferenceOTU2233:0.02171,(New.CleanUp.ReferenceOTU12763:0.02463,New.CleanUp.ReferenceOTU9203:0.02221)0.675.2:0.00594)0.699.3:0.01316,(((New.CleanUp.ReferenceOTU11893:0.01359,(2679700:0.021,(New.CleanUp.ReferenceOTU2064:0.00922,(New.CleanUp.ReferenceOTU2757:0.00245,268729:0.00014)0.896.21:0.01149)0.924.14:0.01729)0.719.6:0.0151)0.903.18:0.01687,(New.CleanUp.ReferenceOTU14001:0.02153,New.CleanUp.ReferenceOTU6880:0.01564)0.840.10:0.01006)0.447.5:0.00356,((New.CleanUp.ReferenceOTU14907:0.0169,New.CleanUp.ReferenceOTU3935:0.00896)0.651:0.00252,New.CleanUp.ReferenceOTU16286:0.01136)0.874.18:0.00539)0.709.5:0.0008)0.946.12:0.01308,(((((252581:0.01658,(New.CleanUp.ReferenceOTU16373:0.02056,New.CleanUp.ReferenceOTU3471:0.02327)0.651.2:0.00192)0.909.14:0.00604,New.ReferenceOTU127:0.03429)0.645:0.00015,(New.CleanUp.ReferenceOTU5504:0.01044,New.CleanUp.ReferenceOTU14486:0.03845)0.758.12:0.00309)0.840.11:0.00481,(New.CleanUp.ReferenceOTU16561:0.01531,(New.CleanUp.ReferenceOTU11010:0.00276,((New.CleanUp.ReferenceOTU12912:0.00358,202759:0.02256)0.106:0.00522,New.CleanUp.ReferenceOTU7657:0.02442)0.858.13:0.01011)0.849.8:0.00479)0.737.9:0.00255)0.763.15:0.00353,(New.CleanUp.ReferenceOTU348:0.02749,(New.CleanUp.ReferenceOTU12278:0.01993,New.CleanUp.ReferenceOTU2353:0.01969)0.440.4:0.00887)0.820.6:0.01426)0.080:0.00382)0.802.9:0.00572)0.918.20:0.01013,New.CleanUp.ReferenceOTU14360:0.02709)0.782.13:0.00509,New.CleanUp.ReferenceOTU12212:0.00987)0.913.8:0.01173,(New.CleanUp.ReferenceOTU1255:0.02089,(579057:0.01033,590906:0.01855)0.174:0.00796)0.797.8:0.00673)0.770.4:0.00393)0.885.16:0.00778)0.774.11:0.00436)0.747.8:0.00482,((New.CleanUp.ReferenceOTU10674:0.01858,(New.CleanUp.ReferenceOTU14544:0.02508,New.CleanUp.ReferenceOTU9887:0.03126)0.902.14:0.01258)0.892.21:0.0127,(((((New.CleanUp.ReferenceOTU13543:0.01136,New.CleanUp.ReferenceOTU5343:0.03384)0.104:0.00544,(((New.CleanUp.ReferenceOTU6351:0.07286,New.CleanUp.ReferenceOTU7936:0.01496)0.853.15:0.02005,((New.CleanUp.ReferenceOTU13367:0.0072,(((((((((((New.CleanUp.ReferenceOTU15199:0.01878,New.CleanUp.ReferenceOTU15685:0.0211)0.885.17:0.00757,4424806:0.00015)0.912.17:0.00498,((New.CleanUp.ReferenceOTU3885:0.01002,((202033:0.00246,(New.CleanUp.ReferenceOTU12525:0.01525,New.CleanUp.ReferenceOTU16487:0.02357)0.928.12:0.00014)0.878.11:0.00505,((((((New.CleanUp.ReferenceOTU2796:0.00954,New.CleanUp.ReferenceOTU6123:0.00944)0.277:0.00634,New.CleanUp.ReferenceOTU367:0.00992)0.859.17:0.00015,((4458219:0.00621,((New.CleanUp.ReferenceOTU6105:0.01313,New.CleanUp.ReferenceOTU12508:0.03155)0.736.7:0.00517,((91695:0.0049,((New.CleanUp.ReferenceOTU4317:0.01229,(New.CleanUp.ReferenceOTU15166:0.01798,New.CleanUp.ReferenceOTU6363:0.00226)0.930.14:0.00764)0.287.2:0.00016,New.CleanUp.ReferenceOTU15807:0.02095)0.881.17:0.00502)0.950.12:0.01024,(New.CleanUp.ReferenceOTU12383:0.01256,New.CleanUp.ReferenceOTU14705:0.00745)0.811.8:0.00014)0.490:0.00442)0.724.8:0.00286)0.855.13:0.00626,1052239:0.00247)0.885.18:0.00491)0.885.19:0.00014,(((New.CleanUp.ReferenceOTU2039:0.00243,4334137:0.00014)0.984.9:0.01277,New.CleanUp.ReferenceOTU11015:0.01273)0.939.6:0.00015,((New.CleanUp.ReferenceOTU3385:0.01602,New.CleanUp.ReferenceOTU3137:0.02136)0.715.3:0.00181,New.CleanUp.ReferenceOTU16199:0.01003)0.612.2:0.00503)0.508.3:0.00488)0.870.15:0.00589,New.CleanUp.ReferenceOTU9542:0.01727)0.211:0.0049,((New.CleanUp.ReferenceOTU7303:0.00016,New.CleanUp.ReferenceOTU10336:0.02865)0.905.11:0.00905,(New.CleanUp.ReferenceOTU8105:0.00811,(New.CleanUp.ReferenceOTU16274:0.01068,New.CleanUp.ReferenceOTU7329:0.0141)0.054:0.00463)0.465.2:0.00622)0.770.5:0.00334)0.831.9:0.00785)0.778.16:0.00236)0.616.2:0.00015,((((New.CleanUp.ReferenceOTU9085:0.00995,(New.CleanUp.ReferenceOTU11853:0.01569,New.CleanUp.ReferenceOTU10302:0.0103)0.839.13:0.00478)0.589.2:0.00014,((New.CleanUp.ReferenceOTU5053:0.02627,New.CleanUp.ReferenceOTU8779:0.00016)0.991.16:0.01513,(New.CleanUp.ReferenceOTU12138:0.01263,New.CleanUp.ReferenceOTU11616:0.01507)0.853.16:0.00015)0.923.17:0.00742)0.967.10:0.0147,New.CleanUp.ReferenceOTU5130:0.00455)0.755.11:0.00499,(New.CleanUp.ReferenceOTU6310:0.00854,4405284:0.00392)0.935.16:0.01021)0.788.10:0.0034)0.977.10:0.00988)0.644.2:0.00016,(New.CleanUp.ReferenceOTU3466:0.00295,(New.CleanUp.ReferenceOTU11970:0.00298,((New.CleanUp.ReferenceOTU14044:0.01531,New.CleanUp.ReferenceOTU14982:0.01815)0.929.16:0.01028,((New.CleanUp.ReferenceOTU15521:0.01865,(New.CleanUp.ReferenceOTU16078:0.01083,(New.CleanUp.ReferenceOTU11960:0.01066,New.CleanUp.ReferenceOTU13727:0.01372)0.987.12:0.02339)0.750.10:0.00544)0.722.9:0.00174,New.CleanUp.ReferenceOTU14740:0.00015)0.880.16:0.00502)0.789.9:0.0043)0.845.12:0.00502)0.887.18:0.00693)0.580:0.00014,New.CleanUp.ReferenceOTU12148:0.0152)0.940.7:0.01256,(New.CleanUp.ReferenceOTU2858:0.00757,((New.CleanUp.ReferenceOTU3972:0.00231,1029727:0.0051)0.966.15:0.01015,New.CleanUp.ReferenceOTU4714:0.01525)0.583.3:0.00015)0.905.12:0.00096)0.905.13:0.00158,((((((4359195:0.01444,(((New.CleanUp.ReferenceOTU1035:0.0078,New.CleanUp.ReferenceOTU9474:0.01282)0.709.6:0.00459,(New.CleanUp.ReferenceOTU15135:0.00748,((New.CleanUp.ReferenceOTU12433:0.00992,1012786:0.00014)0.952.13:0.01018,(New.CleanUp.ReferenceOTU4798:0.00744,(New.CleanUp.ReferenceOTU10922:0.0025,(New.CleanUp.ReferenceOTU4408:0.01542,(((942476:0.0073,(1052451:0.00497,3837248:0.01009)0.738.11:0.00745)0.927.7:0.00014,New.CleanUp.ReferenceOTU11232:0.00249)0.879.14:0.00498,(890463:0.01476,New.CleanUp.ReferenceOTU3781:0.01479)0.768.6:0.00328)0.955.14:0.01022)0.740.14:0.00228)0.940.8:0.01027)0.900.17:0.0077)0.766.11:0.00246)1.000.28:0.00015)0.832.8:0.01022,New.CleanUp.ReferenceOTU1551:0.00737)0.762.12:0.00514)0.848.13:0.00773,((New.CleanUp.ReferenceOTU10962:0.01128,1041175:0.00817)0.916.24:0.00793,((New.CleanUp.ReferenceOTU15167:0.00015,(New.CleanUp.ReferenceOTU6905:0.01541,(New.CleanUp.ReferenceOTU4907:0.01059,(New.CleanUp.ReferenceOTU4051:0.02945,New.CleanUp.ReferenceOTU5721:0.00016)0.931.14:0.01228)0.263.2:0.00643)0.388.2:0.00584)0.842.21:0.00792,New.CleanUp.ReferenceOTU5118:0.00953)0.958.11:0.01543)0.542.2:0.00014)0.829.7:0.00326,((New.CleanUp.ReferenceOTU13522:0.01281,New.CleanUp.ReferenceOTU4842:0.026)0.514:0.01195,((((1020633:0.00015,New.CleanUp.ReferenceOTU1191:0.01238)0.963.10:0.0098,New.CleanUp.ReferenceOTU4305:0.01257)0.212:0.00015,(New.CleanUp.ReferenceOTU3519:0.03178,New.CleanUp.ReferenceOTU3561:0.00763)0.898.15:0.01333)0.869.8:0.00563,((New.CleanUp.ReferenceOTU4457:0.00243,4334134:0.00014)0.989.19:0.02776,(New.CleanUp.ReferenceOTU4618:0.00779,(New.CleanUp.ReferenceOTU13918:0.01475,New.CleanUp.ReferenceOTU2996:0.00014)0.984.10:0.02332)0.895.15:0.01103)0.322:0.00613)0.739.8:0.00427)0.892.22:0.0001)0.524:0.00598,(941127:0.00967,New.CleanUp.ReferenceOTU354:0.016)0.803.7:0.00477)0.873.9:0.00759,New.CleanUp.ReferenceOTU8992:0.03316)0.711.3:0.00238,(New.CleanUp.ReferenceOTU7336:0.01815,(New.CleanUp.ReferenceOTU213:0.00014,New.CleanUp.ReferenceOTU7037:0.00994)0.755.12:0.00309)0.893.12:0.00944)0.944.19:0.01011)0.977.11:0.00015,((((((New.CleanUp.ReferenceOTU1173:0.00491,(New.CleanUp.ReferenceOTU298:0.0182,(1014513:0.00346,(New.CleanUp.ReferenceOTU3113:0.01141,(New.CleanUp.ReferenceOTU2816:0.00671,New.CleanUp.ReferenceOTU8187:0.01392)0.912.18:0.0114)0.795.6:0.00624)0.902.15:0.00951)0.848.14:0.00476)0.850.17:0.00491,((((New.CleanUp.ReferenceOTU15579:0.00935,(New.CleanUp.ReferenceOTU13047:0.01053,(((New.CleanUp.ReferenceOTU1910:0.01528,New.CleanUp.ReferenceOTU4659:0.01276)0.828.9:0.00507,((1122375:0.00015,New.CleanUp.ReferenceOTU7092:0.00723)0.851.18:0.00574,New.CleanUp.ReferenceOTU1664:0.00946)0.740.15:0.00219)0.261.3:0.00811,((979127:0.01316,New.CleanUp.ReferenceOTU3959:0.01798)0.831.10:0.00534,New.CleanUp.ReferenceOTU15979:0.00543)0.732.8:0.01171)0.393.3:0.00015)0.563:0.00474)0.892.23:0.0079,New.CleanUp.ReferenceOTU13229:0.00735)0.772.10:0.0023,New.CleanUp.ReferenceOTU98:0.00737)0.757.9:0.00234,New.CleanUp.ReferenceOTU8429:0.00479)0.876.14:0.00488)0.850.18:0.00479,(New.CleanUp.ReferenceOTU8875:0.02139,1846693:0.0133)0.828.10:0.00696)0.734.10:0.00481,((((((4091432:0.01237,(868555:0.00455,New.CleanUp.ReferenceOTU4862:0.01707)0.727.3:0.00275)0.792.11:0.00296,(51778:0.00016,((((New.CleanUp.ReferenceOTU231:0.00467,New.CleanUp.ReferenceOTU5559:0.01997)0.852.11:0.00807,(New.CleanUp.ReferenceOTU13567:0.01767,(New.CleanUp.ReferenceOTU10721:0.01745,New.CleanUp.ReferenceOTU13322:0.01172)0.715.4:0.00185)0.711.4:0.00557)0.754.6:0.00245,New.CleanUp.ReferenceOTU14101:0.01198)0.911.14:0.00856,(4320960:0.00483,(1031235:0.01133,534735:0.00348)0.783.5:0.00496)0.801.12:0.00481)0.844.12:0.00015)0.910.12:0.00238)0.846.17:0.00015,(New.CleanUp.ReferenceOTU7757:0.01242,((New.CleanUp.ReferenceOTU6366:0.00732,(New.CleanUp.ReferenceOTU6947:0.01251,New.CleanUp.ReferenceOTU15327:0.00993)0.745.5:0.00229)0.903.19:0.00016,((962630:0.00014,New.CleanUp.ReferenceOTU4280:0.00491)0.891.18:0.00687,((((New.CleanUp.ReferenceOTU3754:0.0104,(New.CleanUp.ReferenceOTU8314:0.01702,New.CleanUp.ReferenceOTU7547:0.00876)0.771.9:0.00485)0.627:0.01251,New.CleanUp.ReferenceOTU8712:0.00013)0.967.11:0.01387,801268:0.0033)0.980.14:0.01587,(New.CleanUp.ReferenceOTU4353:0.01478,((842471:0.00698,New.CleanUp.ReferenceOTU14477:0.00281)0.961.16:0.01682,New.CleanUp.ReferenceOTU9876:0.00576)0.278:0.00452)0.826.12:0.00672)0.835.13:0.00652)0.796.7:0.00361)0.882.22:0.0072)0.903.20:0.00014)0.974.13:0.00961,((((1146449:0.00015,(New.CleanUp.ReferenceOTU4723:0.0206,(New.CleanUp.ReferenceOTU10782:0.00875,(New.CleanUp.ReferenceOTU5644:0.01339,(789739:0.00307,(New.CleanUp.ReferenceOTU13695:0.00722,1681404:0.00015)0.995.7:0.03149)0.277.2:0.0049)0.754.7:0.00519)0.806.15:0.00954)0.713.9:0.00254)0.878.12:0.00496,(New.CleanUp.ReferenceOTU4681:0.00482,4474906:0.00242)0.923.18:0.00016)0.983.18:0.01308,((New.CleanUp.ReferenceOTU14449:0.00724,220676:0.00014)0.931.15:0.00485,(990234:0.00473,(New.CleanUp.ReferenceOTU10374:0.00478,4339242:0.00014)0.863.14:0.00473)0.917.16:0.00016)0.767.8:0.00244)0.780.7:0.0025,(New.CleanUp.ReferenceOTU13899:0.00393,227534:0.00681)0.789.10:0.00387)0.913.9:0.00015)0.543.2:0.00504,((814083:0.03562,New.CleanUp.ReferenceOTU2346:0.01746)0.953.12:0.0172,(((((((New.CleanUp.ReferenceOTU10473:0.00734,New.CleanUp.ReferenceOTU572:0.00979)0.753.10:0.00243,(((((New.CleanUp.ReferenceOTU6125:0.00191,(New.CleanUp.ReferenceOTU11456:0.00398,New.CleanUp.ReferenceOTU9366:0.02245)0.986.9:0.02613)0.938.11:0.01037,170729:0.00244)0.759.14:0.00484,((876926:0.00238,(((New.CleanUp.ReferenceOTU711:0.01982,New.CleanUp.ReferenceOTU7255:0.00279)0.288:0.00014,((New.CleanUp.ReferenceOTU14736:0.01983,((((New.CleanUp.ReferenceOTU1194:0.00932,New.CleanUp.ReferenceOTU5253:0.01519)0.764.8:0.00274,(New.CleanUp.ReferenceOTU9028:0.01777,((New.CleanUp.ReferenceOTU16261:0.01722,New.CleanUp.ReferenceOTU1526:0.02301)0.053:0.00573,New.CleanUp.ReferenceOTU8703:0.01479)0.978.10:0.00015)0.875.10:0.00486)0.938.12:0.00765,(New.CleanUp.ReferenceOTU6325:0.00487,(New.CleanUp.ReferenceOTU6899:0.0059,(New.CleanUp.ReferenceOTU11301:0.00884,New.CleanUp.ReferenceOTU1216:0.01362)0.386:0.00471)0.953.13:0.01152)0.980.15:0.01517)0.511:0.00016,(New.CleanUp.ReferenceOTU8282:0.0105,(974726:0.01251,(New.CleanUp.ReferenceOTU943:0.02566,New.CleanUp.ReferenceOTU15633:0.00016)0.809.5:0.00741)0.890.19:0.00753)0.869.9:0.00505)0.939.7:0.01103)0.750.11:0.00563,New.CleanUp.ReferenceOTU1421:0.00908)0.820.7:0.00554)0.812.8:0.00491,New.CleanUp.ReferenceOTU16610:0.00479)0.949.11:0.00014)0.764.9:0.00244,((246083:0.00016,(New.CleanUp.ReferenceOTU11943:0.00238,(978072:0.00733,New.CleanUp.ReferenceOTU7823:0.00016)0.802.10:0.0024)0.890.20:0.00484)0.787.14:0.0023,New.CleanUp.ReferenceOTU15937:0.02042)0.046:0.00503)0.994.12:0.00016)0.958.12:0.01029,(974796:0.00015,New.CleanUp.ReferenceOTU14181:0.00973)0.838.7:0.00234)0.048:0.00014,((4091429:0.02828,New.CleanUp.ReferenceOTU4031:0.02293)0.746.5:0.00331,((New.CleanUp.ReferenceOTU15975:0.00614,New.CleanUp.ReferenceOTU9348:0.01679)0.645.2:0.00656,(New.CleanUp.ReferenceOTU5121:0.00654,(240933:0.02052,(1869201:0.00244,(New.CleanUp.ReferenceOTU3795:0.00488,669516:0.00014)0.862.19:0.00245)0.820.8:0.00015)0.789.11:0.01674)0.747.9:0.01521)0.746.6:0.00509)0.924.15:0.00731)0.769.11:0.00242)0.903.21:0.00898,1084355:0.00858)0.761.9:0.00611,New.CleanUp.ReferenceOTU14073:0.01357)0.874.19:0.01006,(((New.CleanUp.ReferenceOTU4938:0.01191,(New.CleanUp.ReferenceOTU9178:0.01105,(New.CleanUp.ReferenceOTU12155:0.01164,New.CleanUp.ReferenceOTU14365:0.00882)0.263.3:0.0051)0.925.15:0.01151)0.880.17:0.00905,(New.CleanUp.ReferenceOTU10533:0.01833,New.CleanUp.ReferenceOTU5457:0.01394)0.090.3:0.00593)0.868.21:0.00669,((((((New.CleanUp.ReferenceOTU11772:0.01231,New.CleanUp.ReferenceOTU3963:0.01002)0.550.2:0.0029,27191:0.01705)0.402.2:0.00488,New.CleanUp.ReferenceOTU3850:0.01235)0.770.6:0.00289,(New.CleanUp.ReferenceOTU14661:0.00899,(New.CleanUp.ReferenceOTU9751:0.00816,(New.CleanUp.ReferenceOTU5276:0.01742,(150766:0.00016,(New.CleanUp.ReferenceOTU1196:0.00985,520144:0.00239)0.775.7:0.00239)0.919.20:0.00015)0.808.5:0.00891)0.659.5:0.0024)0.817.7:0.00523)0.901.8:0.00639,((New.CleanUp.ReferenceOTU2189:0.00854,215283:0.02441)0.602.2:0.0064,((((New.ReferenceOTU183:0.00014,New.CleanUp.ReferenceOTU9287:0.02755)0.852.12:0.00501,1060246:0.00014)0.952.14:0.01015,(New.CleanUp.ReferenceOTU13744:0.01494,New.CleanUp.ReferenceOTU1460:0.00485)0.296:0.00014)0.935.17:0.00758,249037:0.00014)0.697:0.00213)0.824.5:0.00609)0.207.4:0.00015,(694444:0.00605,((842108:0.00627,842506:0.00922)0.418.3:0.00618,(New.CleanUp.ReferenceOTU3342:0.01048,(New.CleanUp.ReferenceOTU15884:0.01186,New.CleanUp.ReferenceOTU3132:0.01923)0.664.2:0.00668)0.959.16:0.01693)0.909.15:0.01342)0.848.15:0.00635)0.881.18:0.00586)0.711.5:0.00016)0.528.2:0.00658,(New.CleanUp.ReferenceOTU1287:0.00958,(New.CleanUp.ReferenceOTU4991:0.03605,New.CleanUp.ReferenceOTU3351:0.00413)0.881.19:0.01195)0.848.16:0.01003)0.772.11:0.00326,((((2885:0.02316,(((940630:0.00016,564911:0.01235)0.773.9:0.00373,(((New.CleanUp.ReferenceOTU16198:0.00536,(New.CleanUp.ReferenceOTU4236:0.01031,(186517:0.00448,(New.CleanUp.ReferenceOTU4329:0.01529,New.CleanUp.ReferenceOTU7216:0.01073)0.799.5:0.00462)0.898.16:0.00762)0.815.8:0.00502)0.723.5:0.00173,((New.CleanUp.ReferenceOTU11794:0.0548,New.CleanUp.ReferenceOTU1508:0.02487)0.641.2:0.00073,972396:0.00259)0.878.13:0.00498)0.242.4:0.00161,(709345:0.00014,(((((New.CleanUp.ReferenceOTU463:0.00835,(New.CleanUp.ReferenceOTU4130:0.00595,((1147547:0.00281,New.CleanUp.ReferenceOTU4914:0.00441)0.632.2:0.00719,(((New.CleanUp.ReferenceOTU2557:0.02035,899734:0.00345)0.873.10:0.00643,(New.CleanUp.ReferenceOTU11252:0.00244,274200:0.01241)0.756.13:0.0025)0.864.22:0.0054,(New.CleanUp.ReferenceOTU2251:0.01739,2882:0.00253)0.804.4:0.00448)0.373.4:0.00637)0.984.11:0.02231)0.764.10:0.00312)0.954.10:0.01223,New.CleanUp.ReferenceOTU6913:0.0047)0.653.2:0.00014,New.CleanUp.ReferenceOTU169:0.01426)0.536:0.00813,((1034576:0.02317,New.CleanUp.ReferenceOTU1955:0.00231)0.762.13:0.00249,113373:0.00014)0.746.7:0.00248)0.646.4:0.0077,(New.CleanUp.ReferenceOTU14104:0.00674,(806535:0.00985,New.CleanUp.ReferenceOTU254:0.00551)0.810.5:0.00821)0.995.8:0.03127)0.740.16:0.00197)0.900.18:0.00657)0.837.10:0.0056)0.877.16:0.00689,((975760:0.00014,(New.CleanUp.ReferenceOTU60:0.01799,544089:0.00499)0.680.4:0.00227)0.982.13:0.01771,(((344331:0.00985,(512214:0.0026,((880673:0.00658,547217:0.0093)0.767.9:0.00356,(2473794:0.00239,(224453:0.00016,New.CleanUp.ReferenceOTU2215:0.00971)0.830.4:0.00239)0.790.8:0.00243)0.699.4:0.00472)0.763.16:0.00248)0.860.8:0.00501,561727:0.01289)0.739.9:0.00218,New.CleanUp.ReferenceOTU7054:0.01234)0.517.2:0.00498)0.750.12:0.00243)0.970.13:0.01719)0.820.9:0.00587,(New.CleanUp.ReferenceOTU4677:0.01428,500665:0.01461)0.922.12:0.01147)0.844.13:0.00497,((New.CleanUp.ReferenceOTU10414:0.01615,New.CleanUp.ReferenceOTU7639:0.02133)0.779.11:0.00505,((((New.CleanUp.ReferenceOTU13356:0.0051,New.CleanUp.ReferenceOTU14815:0.01776)0.982.14:0.03578,685193:0.06884)0.822.7:0.00946,804828:0.01328)0.791.7:0.0059,(New.CleanUp.ReferenceOTU7489:0.01475,222936:0.01558)0.966.16:0.01662)0.698:0.00253)0.973.13:0.0171)0.764.11:0.00233,(New.CleanUp.ReferenceOTU4070:0.00466,((New.CleanUp.ReferenceOTU14729:0.01012,(New.CleanUp.ReferenceOTU2547:0.00998,(New.CleanUp.ReferenceOTU16655:0.01243,(4478783:0.00014,(New.CleanUp.ReferenceOTU6023:0.01509,New.ReferenceOTU24:0.00722)0.844.14:0.00015)0.754.8:0.00239)0.867.9:0.00477)0.715.5:0.00216)0.967.12:0.01216,(New.CleanUp.ReferenceOTU11401:0.0188,((New.CleanUp.ReferenceOTU1570:0.01768,New.CleanUp.ReferenceOTU2507:0.01637)0.316:0.003,New.CleanUp.ReferenceOTU4287:0.02433)0.847.8:0.00946)0.184.3:0.0019)0.821.4:0.00711)0.926.14:0.01225)0.980.16:0.01514)0.688.3:0.00016)0.918.21:0.00754)0.717.5:0.00249,New.CleanUp.ReferenceOTU7126:0.00981)0.000.84:0.00014)0.820.10:0.01244,(New.CleanUp.ReferenceOTU13428:0.03596,((319871:0.01308,(1024911:0.00721,New.CleanUp.ReferenceOTU1985:0.01433)0.735.5:0.01443)0.934.14:0.01462,(New.CleanUp.ReferenceOTU15321:0.0157,New.CleanUp.ReferenceOTU9499:0.01406)0.745.6:0.00015)0.930.15:0.01354)0.476.2:0.00016)0.885.20:0.00851,((New.CleanUp.ReferenceOTU4837:0.0107,(New.CleanUp.ReferenceOTU5306:0.01921,New.CleanUp.ReferenceOTU794:0.01827)0.825.8:0.01402)0.772.12:0.00483,New.CleanUp.ReferenceOTU8124:0.01115)0.812.9:0.00622)0.865.19:0.00997)0.821.5:0.00494,(((New.CleanUp.ReferenceOTU4473:0.002,(New.CleanUp.ReferenceOTU5731:0.04884,New.CleanUp.ReferenceOTU13691:0.00799)0.882.23:0.011)0.835.14:0.00644,(New.CleanUp.ReferenceOTU5169:0.00873,(New.CleanUp.ReferenceOTU11177:0.01069,New.CleanUp.ReferenceOTU12465:0.01522)0.767.10:0.00554)0.770.7:0.00413)0.959.17:0.0188,(New.CleanUp.ReferenceOTU12448:0.0174,New.CleanUp.ReferenceOTU3228:0.01367)0.964.9:0.02282)0.590:0.01005)0.725.7:0.00234,(847644:0.00016,(761119:0.00924,New.CleanUp.ReferenceOTU6249:0.0092)0.902.16:0.00918)0.898.17:0.00735)0.824.6:0.00014,(New.CleanUp.ReferenceOTU13108:0.00747,1072157:0.00246)0.790.9:0.00243)0.792.12:0.00263)0.752.10:0.00537,((((New.CleanUp.ReferenceOTU7491:0.00014,((New.CleanUp.ReferenceOTU3203:0.00389,((New.CleanUp.ReferenceOTU8530:0.01696,(New.CleanUp.ReferenceOTU8377:0.00998,((New.CleanUp.ReferenceOTU16589:0.02282,(((((((New.CleanUp.ReferenceOTU2661:0.00809,((New.CleanUp.ReferenceOTU524:0.01032,(New.CleanUp.ReferenceOTU14778:0.02126,(New.CleanUp.ReferenceOTU5373:0.00866,(New.CleanUp.ReferenceOTU16004:0.01037,New.CleanUp.ReferenceOTU7084:0.00937)0.803.8:0.00562)0.642.3:0.00362)0.858.14:0.00687)0.723.6:0.00602,(((New.CleanUp.ReferenceOTU13819:0.01122,New.CleanUp.ReferenceOTU15994:0.02927)0.834.17:0.01052,(New.CleanUp.ReferenceOTU5846:0.02835,((New.CleanUp.ReferenceOTU11018:0.00016,New.CleanUp.ReferenceOTU10978:0.02794)0.930.16:0.01162,(New.CleanUp.ReferenceOTU48:0.00499,((((New.CleanUp.ReferenceOTU1536:0.00268,3469792:0.00956)0.971.11:0.01238,New.CleanUp.ReferenceOTU3309:0.00509)0.770.8:0.00291,(New.ReferenceOTU22:0.00588,New.CleanUp.ReferenceOTU1720:0.01469)0.667.3:0.00723)0.767.11:0.00375,New.CleanUp.ReferenceOTU12560:0.01546)0.930.17:0.00786)0.392:0.00531)0.896.22:0.01192)0.716.7:0.00785)0.895.16:0.01264,New.CleanUp.ReferenceOTU1569:0.00345)0.827.12:0.00735)0.847.9:0.00862)0.918.22:0.01623,New.CleanUp.ReferenceOTU1737:0.00716)0.960.9:0.02335,New.CleanUp.ReferenceOTU4512:0.01527)0.458:0.01322,New.CleanUp.ReferenceOTU3657:0.00016)0.877.17:0.01512,(New.CleanUp.ReferenceOTU10542:0.00503,(New.CleanUp.ReferenceOTU13352:0.01895,New.CleanUp.ReferenceOTU3744:0.00144)0.949.12:0.01374)0.955.15:0.01607)0.867.10:0.00949,New.CleanUp.ReferenceOTU7283:0.00833)0.839.14:0.00583,(New.CleanUp.ReferenceOTU6619:0.01884,New.CleanUp.ReferenceOTU6766:0.03213)0.842.22:0.00678)0.721.5:0.00277)0.852.13:0.00642,New.CleanUp.ReferenceOTU8629:0.02231)0.982.15:0.02391)0.747.10:0.00574)0.947.12:0.01683,(((New.CleanUp.ReferenceOTU7883:0.00777,New.CleanUp.ReferenceOTU9110:0.01253)0.826.13:0.00766,(New.CleanUp.ReferenceOTU16424:0.04987,((New.CleanUp.ReferenceOTU11144:0.043,(New.CleanUp.ReferenceOTU10984:0.01783,New.CleanUp.ReferenceOTU12798:0.0479)0.543.3:0.01132)0.919.21:0.0217,New.CleanUp.ReferenceOTU15523:0.03367)0.903.22:0.01483)0.928.13:0.01638)0.865.20:0.01074,(New.CleanUp.ReferenceOTU15641:0.00711,New.CleanUp.ReferenceOTU9572:0.01522)0.731.8:0.0028)0.926.15:0.0154)0.982.16:0.02288)0.743.11:0.00766,New.CleanUp.ReferenceOTU14924:0.02013)0.951.11:0.01508)0.790.10:0.00471,(New.CleanUp.ReferenceOTU16008:0.01392,(New.CleanUp.ReferenceOTU13351:0.0183,New.CleanUp.ReferenceOTU6821:0.00455)0.501.2:0.00515)0.816.7:0.00649)0.692.5:0.0023,New.CleanUp.ReferenceOTU4848:0.02361)0.992.11:0.03343,New.CleanUp.ReferenceOTU7679:0.00907)0.613.3:0.01116)0.999.18:0.05233)0.519.3:0.00783,New.CleanUp.ReferenceOTU10328:0.11882)0.168:0.0064)0.836.12:0.01522,4360653:0.03151)0.874.20:0.00732,((((((New.CleanUp.ReferenceOTU7218:0.02534,(((New.CleanUp.ReferenceOTU1787:0.0095,((New.CleanUp.ReferenceOTU11333:0.00266,New.CleanUp.ReferenceOTU2851:0.0371)0.665.3:0.00109,New.CleanUp.ReferenceOTU14241:0.01676)0.880.18:0.00831)0.965.16:0.01642,New.CleanUp.ReferenceOTU14633:0.00312)0.984.12:0.02059,(New.CleanUp.ReferenceOTU1398:0.01045,253734:0.00906)0.933.17:0.0114)0.552.2:0.00015)0.942.16:0.01058,((((New.CleanUp.ReferenceOTU5487:0.00512,327440:0.01239)0.877.18:0.005,(New.CleanUp.ReferenceOTU6744:0.00989,New.CleanUp.ReferenceOTU816:0.01021)0.727.4:0.00241)0.764.12:0.00258,2195531:0.02677)0.848.17:0.0053,((New.CleanUp.ReferenceOTU16468:0.01118,New.CleanUp.ReferenceOTU2044:0.01715)0.707:0.00273,((New.CleanUp.ReferenceOTU1835:0.00014,3993340:0.0101)0.777.4:0.00258,(New.CleanUp.ReferenceOTU11687:0.01833,(New.CleanUp.ReferenceOTU6437:0.0048,New.CleanUp.ReferenceOTU91:0.01846)0.873.11:0.00741)0.857.16:0.00536)0.886.21:0.00656)0.853.17:0.00867)0.908.13:0.00755)0.840.12:0.00016,(New.CleanUp.ReferenceOTU2190:0.01762,(883138:0.02087,(New.CleanUp.ReferenceOTU36:0.0025,3105433:0.00495)0.941.8:0.01026)0.745.7:0.00262)0.765.7:0.00251)0.857.17:0.00522,612267:0.01566)0.868.22:0.00501,(((New.CleanUp.ReferenceOTU272:0.01242,New.CleanUp.ReferenceOTU6218:0.01327)0.983.19:0.0288,(((New.CleanUp.ReferenceOTU6150:0.01427,(New.CleanUp.ReferenceOTU10711:0.01869,(New.CleanUp.ReferenceOTU12813:0.0258,New.CleanUp.ReferenceOTU9469:0.00337)0.897.17:0.01028)0.942.17:0.01568)0.084.2:0.00665,(202015:0.00826,((New.CleanUp.ReferenceOTU12180:0.01959,New.CleanUp.ReferenceOTU3813:0.02373)0.892.24:0.01193,(816665:0.00735,New.CleanUp.ReferenceOTU4781:0.00015)0.977.12:0.02159)0.832.9:0.01068)0.992.12:0.03935)0.811.9:0.00747,((((((New.ReferenceOTU26:0.01279,New.CleanUp.ReferenceOTU8889:0.01016)0.817.8:0.00503,(New.CleanUp.ReferenceOTU11384:0.01552,New.CleanUp.ReferenceOTU15131:0.0052)0.830.5:0.00482)0.762.14:0.00313,New.CleanUp.ReferenceOTU15007:0.00699)0.119:0.00421,((New.CleanUp.ReferenceOTU1438:0.02305,New.CleanUp.ReferenceOTU5408:0.01111)0.917.17:0.01959,New.CleanUp.ReferenceOTU5188:0.00504)0.773.10:0.0094)0.850.19:0.00827,((New.CleanUp.ReferenceOTU5734:0.01042,((New.CleanUp.ReferenceOTU4122:0.0182,New.CleanUp.ReferenceOTU5085:0.00771)0.661.2:0.00815,New.CleanUp.ReferenceOTU15505:0.01808)0.740.17:0.00306)0.757.10:0.00236,New.CleanUp.ReferenceOTU6804:0.00517)0.666.2:0.00137)0.913.10:0.01402,(New.CleanUp.ReferenceOTU10069:0.00555,New.CleanUp.ReferenceOTU1649:0.03884)0.426:0.01039)0.856.15:0.01152)0.955.16:0.01703)0.857.18:0.01078,(((New.CleanUp.ReferenceOTU16614:0.01804,New.CleanUp.ReferenceOTU16671:0.00801)0.944.20:0.01311,(New.CleanUp.ReferenceOTU2390:0.03059,(((New.CleanUp.ReferenceOTU16299:0.00459,New.CleanUp.ReferenceOTU2815:0.01849)0.826.14:0.00529,(New.CleanUp.ReferenceOTU2238:0.00615,(New.CleanUp.ReferenceOTU12925:0.00834,New.CleanUp.ReferenceOTU14260:0.01741)0.883.18:0.00735)0.864.23:0.00698)0.942.18:0.0136,((New.CleanUp.ReferenceOTU1558:0.02084,New.CleanUp.ReferenceOTU16326:0.01663)0.743.12:0.00832,(New.CleanUp.ReferenceOTU2249:0.01004,(New.CleanUp.ReferenceOTU11148:0.01023,New.CleanUp.ReferenceOTU5789:0.02157)0.885.21:0.00853)0.820.11:0.00919)0.815.9:0.00845)0.830.6:0.00835)0.886.22:0.01292)0.752.11:0.00283,(New.CleanUp.ReferenceOTU9264:0.02064,(New.CleanUp.ReferenceOTU1556:0.02049,(((New.CleanUp.ReferenceOTU10141:0.01322,(New.ReferenceOTU14:0.01078,New.CleanUp.ReferenceOTU13859:0.02147)0.840.13:0.01907)0.618.3:0.00215,((New.CleanUp.ReferenceOTU16023:0.01047,(819385:0.00014,New.CleanUp.ReferenceOTU15853:0.00743)0.826.15:0.00555)0.881.20:0.008,New.CleanUp.ReferenceOTU9559:0.00493)0.294.2:0.00682)0.855.14:0.00696,(864223:0.00016,((((((New.CleanUp.ReferenceOTU14743:0.01921,New.CleanUp.ReferenceOTU15239:0.01304)0.921.13:0.01504,4457312:0.01185)0.723.7:0.00431,New.CleanUp.ReferenceOTU8861:0.00558)0.907.19:0.00797,New.CleanUp.ReferenceOTU4602:0.01043)0.840.14:0.00615,(New.CleanUp.ReferenceOTU15514:0.0089,((New.CleanUp.ReferenceOTU15121:0.00674,2618790:0.01205)0.850.20:0.00789,(New.CleanUp.ReferenceOTU177:0.00586,New.CleanUp.ReferenceOTU3549:0.02071)0.368.4:0.00585)0.627.2:0.00537)0.634.2:0.00089)0.857.19:0.00717,(New.CleanUp.ReferenceOTU14926:0.01566,New.CleanUp.ReferenceOTU13538:0.02651)0.837.11:0.00519)0.749.7:0.00263)0.858.15:0.00649)0.117:0.00347)0.789.12:0.00014)0.904.8:0.00509)0.817.9:0.00471)0.849.9:0.00513)0.902.17:0.00124,(((New.CleanUp.ReferenceOTU6225:0.02584,(New.CleanUp.ReferenceOTU3070:0.02406,((New.CleanUp.ReferenceOTU4865:0.01076,New.CleanUp.ReferenceOTU7137:0.06091)0.822.8:0.01472,New.CleanUp.ReferenceOTU16394:0.07585)0.012:0.00193)0.830.7:0.00842)0.844.15:0.01397,((2661150:0.00015,(((252665:0.02673,(248146:0.00015,1862615:0.02624)0.886.23:0.00501)0.745.8:0.00239,4409932:0.00244)0.156:0.00015,((((((1148212:0.01004,2565174:0.00014)0.872.16:0.00513,New.CleanUp.ReferenceOTU5165:0.01024)0.780.8:0.00227,((585097:0.00247,545782:0.00754)0.750.13:0.00244,1148343:0.01006)0.880.19:0.00498)0.852.14:0.00014,2617885:0.00015)0.909.16:0.00016,((New.CleanUp.ReferenceOTU1261:0.02339,New.CleanUp.ReferenceOTU10412:0.018)0.970.14:0.00015,((833489:0.00014,(786283:0.01003,New.CleanUp.ReferenceOTU15142:0.02642)0.850.21:0.005)0.952.15:0.00751,200854:0.00242)0.880.20:0.00498)0.876.15:0.00244)0.911.15:0.00756,((3205243:0.00249,(591358:0.01257,4395041:0.00016)0.766.12:0.0024)0.865.21:0.00507,(242145:0.00761,((New.CleanUp.ReferenceOTU3516:0.03199,4402862:0.00015)0.260.2:0.00246,((1896092:0.0125,528610:0.00014)0.960.10:0.01002,669019:0.00247)0.759.15:0.00244)0.729.6:0.00226)0.971.12:0.01281)0.931.16:0.01016)0.959.18:0.01276)0.866.20:0.00244)0.988.9:0.01825,(((New.CleanUp.ReferenceOTU14435:0.00762,(((New.CleanUp.ReferenceOTU10994:0.02511,((1061642:0.00206,(New.CleanUp.ReferenceOTU6587:0.00014,(New.CleanUp.ReferenceOTU16605:0.01565,New.CleanUp.ReferenceOTU6323:0.01567)0.336.2:0.0075)0.972.11:0.02175)0.901.9:0.02033,New.CleanUp.ReferenceOTU13025:0.03582)0.389.2:0.01196)0.811.10:0.00836,((((((New.CleanUp.ReferenceOTU11727:0.03178,((((New.CleanUp.ReferenceOTU4279:0.00015,(277693:0.01012,1102044:0.01316)0.356:0.01295)0.877.19:0.02142,(New.CleanUp.ReferenceOTU10365:0.01499,((268742:0.00245,(New.CleanUp.ReferenceOTU3198:0.01788,(New.CleanUp.ReferenceOTU8566:0.01858,(203403:0.00364,1089898:0.00962)0.735.6:0.00223)0.934.15:0.01294)0.834.18:0.00015)0.821.6:0.0048,(New.CleanUp.ReferenceOTU5473:0.01509,((962448:0.00244,278656:0.00247)0.871.17:0.00507,(2718809:0.01251,(New.CleanUp.ReferenceOTU15198:0.00495,522783:0.00014)0.726.3:0.00349)0.985.11:0.02141)0.373.5:0.00014)0.506.2:0.0051)0.984.13:0.02391)0.850.22:0.00925)0.978.11:0.02101,2011775:0.0211)0.796.8:0.00604,New.CleanUp.ReferenceOTU6809:0.01845)0.852.15:0.0099)0.869.10:0.00884,(New.CleanUp.ReferenceOTU2395:0.01266,New.CleanUp.ReferenceOTU6205:0.0082)0.842.23:0.00729)0.905.14:0.01343,New.CleanUp.ReferenceOTU5259:0.02307)0.844.16:0.01186,(New.CleanUp.ReferenceOTU1120:0.01801,(New.CleanUp.ReferenceOTU15687:0.02524,243139:0.00659)0.943.24:0.02014)0.932.11:0.0186)0.758.13:0.00492,(((New.CleanUp.ReferenceOTU16089:0.02882,(New.CleanUp.ReferenceOTU12307:0.01272,New.CleanUp.ReferenceOTU13603:0.01009)0.903.23:0.01182)0.772.13:0.0068,((New.CleanUp.ReferenceOTU1364:0.01538,((280979:0.00014,(278884:0.01192,New.CleanUp.ReferenceOTU15308:0.03014)0.715.6:0.01168)0.971.13:0.01562,(397840:0.01018,(New.CleanUp.ReferenceOTU14683:0.00242,201687:0.00014)0.867.11:0.00501)0.907.20:0.00814)0.364:0.00016)0.960.11:0.02261,((New.CleanUp.ReferenceOTU4595:0.00762,(New.CleanUp.ReferenceOTU9829:0.02293,(318184:0.01175,(New.CleanUp.ReferenceOTU3944:0.00014,New.CleanUp.ReferenceOTU8821:0.0239)0.961.17:0.01386)0.863.15:0.00832)0.806.16:0.00582)0.709.7:0.00315,(New.CleanUp.ReferenceOTU4813:0.02452,((New.ReferenceOTU49:0.00496,(New.CleanUp.ReferenceOTU15992:0.02096,New.CleanUp.ReferenceOTU275:0.01841)0.742.9:0.00242)0.901.10:0.00981,(((New.CleanUp.ReferenceOTU15324:0.00735,(New.CleanUp.ReferenceOTU1444:0.00789,New.CleanUp.ReferenceOTU3956:0.01597)0.811.11:0.00505)0.820.12:0.00497,((((New.CleanUp.ReferenceOTU13422:0.01251,(New.CleanUp.ReferenceOTU12757:0.01493,New.CleanUp.ReferenceOTU1546:0.01085)0.644.3:0.00886)0.789.13:0.00483,(New.CleanUp.ReferenceOTU135:0.00501,New.CleanUp.ReferenceOTU6350:0.01544)0.806.17:0.00015)0.864.24:0.00839,(New.CleanUp.ReferenceOTU2321:0.00562,((New.CleanUp.ReferenceOTU1443:0.01525,(New.CleanUp.ReferenceOTU13302:0.01559,(New.CleanUp.ReferenceOTU12296:0.01538,New.CleanUp.ReferenceOTU15594:0.00522)0.564.2:0.00214)0.877.20:0.00843)0.838.8:0.00537,(New.CleanUp.ReferenceOTU10326:0.0146,(New.CleanUp.ReferenceOTU10821:0.01164,New.CleanUp.ReferenceOTU8608:0.04927)0.774.12:0.00042)0.377.3:0.012)0.914.12:0.01043)0.938.13:0.01327)0.895.17:0.0082,(New.CleanUp.ReferenceOTU7766:0.00654,(New.CleanUp.ReferenceOTU13324:0.0027,(321885:0.00015,4316443:0.00245)0.780.9:0.00223)0.988.10:0.01854)0.830.8:0.00697)0.878.14:0.00014)0.806.18:0.00817,New.CleanUp.ReferenceOTU15045:0.01474)0.927.8:0.01504)0.728.8:0.00653)0.630:0.00125)0.921.14:0.01678)0.968.8:0.02067)0.745.9:0.00459,(New.CleanUp.ReferenceOTU6583:0.01725,213822:0.0103)0.931.17:0.01667)0.964.10:0.01574)0.877.21:0.01254,New.CleanUp.ReferenceOTU983:0.01463)0.960.12:0.01802)0.940.9:0.00015,(3163659:0.01556,527118:0.00747)0.448:0.00529)0.897.18:0.00755)0.855.15:0.00494,((New.CleanUp.ReferenceOTU12021:0.01479,(581403:0.0223,(((New.CleanUp.ReferenceOTU16270:0.0049,199817:0.00014)0.763.17:0.00356,(New.ReferenceOTU97:0.01122,1719556:0.00885)0.500.2:0.00504)0.755.13:0.00429,((New.CleanUp.ReferenceOTU6782:0.00917,New.CleanUp.ReferenceOTU8428:0.01925)0.431.2:0.00759,(588684:0.01192,(New.CleanUp.ReferenceOTU14532:0.02023,(1132285:0.00489,278140:0.00014)0.871.18:0.00616)0.907.21:0.00999)0.706.5:0.00015)0.812.10:0.00836)0.914.13:0.01369)0.599:0.01353)0.758.14:0.00275,((((New.CleanUp.ReferenceOTU8807:0.00355,(New.CleanUp.ReferenceOTU7315:0.00519,2339928:0.00482)0.995.9:0.02071)0.913.11:0.00949,(New.CleanUp.ReferenceOTU7250:0.0076,(New.CleanUp.ReferenceOTU2876:0.01021,New.CleanUp.ReferenceOTU15708:0.01272)0.743.13:0.00243)0.897.19:0.00784)0.920.16:0.00975,(New.CleanUp.ReferenceOTU1126:0.00499,(New.CleanUp.ReferenceOTU1571:0.02108,((New.CleanUp.ReferenceOTU15931:0.00743,4437179:0.00016)1.000.29:0.00015,(New.CleanUp.ReferenceOTU9941:0.0482,(New.CleanUp.ReferenceOTU14427:0.0298,(New.CleanUp.ReferenceOTU13491:0.01016,(New.CleanUp.ReferenceOTU3246:0.01265,4344099:0.00015)0.913.12:0.00747)0.842.24:0.00527)0.181:0.00438)0.773.11:0.00812)0.454:0.01146)0.944.21:0.01547)0.832.10:0.00502)0.861.9:0.00557,New.CleanUp.ReferenceOTU3285:0.01303)0.845.13:0.00493)0.919.22:0.00769)0.918.23:0.00755,((((((((((995815:0.02068,New.CleanUp.ReferenceOTU3904:0.00015)0.859.18:0.00687,((New.CleanUp.ReferenceOTU5816:0.0051,(New.CleanUp.ReferenceOTU13842:0.01549,New.CleanUp.ReferenceOTU13235:0.01303)0.656.4:0.00221)0.931.18:0.01202,New.CleanUp.ReferenceOTU745:0.00321)0.980.17:0.0184)0.557.3:0.008,New.CleanUp.ReferenceOTU4620:0.02063)0.871.19:0.00038,New.CleanUp.ReferenceOTU16633:0.00771)0.990.11:0.0202,493174:0.01711)0.322.2:0.00475,New.CleanUp.ReferenceOTU3705:0.02344)0.914.14:0.01054,((New.CleanUp.ReferenceOTU3199:0.01496,((New.CleanUp.ReferenceOTU7894:0.0121,((New.CleanUp.ReferenceOTU13308:0.01884,(New.CleanUp.ReferenceOTU14315:0.00498,New.CleanUp.ReferenceOTU732:0.01801)0.000.85:0.00014)0.802.11:0.00775,(802477:0.00986,4363210:0.00014)0.675.3:0.00249)0.997.15:0.03528)0.332.2:0.00449,(New.CleanUp.ReferenceOTU10166:0.00707,((New.CleanUp.ReferenceOTU940:0.01158,(New.CleanUp.ReferenceOTU4816:0.01135,New.CleanUp.ReferenceOTU10242:0.01139)0.649.2:0.00999)0.856.16:0.01155,(New.CleanUp.ReferenceOTU9512:0.02933,(New.CleanUp.ReferenceOTU3183:0.00466,(New.CleanUp.ReferenceOTU8078:0.00546,432915:0.00446)0.975.15:0.01533)0.610.4:0.00014)0.718.5:0.01369)0.920.17:0.01774)0.971.14:0.02551)0.887.19:0.01201)0.780.10:0.00951,(1120348:0.01978,New.CleanUp.ReferenceOTU1798:0.00373)0.962.11:0.01849)0.934.16:0.0178)0.209.2:0.00016,((New.CleanUp.ReferenceOTU13545:0.01998,(4460229:0.01189,(New.CleanUp.ReferenceOTU5757:0.01873,204010:0.00976)0.886.24:0.01304)0.898.18:0.01458)0.972.12:0.02362,(New.CleanUp.ReferenceOTU4766:0.01836,(((New.CleanUp.ReferenceOTU5469:0.01269,1794723:0.00505)0.723.8:0.0022,(New.CleanUp.ReferenceOTU1451:0.02491,(New.CleanUp.ReferenceOTU16091:0.01599,(New.CleanUp.ReferenceOTU1070:0.01555,New.CleanUp.ReferenceOTU1918:0.00236)0.850.23:0.00738)0.369:0.0049)0.850.24:0.00708)0.935.18:0.01025,((New.CleanUp.ReferenceOTU7238:0.01266,(1148230:0.00244,241544:0.00492)0.572.2:0.00014)0.857.20:0.00506,(New.CleanUp.ReferenceOTU13871:0.00514,(New.CleanUp.ReferenceOTU9963:0.01528,(New.CleanUp.ReferenceOTU8933:0.01474,New.CleanUp.ReferenceOTU238:0.01413)0.639.5:0.00504)0.817.10:0.00551)0.896.23:0.0073)0.870.16:0.00567)0.814.8:0.0047)0.736.8:0.00467)0.894.11:0.00018)0.925.16:0.00519,(New.CleanUp.ReferenceOTU13333:0.01447,((New.CleanUp.ReferenceOTU10699:0.00496,(((New.CleanUp.ReferenceOTU7193:0.01532,New.CleanUp.ReferenceOTU733:0.01529)0.868.23:0.00504,524436:0.00495)0.766.13:0.00242,New.CleanUp.ReferenceOTU13426:0.00016)0.984.14:0.01558)0.898.19:0.0083,(New.CleanUp.ReferenceOTU382:0.01323,(((New.CleanUp.ReferenceOTU5182:0.01023,New.CleanUp.ReferenceOTU10571:0.01048)0.817.11:0.005,New.CleanUp.ReferenceOTU3714:0.00777)0.852.16:0.00598,New.CleanUp.ReferenceOTU13833:0.00901)0.864.25:0.00826)0.911.16:0.01175)0.888.20:0.00014)0.973.14:0.01251)0.844.17:0.00015,(((((New.CleanUp.ReferenceOTU15677:0.00015,(((New.CleanUp.ReferenceOTU10294:0.00016,(New.CleanUp.ReferenceOTU14407:0.02339,New.CleanUp.ReferenceOTU513:0.00014)0.995.10:0.02064)0.965.17:0.01811,(((New.CleanUp.ReferenceOTU13042:0.01292,New.CleanUp.ReferenceOTU8465:0.01556)0.339.3:0.00754,(New.CleanUp.ReferenceOTU7111:0.00493,1013500:0.00014)0.970.15:0.00016)0.875.11:0.00795,New.CleanUp.ReferenceOTU11049:0.01035)0.231:0.00614)0.751.10:0.00553,New.CleanUp.ReferenceOTU14219:0.01016)0.941.9:0.01015)0.987.13:0.01261,((New.CleanUp.ReferenceOTU7293:0.01804,((New.CleanUp.ReferenceOTU16044:0.00819,(900319:0.01215,New.CleanUp.ReferenceOTU15226:0.00296)0.903.24:0.01028)0.874.21:0.00714,(New.CleanUp.ReferenceOTU543:0.01797,(((New.CleanUp.ReferenceOTU8467:0.00491,416617:0.00015)0.774.13:0.00246,(524860:0.00014,(New.CleanUp.ReferenceOTU7423:0.00494,(New.CleanUp.ReferenceOTU14143:0.0049,4333971:0.00014)0.773.12:0.00245)0.979.5:0.01007)0.961.18:0.01004)0.799.6:0.00246,(New.CleanUp.ReferenceOTU10228:0.0234,New.CleanUp.ReferenceOTU13347:0.00014)0.977.13:0.00998)0.889.17:0.00014)0.747.11:0.00243)0.868.24:0.00507)0.742.10:0.00264,(New.CleanUp.ReferenceOTU11280:0.01854,(New.CleanUp.ReferenceOTU11157:0.00271,New.CleanUp.ReferenceOTU11803:0.01805)0.517.3:0.00507)0.940.10:0.01275)0.855.16:0.00483)0.774.14:0.0025,1147012:0.00498)0.000.86:0.00077,((((New.CleanUp.ReferenceOTU15219:0.00748,(New.CleanUp.ReferenceOTU7747:0.02914,New.CleanUp.ReferenceOTU6614:0.00014)0.980.18:0.01272)0.773.13:0.00262,((New.CleanUp.ReferenceOTU5102:0.01922,(((New.CleanUp.ReferenceOTU14132:0.0162,New.CleanUp.ReferenceOTU14717:0.00974)0.869.11:0.00796,(New.CleanUp.ReferenceOTU16178:0.01252,((New.CleanUp.ReferenceOTU6694:0.0103,(New.CleanUp.ReferenceOTU12417:0.01791,(493296:0.01236,(New.CleanUp.ReferenceOTU10805:0.01149,New.CleanUp.ReferenceOTU14481:0.01052)0.790.11:0.00761)0.027.4:0.00915)0.678.2:0.00459)0.975.16:0.02423,(New.CleanUp.ReferenceOTU15575:0.01761,New.CleanUp.ReferenceOTU9481:0.00318)0.936.13:0.01831)0.795.7:0.00758)0.727.5:0.00231)0.942.19:0.01324,(((((New.CleanUp.ReferenceOTU6819:0.0046,New.CleanUp.ReferenceOTU8334:0.01566)0.860.9:0.01269,(New.CleanUp.ReferenceOTU2342:0.02705,New.CleanUp.ReferenceOTU5878:0.01379)0.477:0.01139)0.967.13:0.02639,(New.CleanUp.ReferenceOTU13622:0.00757,New.CleanUp.ReferenceOTU4207:0.03269)0.940.11:0.01603)0.672.3:0.00271,(New.CleanUp.ReferenceOTU2094:0.00422,New.CleanUp.ReferenceOTU10196:0.02626)0.808.6:0.00803)0.918.24:0.00857,New.CleanUp.ReferenceOTU6277:0.00014)0.917.18:0.0118)0.259.2:0.00741)0.855.17:0.00698,((((New.CleanUp.ReferenceOTU13973:0.01482,((New.CleanUp.ReferenceOTU3682:0.01687,(New.CleanUp.ReferenceOTU1282:0.0241,(New.CleanUp.ReferenceOTU2957:0.01318,(New.CleanUp.ReferenceOTU8644:0.00721,(New.CleanUp.ReferenceOTU1979:0.00883,New.CleanUp.ReferenceOTU10786:0.01693)0.634.3:0.00944)0.473.2:0.01133)0.676.3:0.0028)0.768.7:0.00657)0.948.17:0.0146,3658133:0.0103)0.670.3:0.00419)0.752.12:0.003,New.CleanUp.ReferenceOTU41:0.01536)0.751.11:0.00269,New.CleanUp.ReferenceOTU13156:0.01273)0.933.18:0.01016,New.CleanUp.ReferenceOTU10290:0.01532)0.905.15:0.00016)0.930.18:0.00751)0.758.15:0.00258,(New.CleanUp.ReferenceOTU851:0.0132,New.CleanUp.ReferenceOTU9568:0.01586)0.794.9:0.00436)0.955.17:0.01018,1029858:0.00016)0.934.17:0.00657)0.972.13:0.01264,(((New.CleanUp.ReferenceOTU10607:0.00492,4389260:0.00015)0.852.17:0.006,((New.CleanUp.ReferenceOTU687:0.00517,(New.CleanUp.ReferenceOTU3675:0.0118,New.CleanUp.ReferenceOTU12535:0.02096)0.848.18:0.00616)0.768.8:0.00304,(314567:0.00016,(New.CleanUp.ReferenceOTU2374:0.01536,279203:0.01268)0.971.15:0.01815)0.987.14:0.02905)0.564.3:0.00624)0.376.4:0.00488,(New.CleanUp.ReferenceOTU3396:0.02617,(New.CleanUp.ReferenceOTU5420:0.01622,(New.CleanUp.ReferenceOTU9688:0.00742,359924:0.0131)0.869.12:0.01484)0.251:0.00858)0.735.7:0.0025)0.014:0.00016)0.901.11:0.00527)0.748.6:0.00254)0.904.9:0.00747)0.802.12:0.00586)0.914.15:0.01397,((New.CleanUp.ReferenceOTU9255:0.01202,((New.CleanUp.ReferenceOTU15367:0.01732,((New.CleanUp.ReferenceOTU2785:0.03069,(New.CleanUp.ReferenceOTU12320:0.04586,New.CleanUp.ReferenceOTU4597:0.03389)0.863.16:0.01727)0.954.11:0.02627,(New.CleanUp.ReferenceOTU8984:0.00641,(New.CleanUp.ReferenceOTU2273:0.01382,New.CleanUp.ReferenceOTU1274:0.00923)0.810.6:0.00753)0.700.4:0.00286)0.222.2:0.01115)0.925.17:0.02457,(New.CleanUp.ReferenceOTU10524:0.02112,New.CleanUp.ReferenceOTU9159:0.00015)1.000.30:0.09648)0.602.3:0.01148)0.996.15:0.05691,New.CleanUp.ReferenceOTU9446:0.02484)0.815.10:0.01539)0.955.18:0.01429)0.895.18:0.00131)0.894.12:0.00773,(New.CleanUp.ReferenceOTU8289:0.0117,(New.CleanUp.ReferenceOTU12812:0.02071,(New.CleanUp.ReferenceOTU2367:0.0413,New.CleanUp.ReferenceOTU4180:0.02271)0.936.14:0.02465)0.674.3:0.00257)0.962.12:0.01526)0.792.13:0.0049)0.972.14:0.01918)0.800.7:0.00515,(New.CleanUp.ReferenceOTU3501:0.03502,(New.CleanUp.ReferenceOTU6700:0.02797,New.CleanUp.ReferenceOTU7260:0.06709)0.795.8:0.01305)0.968.9:0.02835)0.607.2:0.00867,(New.CleanUp.ReferenceOTU12628:0.03827,(New.CleanUp.ReferenceOTU3842:0.03465,New.CleanUp.ReferenceOTU828:0.00612)0.973.15:0.0333)0.977.14:0.0392)0.702.3:0.00303)0.809.6:0.00276)0.649.3:0.00015)0.890.21:0.00805)0.944.22:0.01716)0.759.16:0.00014,((New.CleanUp.ReferenceOTU10709:0.01062,(3878646:0.00243,558858:0.00993)0.820.13:0.00689)0.996.16:0.04563,(New.CleanUp.ReferenceOTU6698:0.01109,(151011:0.01458,(New.CleanUp.ReferenceOTU8211:0.00515,(New.CleanUp.ReferenceOTU13910:0.0122,4390611:0.00307)0.747.12:0.00702)0.331:0.00607)0.765.8:0.00522)0.052.3:0.00974)0.991.17:0.046)0.928.14:0.02498,((New.CleanUp.ReferenceOTU6549:0.03292,(757211:0.03333,New.CleanUp.ReferenceOTU12824:0.06652)0.909.17:0.03274)0.856.17:0.02167,((326719:0.02131,4477117:0.00014)1.000.31:0.07623,((((New.CleanUp.ReferenceOTU12501:0.0083,551250:0.05024)0.886.25:0.01397,(New.CleanUp.ReferenceOTU8024:0.03054,(529704:0.01719,(1694797:0.02979,(752356:0.00661,862489:0.00084)0.976.14:0.02579)0.835.15:0.00973)0.919.23:0.0195)0.944.23:0.02167)0.922.13:0.01765,(((((252045:0.05309,(New.CleanUp.ReferenceOTU10917:0.00244,2599638:0.00014)0.908.14:0.02677)0.985.12:0.05057,((4301259:0.00015,518697:0.00995)0.940.12:0.03461,(New.CleanUp.ReferenceOTU107:0.08988,328826:0.01279)0.426.2:0.01199)0.018.2:0.0135)0.668.3:0.0201,((4301073:0.06402,(New.CleanUp.ReferenceOTU1399:0.01119,New.CleanUp.ReferenceOTU6623:0.01474)0.984.15:0.036)0.747.13:0.01095,(((New.CleanUp.ReferenceOTU3738:0.0074,2863:0.00015)0.979.6:0.00015,(New.CleanUp.ReferenceOTU509:0.02742,New.CleanUp.ReferenceOTU2085:0.03778)0.650:0.00236)1.000.32:0.06415,(((New.CleanUp.ReferenceOTU12218:0.00014,589189:0.00245)0.989.20:0.02965,((4301046:0.00495,(New.CleanUp.ReferenceOTU7087:0.00493,((New.CleanUp.ReferenceOTU9455:0.04834,((2856:0.00256,((((New.CleanUp.ReferenceOTU11593:0.01846,(New.CleanUp.ReferenceOTU11863:0.00943,500211:0.00776)0.785.5:0.00483)0.838.9:0.00855,2861:0.01216)0.755.14:0.00437,(New.CleanUp.ReferenceOTU5632:0.0212,New.CleanUp.ReferenceOTU5292:0.01687)0.654:0.00212)0.767.12:0.00675,(532634:0.01752,(New.CleanUp.ReferenceOTU1666:0.00556,(847745:0.01706,New.CleanUp.ReferenceOTU3997:0.01442)0.835.16:0.00748)0.805.12:0.00607)0.852.18:0.00625)0.982.17:0.0218)0.933.19:0.00993,(New.CleanUp.ReferenceOTU7828:0.00244,522800:0.00014)0.921.15:0.00015)0.887.20:0.01882)0.981.8:0.03661,2344562:0.00745)0.828.11:0.00014)0.908.15:0.00491)0.931.19:0.00014,(521158:0.01102,((New.CleanUp.ReferenceOTU4096:0.00783,(New.CleanUp.ReferenceOTU16308:0.00748,4330792:0.00016)0.896.24:0.00753)0.867.12:0.00558,(2868:0.00015,(1107302:0.00014,(812753:0.00497,246619:0.00016)0.966.17:0.01029)0.986.10:0.01871)0.544:0.0046)0.830.9:0.00885)0.978.12:0.02427)0.917.19:0.01736)0.751.12:0.00525,New.CleanUp.ReferenceOTU7036:0.03712)0.938.14:0.01782)0.849.10:0.01139)0.962.13:0.02838)0.111:0.00082,(((New.CleanUp.ReferenceOTU8995:0.02084,((New.CleanUp.ReferenceOTU9868:0.00916,((New.CleanUp.ReferenceOTU5641:0.01274,1107899:0.00624)0.995.11:0.03214,533542:0.02204)0.571.2:0.00593)0.817.12:0.00836,588567:0.01711)0.819.9:0.00586)0.927.9:0.01624,((565226:0.0426,(1041464:0.02687,515990:0.02316)0.000.87:0.00464)0.000.88:0.00644,((((New.CleanUp.ReferenceOTU10103:0.01004,1074015:0.00014)0.977.15:0.0126,((1046117:0.01013,551587:0.00504)0.263.4:0.00756,((983373:0.00759,(85331:0.00745,105215:0.00014)0.875.12:0.00487)0.803.9:0.00745,(1076737:0.01024,(New.CleanUp.ReferenceOTU8833:0.01809,(New.CleanUp.ReferenceOTU2907:0.02128,2788507:0.00015)0.782.14:0.00246)0.863.17:0.00492)0.902.18:0.0076)0.598:0.00014)0.678.3:0.00259)0.000.89:0.01161,(((New.CleanUp.ReferenceOTU9772:0.01637,New.CleanUp.ReferenceOTU9948:0.01902)0.725.8:0.00297,((New.CleanUp.ReferenceOTU99:0.00842,584125:0.03442)0.736.9:0.00328,(526316:0.00392,(New.CleanUp.ReferenceOTU1983:0.01875,New.CleanUp.ReferenceOTU11257:0.01369)0.558:0.00014)0.889.18:0.00507)0.880.21:0.00504)0.128:0.00015,(New.CleanUp.ReferenceOTU3151:0.01851,New.CleanUp.ReferenceOTU9598:0.01032)0.763.18:0.00327)0.615.2:0.00119)0.000.90:0.00016,(New.CleanUp.ReferenceOTU5275:0.02059,(New.CleanUp.ReferenceOTU6297:0.0049,(New.CleanUp.ReferenceOTU5247:0.00505,(736678:0.00494,510276:0.00015)0.772.14:0.00234)0.930.19:0.01067)0.000.91:0.00323)0.999.19:0.04434)0.549.2:0.01665)0.883.19:0.01299)0.848.19:0.00747,((843029:0.03354,(338231:0.01309,(New.CleanUp.ReferenceOTU4391:0.02504,4426768:0.01267)0.990.12:0.03594)0.643:0.01592)0.548:0.012,((((783003:0.00946,2079602:0.01922)0.931.20:0.01297,2951283:0.00014)0.700.5:0.00729,214695:0.0052)0.907.22:0.01942,(New.CleanUp.ReferenceOTU1636:0.0243,(New.CleanUp.ReferenceOTU3175:0.00244,1064235:0.00015)0.787.15:0.01442)0.997.16:0.05912)0.647.3:0.01201)0.824.7:0.01187)0.892.25:0.01505)0.868.25:0.01695,(New.CleanUp.ReferenceOTU3776:0.02984,((105661:0.00015,((932495:0.01034,((1110750:0.00014,(4410636:0.00737,1135424:0.00244)0.802.13:0.00015)0.954.12:0.00015,((((New.CleanUp.ReferenceOTU4727:0.01575,New.CleanUp.ReferenceOTU4891:0.01534)0.738.12:0.00772,((New.CleanUp.ReferenceOTU12261:0.02397,(New.CleanUp.ReferenceOTU2910:0.016,New.CleanUp.ReferenceOTU439:0.00749)0.353.2:0.00469)0.953.14:0.01342,(978846:0.00014,New.CleanUp.ReferenceOTU15773:0.0049)0.918.25:0.005)0.806.19:0.00022)0.800.8:0.00015,(4378677:0.00016,(New.CleanUp.ReferenceOTU1153:0.00995,New.CleanUp.ReferenceOTU9213:0.01017)0.752.13:0.00015)0.770.9:0.00452)0.536.2:0.00802,(New.CleanUp.ReferenceOTU2531:0.00575,(New.CleanUp.ReferenceOTU10070:0.01083,(New.CleanUp.ReferenceOTU15962:0.00859,1077801:0.00436)0.905.16:0.0105)0.826.16:0.00764)0.876.16:0.00749)0.962.14:0.01559)0.782.15:0.00248)0.740.18:0.00244,4477903:0.00014)0.850.25:0.00244)0.998.15:0.02358,524452:0.00016)0.136.3:0.01148)1.000.33:0.12076)0.703.4:0.0074)0.880.22:0.01919,(3031461:0.03068,(((((((1141485:0.0103,(New.CleanUp.ReferenceOTU1392:0.00244,4374558:0.00014)0.949.13:0.01308)0.867.13:0.00812,(((New.CleanUp.ReferenceOTU15810:0.01051,(New.CleanUp.ReferenceOTU11365:0.01553,(2818:0.00262,(271897:0.0181,(2231463:0.00014,(New.CleanUp.ReferenceOTU2023:0.00749,4316858:0.00243)0.892.26:0.00497)0.767.13:0.00257)0.268:0.00489)0.984.16:0.01823)0.890.22:0.00786)0.690.3:0.00216,(New.CleanUp.ReferenceOTU10649:0.00243,208829:0.00016)0.971.16:0.01849)0.921.16:0.01195,((((((((New.CleanUp.ReferenceOTU8869:0.00501,583233:0.00014)1.000.34:0.02674,3850831:0.00014)0.931.21:0.00484,1051469:0.00014)0.962.15:0.00992,(27673:0.01256,577182:0.00015)0.760.15:0.00242)0.752.14:0.00244,515635:0.00492)0.875.13:0.00531,New.CleanUp.ReferenceOTU12688:0.01798)0.716.8:0.00179,((692157:0.00016,(308164:0.00014,(4444041:0.00248,4483959:0.00743)0.788.11:0.00241)0.931.22:0.00744)0.982.18:0.01847,(830471:0.00014,New.CleanUp.ReferenceOTU591:0.00244)0.889.19:0.00728)0.764.13:0.00307)0.923.19:0.01148,New.CleanUp.ReferenceOTU2156:0.04316)0.609.2:0.00507)0.409.2:0.00387)0.729.7:0.00394,(959026:0.03119,((1116027:0.00162,697799:0.00329)0.962.16:0.02084,(New.CleanUp.ReferenceOTU15657:0.02031,New.CleanUp.ReferenceOTU6919:0.0261)0.905.17:0.01779)0.456.4:0.00731)0.727.6:0.00452)0.723.9:0.00349,((New.CleanUp.ReferenceOTU7165:0.00419,4314419:0.01682)0.976.15:0.02422,(New.CleanUp.ReferenceOTU5064:0.01559,1106707:0.081)0.662:0.00424)0.841.16:0.01169)0.768.9:0.00719,(((((New.CleanUp.ReferenceOTU4444:0.00304,224790:0.06041)0.517.4:0.00904,((((New.CleanUp.ReferenceOTU15400:0.00752,New.CleanUp.ReferenceOTU7889:0.01593)0.936.15:0.01617,(4349122:0.02115,(807260:0.00016,821747:0.00742)0.645.3:0.00306)0.845.14:0.01045)0.964.11:0.02616,(1119486:0.00015,New.CleanUp.ReferenceOTU3916:0.00748)0.992.13:0.03622)0.162.2:0.01397,(((715396:0.00015,900959:0.00244)0.919.24:0.01378,(((320069:0.00397,4469039:0.00102)0.990.13:0.04368,((1134631:0.01786,New.CleanUp.ReferenceOTU6797:0.01706)0.598.2:0.01862,((4398567:0.00694,((((New.CleanUp.ReferenceOTU225:0.00755,(New.CleanUp.ReferenceOTU10517:0.00758,208708:0.00764)0.900.19:0.00768)0.863.18:0.00587,(993307:0.00986,4337567:0.0114)0.857.21:0.00652)0.883.20:0.00834,(725677:0.00777,(New.CleanUp.ReferenceOTU5961:0.00323,(New.CleanUp.ReferenceOTU3225:0.01379,(891898:0.00991,((355954:0.00244,665602:0.00014)0.918.26:0.00491,(1135865:0.00014,3893713:0.00244)0.946.13:0.00494)0.886.26:0.00015)0.737.10:0.00965)0.322.3:0.00713)0.927.10:0.01085)0.853.18:0.00842)0.870.17:0.00953,575719:0.00957)0.398.2:0.00503)0.757.11:0.00461,4295894:0.00345)0.907.23:0.00014)0.884.21:0.01127)0.912.19:0.01605,(1147754:0.00015,(New.CleanUp.ReferenceOTU11778:0.01818,(New.CleanUp.ReferenceOTU10174:0.00437,139405:0.00308)0.836.13:0.01029)0.877.22:0.00824)0.937.12:0.0152)0.871.20:0.01049)0.211.2:0.00481,979643:0.04227)0.904.10:0.0124)0.459.2:0.00015)0.717.6:0.00615,(307648:0.02087,1105141:0.03342)0.946.14:0.02299)0.902.19:0.01796,(4449049:0.03531,(New.CleanUp.ReferenceOTU4754:0.00639,(New.CleanUp.ReferenceOTU5073:0.01209,4390110:0.00669)0.899.10:0.00947)0.784.12:0.00781)0.871.21:0.0154)0.875.14:0.01459,(1074543:0.02818,(((((New.CleanUp.ReferenceOTU16562:0.00249,(New.CleanUp.ReferenceOTU12151:0.01788,204874:0.00245)0.856.18:0.00491)0.766.14:0.00493,((((New.CleanUp.ReferenceOTU2231:0.00813,278103:0.01267)0.960.13:0.02232,New.CleanUp.ReferenceOTU10831:0.04698)0.874.22:0.01053,(New.CleanUp.ReferenceOTU9647:0.01276,(509843:0.0001,510248:0.00245)0.758.16:0.00251)0.875.15:0.00505)0.106.2:0.00015,(((4337833:0.01006,(New.CleanUp.ReferenceOTU5349:0.00693,(New.CleanUp.ReferenceOTU11251:0.0049,536178:0.00014)0.941.10:0.01056)0.690.4:0.00514)0.924.16:0.0102,(((137429:0.00751,519739:0.0024)0.872.17:0.00499,(537953:0.00015,(208621:0.00742,(719818:0.00493,(241588:0.00493,4307148:0.00015)0.153.2:0.00014)0.922.14:0.00494)0.752.15:0.00014)0.890.23:0.00015)0.775.8:0.00246,(((New.CleanUp.ReferenceOTU11631:0.01253,(New.CleanUp.ReferenceOTU7776:0.02459,44910:0.01915)0.711.6:0.01257)0.958.13:0.00014,((((((3954606:0.00984,(New.CleanUp.ReferenceOTU2829:0.01789,(931895:0.00014,976533:0.00014)0.970.16:0.00014)0.766.15:0.00816)0.537:0.00643,(New.CleanUp.ReferenceOTU4892:0.01267,(New.CleanUp.ReferenceOTU5180:0.01272,(New.CleanUp.ReferenceOTU12462:0.01798,273690:0.00014)0.389.3:0.0025)0.777.5:0.00247)0.690.5:0.00448)0.951.12:0.01576,(513639:0.01187,((2823:0.04502,226277:0.02266)0.879.15:0.01346,((New.CleanUp.ReferenceOTU7777:0.02066,((512816:0.02237,(New.CleanUp.ReferenceOTU14309:0.01514,4316013:0.00014)0.846.18:0.00891)0.225:0.01263,(New.CleanUp.ReferenceOTU6410:0.01124,((New.CleanUp.ReferenceOTU13500:0.00243,(New.CleanUp.ReferenceOTU768:0.01197,New.CleanUp.ReferenceOTU12226:0.02081)0.902.20:0.00926)0.789.14:0.00246,527532:0.00015)0.932.12:0.01838)0.995.12:0.04632)0.904.11:0.01888)0.892.27:0.02151,669338:0.01942)0.704.5:0.01198)0.826.17:0.01025)0.721.6:0.00846)0.840.15:0.007,(((New.CleanUp.ReferenceOTU11965:0.02624,(New.CleanUp.ReferenceOTU7095:0.00014,2674060:0.02597)0.912.20:0.01754)0.886.27:0.01179,((New.CleanUp.ReferenceOTU9497:0.02108,((New.CleanUp.ReferenceOTU9167:0.01232,((4336622:0.01686,New.CleanUp.ReferenceOTU11919:0.02287)0.857.22:0.00722,(New.CleanUp.ReferenceOTU14336:0.00502,655207:0.00745)0.867.14:0.00501)0.747.14:0.00287)0.391.2:0.00782,New.CleanUp.ReferenceOTU173:0.01496)0.389.4:0.01309)0.885.22:0.01258,(New.CleanUp.ReferenceOTU14665:0.02117,New.CleanUp.ReferenceOTU3631:0.00514)0.878.15:0.01876)0.814.9:0.00528)0.945.11:0.01296,(1138158:0.02122,(New.CleanUp.ReferenceOTU15519:0.00499,New.CleanUp.ReferenceOTU4450:0.02331)0.818.9:0.00439)0.888.21:0.00762)0.761.10:0.00271)0.889.20:0.01059,(New.CleanUp.ReferenceOTU15377:0.01525,(4367890:0.00372,(New.CleanUp.ReferenceOTU4195:0.02051,(4437173:0.0026,(New.CleanUp.ReferenceOTU13205:0.01022,588739:0.00992)0.803.10:0.00515)0.785.6:0.00583)0.962.17:0.02046)0.936.16:0.0173)0.494:0.00015)0.773.14:0.00239,((New.CleanUp.ReferenceOTU12389:0.01007,(New.CleanUp.ReferenceOTU1599:0.00491,4427791:0.01)0.852.19:0.005)0.836.14:0.00737,770413:0.00015)0.742.11:0.00495)0.792.14:0.00244)0.744.8:0.00239,(New.CleanUp.ReferenceOTU8694:0.02367,(213225:0.00503,544085:0.00742)0.752.16:0.00243)0.887.21:0.00756)0.898.20:0.00504)0.759.17:0.00253)0.780.11:0.00254,(New.CleanUp.ReferenceOTU4338:0.00502,569691:0.01268)0.840.16:0.00474)0.813.8:0.00499)0.912.21:0.00722)0.903.25:0.00015,((155344:0.00986,(((New.CleanUp.ReferenceOTU4776:0.02285,(1118790:0.00014,4382847:0.00243)1.000.35:0.04525)0.370:0.0116,New.CleanUp.ReferenceOTU380:0.01105)0.710.5:0.0018,New.CleanUp.ReferenceOTU8710:0.02129)0.896.25:0.00826)0.842.25:0.00497,New.CleanUp.ReferenceOTU2924:0.02621)0.843.9:0.00523)0.632.3:0.00256,New.CleanUp.ReferenceOTU1799:0.00999)0.781.10:0.0034,(New.CleanUp.ReferenceOTU1897:0.00486,New.CleanUp.ReferenceOTU10630:0.04824)0.854.14:0.00706)0.777.6:0.00845)0.859.19:0.00787)0.932.13:0.01714)0.453.2:0.01056,(((New.CleanUp.ReferenceOTU4937:0.00244,3954597:0.00014)0.992.14:0.04734,(New.CleanUp.ReferenceOTU5175:0.02553,(New.CleanUp.ReferenceOTU12994:0.00243,2850546:0.00014)0.779.12:0.00344)0.990.14:0.05472)0.888.22:0.02655,(((1111513:0.00646,(New.CleanUp.ReferenceOTU6513:0.00633,(New.CleanUp.ReferenceOTU3709:0.01591,(New.CleanUp.ReferenceOTU3805:0.01542,4316015:0.00016)0.423.2:0.01785)0.913.13:0.00968)1.000.36:0.0325)0.773.15:0.00602,((New.CleanUp.ReferenceOTU14888:0.01662,(4384987:0.01256,(543167:0.00515,(1118715:0.01021,258652:0.00759)0.733.10:0.00219)0.740.19:0.00304)0.982.19:0.02665)0.969.19:0.01993,(((New.CleanUp.ReferenceOTU5711:0.01594,552149:0.0313)0.746.8:0.01217,(((New.CleanUp.ReferenceOTU16019:0.02806,New.CleanUp.ReferenceOTU4881:0.03045)0.997.17:0.05699,360074:0.02461)0.953.15:0.02471,New.CleanUp.ReferenceOTU13127:0.03886)0.671.4:0.0047)0.930.20:0.01336,(((((566185:0.03462,((4443003:0.02071,(2806:0.00014,499834:0.00244)0.969.20:0.01879)0.756.14:0.00371,((New.CleanUp.ReferenceOTU8979:0.01011,(New.CleanUp.ReferenceOTU13419:0.01158,2801:0.01175)0.913.14:0.01941)0.965.18:0.03089,New.CleanUp.ReferenceOTU1785:0.03148)0.191:0.00141)0.922.15:0.01543)0.913.15:0.01025,(3327947:0.00393,(New.CleanUp.ReferenceOTU12905:0.00665,New.CleanUp.ReferenceOTU9660:0.01644)0.685.4:0.00502)0.910.13:0.01255)0.854.15:0.00778,New.CleanUp.ReferenceOTU6058:0.01453)0.954.13:0.0179,((387035:0.02138,704095:0.01018)0.907.24:0.01168,((New.CleanUp.ReferenceOTU4809:0.01006,(((818655:0.00015,3390990:0.02046)0.841.17:0.00244,569946:0.00015)0.404:0.00016,3772088:0.0049)0.919.25:0.00764)0.766.16:0.00456,400480:0.04194)0.919.26:0.00816)0.992.15:0.02689)0.829.8:0.00605,((((4357793:0.00014,(New.CleanUp.ReferenceOTU9121:0.01842,New.CleanUp.ReferenceOTU9145:0.00207)0.976.16:0.01553)0.181.2:0.01488,((New.CleanUp.ReferenceOTU1202:0.00915,1662279:0.01502)0.576.5:0.001,New.CleanUp.ReferenceOTU15084:0.02106)0.943.25:0.01947)0.948.18:0.0178,(New.CleanUp.ReferenceOTU7534:0.04508,((801486:0.01301,514874:0.00716)0.768.10:0.01321,((791030:0.00015,(250328:0.00015,(809921:0.00249,New.CleanUp.ReferenceOTU5588:0.01266)0.919.27:0.00746)0.982.20:0.0154)0.842.26:0.00243,1144430:0.00014)0.993.11:0.02829)0.778.17:0.00746)0.921.17:0.01607)0.682.2:0.00356,(New.CleanUp.ReferenceOTU3967:0.03996,4432470:0.02582)0.860.10:0.00905)0.956.13:0.016)0.618.4:0.00114)0.938.15:0.01575)0.877.23:0.01354)0.735.8:0.00765,(927574:0.03306,(New.CleanUp.ReferenceOTU9107:0.00952,((New.CleanUp.ReferenceOTU8350:0.01477,(New.CleanUp.ReferenceOTU9385:0.00779,(New.CleanUp.ReferenceOTU11791:0.00971,New.CleanUp.ReferenceOTU12636:0.01301)0.883.21:0.00502)0.000.92:0.00016)0.949.14:0.0148,((529067:0.0052,(New.CleanUp.ReferenceOTU13605:0.00743,555858:0.00014)0.861.10:0.00471)0.000.93:0.00251,(530861:0.00014,(New.CleanUp.ReferenceOTU871:0.00478,(New.CleanUp.ReferenceOTU10378:0.00747,(New.CleanUp.ReferenceOTU3789:0.01264,4437174:0.00014)0.858.16:0.00015)0.939.8:0.0101)0.964.12:0.01265)0.878.16:0.00517)0.860.11:0.00681)0.763.19:0.00414)0.913.16:0.01179)0.917.20:0.01533)0.493.4:0.00356)0.107:0.00014)0.780.12:0.01066,New.CleanUp.ReferenceOTU12437:0.07976)0.112:0.00653)0.996.17:0.05165)0.954.14:0.03865)0.653.3:0.01154)0.882.24:0.02186)0.982.21:0.05192)0.852.20:0.02608,((((144663:0.01122,359089:0.01815)0.833.10:0.01002,4403261:0.00573)0.886.28:0.01069,New.CleanUp.ReferenceOTU480:0.00139)0.997.18:0.10275,(1135570:0.0979,(((224519:0.04595,(New.CleanUp.ReferenceOTU6572:0.01009,(New.CleanUp.ReferenceOTU2108:0.02651,(2867530:0.00231,(883230:0.01846,1084127:0.01314)0.789.15:0.00481)0.990.15:0.01279)0.242.5:0.00016)0.856.19:0.00015)0.889.21:0.03956,(936914:0.00173,4022282:0.0069)0.965.19:0.00014)0.940.13:0.01725,221458:0.00699)0.997.19:0.12191)0.907.25:0.03758)0.919.28:0.02802)0.743.14:0.0052)0.912.22:0.0225)0.896.26:0.01173)0.844.18:0.00793)0.839.15:0.00799)0.761.11:0.01169)0.778.18:0.01109,((((((4314932:0.01532,(((546975:0.00015,311659:0.01002)0.842.27:0.00485,308099:0.00492)0.935.19:0.00015,207633:0.00014)1.000.37:0.00015)0.932.14:0.00495,812600:0.00014)0.768.11:0.00843,((4419011:0.00499,1108685:0.00751)0.768.12:0.0024,(331521:0.0049,((256272:0.00016,1105652:0.00496)0.698.2:0.00209,(3595453:0.00243,576480:0.00015)1.000.38:0.04599)0.675.4:0.01595)0.561.3:0.00014)0.679.4:0.00434)0.997.20:0.06889,(112326:0.01974,New.CleanUp.ReferenceOTU6283:0.05769)0.849.11:0.02534)0.877.24:0.0198,(245080:0.00015,(New.CleanUp.ReferenceOTU1741:0.00749,255750:0.01012)0.544.2:0.00243)1.000.39:0.07429)0.254.2:0.00441,4301960:0.0769)0.767.14:0.00919)0.905.18:0.01757,((((((New.CleanUp.ReferenceOTU3484:0.04624,(((New.CleanUp.ReferenceOTU14307:0.04001,((74330:0.08181,((3859:0.01051,(794941:0.00014,4447514:0.00491)0.879.16:0.00997)0.457.2:0.01631,(399903:0.01998,(1106995:0.05311,New.CleanUp.ReferenceOTU16572:0.05522)0.362.3:0.00925)0.962.18:0.04455)0.341.2:0.02368)0.912.23:0.03476,New.CleanUp.ReferenceOTU5671:0.04701)0.940.14:0.01695)0.913.17:0.03045,(95168:0.01088,New.CleanUp.ReferenceOTU9743:0.01885)0.846.19:0.01521)0.990.16:0.04162,(765222:0.01979,(669126:0.04766,(New.CleanUp.ReferenceOTU2769:0.01564,(4016967:0.01728,(71146:0.00014,4313079:0.00494)0.822.9:0.00608)0.340.4:0.0043)0.886.29:0.02627)0.971.17:0.03187)0.855.18:0.01735)0.871.22:0.01643)0.968.10:0.05113,New.CleanUp.ReferenceOTU1024:0.12338)0.558.2:0.01977,796532:0.05042)0.890.24:0.02152,New.CleanUp.ReferenceOTU952:0.0632)0.483.2:0.02251,((New.CleanUp.ReferenceOTU12186:0.04377,(New.CleanUp.ReferenceOTU1681:0.16344,(4145:0.03679,(90465:0.00016,New.CleanUp.ReferenceOTU78:0.21473)0.901.12:0.02383)0.966.18:0.04663)0.702.4:0.00682)0.699.5:0.02923,223526:0.03823)0.520.3:0.02513)0.991.18:0.06818,((((((New.CleanUp.ReferenceOTU11797:0.00516,((New.CleanUp.ReferenceOTU13614:0.02914,New.CleanUp.ReferenceOTU14838:0.01785)0.919.29:0.01165,(New.CleanUp.ReferenceOTU2929:0.01678,(New.CleanUp.ReferenceOTU263:0.02977,1106543:0.0046)0.948.19:0.01643)0.715.7:0.00404)0.890.25:0.01482)0.798.9:0.0097,(((New.CleanUp.ReferenceOTU7641:0.02169,(((New.CleanUp.ReferenceOTU3965:0.00242,2551973:0.00016)0.965.20:0.01318,(New.CleanUp.ReferenceOTU7594:0.00996,(103366:0.01243,247643:0.00015)0.880.23:0.00505)0.795.9:0.00447)0.988.11:0.02184,(New.CleanUp.ReferenceOTU15117:0.00742,238104:0.00015)0.759.18:0.00266)0.660.2:0.00127)0.986.11:0.01641,4276843:0.02069)0.809.7:0.00234,New.CleanUp.ReferenceOTU12343:0.00015)0.903.26:0.0184)0.957.10:0.02397,3110493:0.00238)0.739.10:0.00269,New.CleanUp.ReferenceOTU8739:0.00248)1.000.40:0.08733,((19077:0.01395,254790:0.02109)0.970.17:0.0507,(New.CleanUp.ReferenceOTU11448:0.03228,New.CleanUp.ReferenceOTU8516:0.03958)0.998.16:0.07469)0.085.2:0.00545)0.970.18:0.04211,((((581048:0.02641,(135579:0.02179,New.CleanUp.ReferenceOTU6963:0.00738)0.897.20:0.02734)0.997.21:0.08155,(New.CleanUp.ReferenceOTU13637:0.07827,((((1701833:0.04959,2760486:0.01685)0.989.21:0.04963,New.CleanUp.ReferenceOTU8445:0.0117)0.896.27:0.01759,New.CleanUp.ReferenceOTU1218:0.00587)0.976.17:0.05827,(((New.CleanUp.ReferenceOTU1010:0.02659,(New.CleanUp.ReferenceOTU9924:0.01959,(114382:0.00747,276586:0.00499)0.938.16:0.01538)0.191.2:0.00715)0.905.19:0.01018,(New.CleanUp.ReferenceOTU1882:0.00754,(((New.CleanUp.ReferenceOTU11925:0.01522,New.CleanUp.ReferenceOTU9661:0.00503)0.753.11:0.00247,New.CleanUp.ReferenceOTU3357:0.01261)0.459.3:0.00505,New.CleanUp.ReferenceOTU11302:0.01516)0.767.15:0.00252)0.667.4:0.0003)0.978.13:0.04531,(((New.CleanUp.ReferenceOTU11439:0.00985,(New.CleanUp.ReferenceOTU14875:0.01822,357721:0.01159)0.895.19:0.01878)0.362.4:0.01209,New.CleanUp.ReferenceOTU7217:0.01657)0.876.17:0.01647,(((((New.CleanUp.ReferenceOTU12582:0.01834,(742822:0.00016,(813442:0.00251,(New.CleanUp.ReferenceOTU11850:0.01761,256432:0.00509)0.103.2:0.0027)0.943.26:0.01513)0.378.2:0.00507)0.924.17:0.01031,628955:0.01265)0.750.14:0.00256,(New.CleanUp.ReferenceOTU11248:0.01563,576679:0.01355)0.845.15:0.00699)0.815.11:0.00462,((362710:0.01484,618882:0.01321)0.573:0.00613,New.CleanUp.ReferenceOTU13433:0.02111)0.386.2:0.00556)0.854.16:0.00613,New.CleanUp.ReferenceOTU3320:0.00233)0.827.13:0.00664)0.912.24:0.02126)0.882.25:0.02792)0.854.17:0.02244)0.889.22:0.02125)0.960.14:0.04275,(152989:0.0886,(New.CleanUp.ReferenceOTU9648:0.1539,New.CleanUp.ReferenceOTU9355:0.06608)0.964.13:0.05638)0.612.3:0.01833)0.832.11:0.00998,((New.CleanUp.ReferenceOTU7065:0.05856,3632764:0.02828)0.221.2:0.01723,((((New.CleanUp.ReferenceOTU10043:0.00831,((815596:0.00015,New.CleanUp.ReferenceOTU13017:0.00488)0.935.20:0.01234,(576059:0.00016,New.CleanUp.ReferenceOTU3704:0.02058)0.279.2:0.01078)0.897.21:0.01074)0.103.3:0.00458,(((((((New.CleanUp.ReferenceOTU13215:0.00997,558745:0.00014)0.975.17:0.01766,((224531:0.00851,(218896:0.01779,(796529:0.01114,New.CleanUp.ReferenceOTU7704:0.02154)0.854.18:0.00972)0.857.23:0.01114)0.894.13:0.00973,((979536:0.00014,(1127642:0.00754,627700:0.00493)0.797.9:0.00753)0.921.18:0.00735,(New.CleanUp.ReferenceOTU2766:0.00754,(50491:0.00492,534914:0.00247)0.858.17:0.00494)0.263.5:0.00495)0.703.5:0.00015)0.518.2:0.00579)0.766.17:0.00491,332934:0.00692)0.956.14:0.01085,160412:0.00016)0.516.2:0.00015,(((((4395040:0.00517,665487:0.00224)0.902.21:0.01007,(New.CleanUp.ReferenceOTU6036:0.00433,New.CleanUp.ReferenceOTU3468:0.04107)0.898.21:0.01755)0.831.11:0.0057,(New.CleanUp.ReferenceOTU12895:0.00529,(New.CleanUp.ReferenceOTU5653:0.01821,578443:0.00262)0.955.19:0.01529)0.950.13:0.01094)0.939.9:0.01277,(New.CleanUp.ReferenceOTU16333:0.0165,New.CleanUp.ReferenceOTU16669:0.02016)0.867.15:0.0129)0.744.9:0.00266,((New.CleanUp.ReferenceOTU10921:0.00244,221970:0.00016)0.882.26:0.00858,(769731:0.00014,((New.CleanUp.ReferenceOTU16193:0.00764,243166:0.00509)0.694.6:0.00154,((516306:0.00555,(848677:0.0122,693971:0.00292)0.110:0.00488)0.957.11:0.0123,(511074:0.01008,(579706:0.00014,671400:0.00244)0.966.19:0.00749)0.868.26:0.00015)0.963.11:0.01359)0.975.18:0.01628)0.908.16:0.00853)0.801.13:0.0053)0.807.11:0.00481)0.410.2:0.01076,((((New.CleanUp.ReferenceOTU258:0.06296,(New.CleanUp.ReferenceOTU4006:0.02009,New.CleanUp.ReferenceOTU6550:0.02027)0.768.13:0.0176)0.077:0.00015,(((New.CleanUp.ReferenceOTU12081:0.01287,((((137789:0.01842,New.CleanUp.ReferenceOTU4137:0.03952)0.898.22:0.01024,579143:0.00014)0.921.19:0.00986,((New.CleanUp.ReferenceOTU1404:0.00975,(((((New.CleanUp.ReferenceOTU11103:0.01824,(819659:0.00016,New.CleanUp.ReferenceOTU14762:0.01517)0.878.17:0.00489)0.753.12:0.00261,(New.CleanUp.ReferenceOTU3055:0.01033,2245713:0.02131)0.832.12:0.00488)0.850.26:0.00482,((New.CleanUp.ReferenceOTU4106:0.00518,4367292:0.01566)0.785.7:0.00345,(New.CleanUp.ReferenceOTU13501:0.01805,New.CleanUp.ReferenceOTU1812:0.00951)0.775.9:0.00556)0.962.19:0.01246)0.877.25:0.00016,New.CleanUp.ReferenceOTU9672:0.01001)0.888.23:0.00546,((New.CleanUp.ReferenceOTU3367:0.04901,((New.CleanUp.ReferenceOTU6247:0.00963,(New.CleanUp.ReferenceOTU13903:0.00445,New.CleanUp.ReferenceOTU12091:0.02601)0.921.20:0.01229)0.867.16:0.00761,((New.CleanUp.ReferenceOTU3354:0.00712,587047:0.00283)0.923.20:0.01031,((836505:0.00015,((1111565:0.00244,New.CleanUp.ReferenceOTU8220:0.00244)0.909.18:0.0076,New.CleanUp.ReferenceOTU7996:0.00993)0.386.3:0.00491)0.918.27:0.00232,553939:0.00758)0.844.19:0.00528)0.893.13:0.00687)0.742.12:0.00379)0.750.15:0.00228,(New.CleanUp.ReferenceOTU15701:0.00015,(806959:0.00016,(New.CleanUp.ReferenceOTU5100:0.00741,4434810:0.00014)0.928.15:0.00492)0.963.12:0.00741)0.871.23:0.00492)0.956.15:0.01265)0.626.2:0.00747)0.744.10:0.00282,(((New.CleanUp.ReferenceOTU8670:0.02705,(New.CleanUp.ReferenceOTU9546:0.00895,(New.CleanUp.ReferenceOTU1239:0.01748,New.CleanUp.ReferenceOTU5464:0.01415)0.153.3:0.00732)0.871.24:0.00947)0.738.13:0.00243,138346:0.00522)0.849.12:0.00529,(New.CleanUp.ReferenceOTU5417:0.02233,(728545:0.00607,(New.CleanUp.ReferenceOTU1711:0.00482,4377645:0.00763)0.962.20:0.01448)0.301.2:0.00284)0.940.15:0.01214)0.821.7:0.00474)0.863.19:0.00541)0.938.17:0.01094,((New.CleanUp.ReferenceOTU13275:0.01896,((562807:0.0074,(New.CleanUp.ReferenceOTU9901:0.00016,(New.CleanUp.ReferenceOTU8416:0.01291,(893238:0.01137,(862901:0.01675,New.CleanUp.ReferenceOTU15450:0.01043)0.924.18:0.0122)0.922.16:0.00964)0.895.20:0.00727)0.889.23:0.00014)0.286:0.00244,1102642:0.0129)0.865.22:0.00922)0.819.10:0.00694,(((New.CleanUp.ReferenceOTU16236:0.00998,((740115:0.00491,(205635:0.00014,356083:0.00014)0.917.21:0.00015)0.876.18:0.00015,New.CleanUp.ReferenceOTU2674:0.01251)0.870.18:0.00657)0.648.5:0.00015,205900:0.00323)0.722.10:0.00526,(New.CleanUp.ReferenceOTU9540:0.03006,(New.CleanUp.ReferenceOTU3439:0.02215,(New.CleanUp.ReferenceOTU2789:0.01575,1096660:0.01216)0.827.14:0.00805)0.021.2:0.0101)0.770.10:0.00451)0.856.20:0.00648)0.786.7:0.00443)0.824.8:0.00493)0.380.2:0.0025,New.CleanUp.ReferenceOTU5012:0.00016)0.897.22:0.01144,(New.CleanUp.ReferenceOTU3479:0.00889,563157:0.02858)0.852.21:0.00899)0.903.27:0.01366)0.673.2:0.00477,(570595:0.01539,((New.CleanUp.ReferenceOTU13283:0.03384,(814826:0.00014,560359:0.00739)0.989.22:0.0356)0.182:0.0111,(New.CleanUp.ReferenceOTU2430:0.04083,New.CleanUp.ReferenceOTU485:0.01804)0.912.25:0.017)0.829.9:0.00824)0.933.20:0.01244)0.768.14:0.00016,(641188:0.0114,(4367286:0.01961,575999:0.00941)0.902.22:0.01451)0.969.21:0.0188)0.863.20:0.01035)0.871.25:0.01302,New.CleanUp.ReferenceOTU1102:0.02365)0.580.2:0.01115)0.805.13:0.00937,(((1141575:0.01258,(729145:0.00153,(224203:0.00488,350446:0.0049)0.772.15:0.00102)0.929.17:0.01226)0.794.10:0.00535,895223:0.00558)0.901.13:0.00773,((736463:0.00751,(825569:0.03464,(4389971:0.00704,(222087:0.00767,(849872:0.02836,((New.CleanUp.ReferenceOTU10015:0.00014,(New.CleanUp.ReferenceOTU1679:0.01263,226049:0.00016)0.973.16:0.00742)0.876.19:0.00492,1134459:0.0025)0.697.2:0.00256)0.833.11:0.01764)0.831.12:0.01225)0.050:0.00672)0.855.19:0.00836)0.726.4:0.00233,(1092813:0.01805,New.CleanUp.ReferenceOTU5414:0.00015)0.943.27:0.00705)0.954.15:0.00015)0.804.5:0.00569)0.929.18:0.01377,((692246:0.01407,((New.CleanUp.ReferenceOTU9476:0.0358,(New.CleanUp.ReferenceOTU7311:0.04375,4339765:0.03201)0.519.4:0.00936)0.895.21:0.01755,(729865:0.00245,New.CleanUp.ReferenceOTU16505:0.00015)0.936.17:0.02415)0.942.20:0.02595)0.085.3:0.00486,713738:0.04903)0.452.3:0.00493)0.847.10:0.02236)0.945.12:0.02704)0.775.10:0.00833)0.133:0.01242)0.881.21:0.01753)0.857.24:0.00924,(((254852:0.02807,(New.CleanUp.ReferenceOTU14621:0.02632,240752:0.00529)0.768.15:0.00035)0.875.16:0.01979,((((2281137:0.00014,(((New.CleanUp.ReferenceOTU4934:0.00218,(((New.CleanUp.ReferenceOTU13849:0.01249,627179:0.00962)0.843.10:0.00679,659493:0.00809)0.887.22:0.00749,807622:0.01791)0.998.17:0.00016)0.877.26:0.00714,(624858:0.00749,(New.CleanUp.ReferenceOTU11190:0.00605,339544:0.01677)0.881.22:0.01144)0.135.2:0.00305)0.806.20:0.00601,590747:0.00844)0.422:0.00919)0.995.13:0.04429,((((New.CleanUp.ReferenceOTU4395:0.00499,New.CleanUp.ReferenceOTU11917:0.01807)0.759.19:0.00236,New.CleanUp.ReferenceOTU14812:0.02103)0.750.16:0.00244,4473587:0.00267)0.756.15:0.00274,(((((New.CleanUp.ReferenceOTU1000:0.00791,(New.CleanUp.ReferenceOTU5860:0.00495,4433409:0.00014)0.876.20:0.00832)0.952.16:0.0141,90000:0.00285)0.107.2:0.00508,(((249598:0.00016,(3897235:0.0102,New.CleanUp.ReferenceOTU12149:0.00497)0.868.27:0.00503)0.964.14:0.00754,(4419173:0.00495,((New.CleanUp.ReferenceOTU16169:0.00493,New.CleanUp.ReferenceOTU7987:0.00245)0.876.21:0.00509,(2315543:0.00014,666390:0.00244)0.890.26:0.0075)0.984.17:0.01571)0.918.28:0.00751)0.451.3:0.00014,628225:0.00015)0.816.8:0.00451)0.860.12:0.00543,(3162500:0.00243,(4398257:0.00248,621571:0.00245)0.976.18:0.01294)0.924.19:0.0076)0.670.4:0.00016,560478:0.01827)0.814.10:0.00471)0.973.17:0.03181)0.818.10:0.01195,((828752:0.0176,New.CleanUp.ReferenceOTU11393:0.00592)0.892.28:0.02821,(New.CleanUp.ReferenceOTU16093:0.02829,4465887:0.00633)0.987.15:0.03827)0.991.19:0.05291)0.431.3:0.00671,(678904:0.02939,((((((279384:0.00014,(818976:0.00487,4342316:0.00241)0.728.9:0.00016)0.974.14:0.00015,(4309488:0.00764,((((249138:0.0128,612580:0.00236)0.914.16:0.00761,(New.CleanUp.ReferenceOTU326:0.02052,(4461506:0.01535,(New.CleanUp.ReferenceOTU5126:0.00982,(New.CleanUp.ReferenceOTU10865:0.00014,4322512:0.00014)0.978.14:0.01528)0.859.20:0.00014)0.923.21:0.00741)0.780.13:0.00014)0.873.12:0.00485,830338:0.00244)0.893.14:0.00491,247010:0.00248)0.882.27:0.00495)0.867.17:0.00475)0.793.9:0.00242,(152150:0.00487,(((663880:0.00736,(New.CleanUp.ReferenceOTU9998:0.00784,((664216:0.00014,(547608:0.00495,1107346:0.00487)0.954.16:0.01003)0.900.20:0.00487,697989:0.00015)0.858.18:0.00492)0.885.23:0.00523)0.907.26:0.00015,582611:0.00997)0.861.11:0.00525,((735782:0.00241,(696957:0.00298,4405449:0.02035)0.898.23:0.01018)0.797.10:0.00249,(548079:0.00487,(226364:0.00015,683649:0.00487)0.542.3:0.00479)0.763.20:0.00246)0.854.19:0.00557)0.928.16:0.00924)0.861.12:0.00592)0.750.17:0.00338,(((New.CleanUp.ReferenceOTU13486:0.02326,4342309:0.01859)0.706.6:0.00466,(New.CleanUp.ReferenceOTU859:0.02021,((New.CleanUp.ReferenceOTU3424:0.00861,818190:0.02563)0.505:0.0036,(New.CleanUp.ReferenceOTU6158:0.00755,1032520:0.01013)0.832.13:0.00665)0.871.26:0.01047)0.648.6:0.00218)0.291:0.00705,New.CleanUp.ReferenceOTU3374:0.0351)0.726.5:0.00369)0.505.2:0.00659,New.CleanUp.ReferenceOTU486:0.03438)0.803.11:0.00637,((((New.CleanUp.ReferenceOTU1727:0.0046,4373080:0.00532)0.954.17:0.01281,((4363845:0.00741,4366403:0.00492)0.780.14:0.00259,207011:0.03561)0.677.3:0.00014)0.999.20:0.04025,(((551480:0.00747,(4297666:0.01525,New.CleanUp.ReferenceOTU4605:0.00016)0.889.24:0.00492)0.747.15:0.00243,(((806063:0.00997,(4336201:0.00748,(New.CleanUp.ReferenceOTU16146:0.00015,1876538:0.00489)0.941.11:0.0076)0.454.2:0.00474)0.766.18:0.00014,((New.CleanUp.ReferenceOTU9749:0.00977,(New.CleanUp.ReferenceOTU1158:0.00562,(New.CleanUp.ReferenceOTU8143:0.01312,New.CleanUp.ReferenceOTU9254:0.00758)0.889.25:0.01069)0.009:0.00896)0.865.23:0.01167,(New.CleanUp.ReferenceOTU4103:0.01344,((New.CleanUp.ReferenceOTU2916:0.01309,((3621721:0.00014,577215:0.00243)0.869.13:0.00503,((141861:0.00015,510646:0.00992)0.883.22:0.00016,((New.CleanUp.ReferenceOTU11058:0.00748,((814295:0.00015,(New.CleanUp.ReferenceOTU2636:0.01063,(978693:0.00188,New.CleanUp.ReferenceOTU10672:0.01311)0.933.21:0.01085)0.841.18:0.00502)0.762.15:0.00247,New.CleanUp.ReferenceOTU15376:0.0101)0.750.18:0.0026)0.945.13:0.01047,(New.CleanUp.ReferenceOTU14788:0.00016,(1125708:0.00739,3225782:0.00248)0.313.2:0.00493)0.780.15:0.00241)0.871.27:0.0051)0.767.16:0.00518)0.834.19:0.00515)0.789.16:0.00576,592682:0.0104)0.762.16:0.00443)0.462.2:0.00283)0.778.19:0.00304)0.955.20:0.01,(((4361327:0.00241,(4428562:0.00243,588367:0.00014)0.969.22:0.01002)0.878.18:0.00507,(281593:0.00489,(687206:0.00014,(3937258:0.00014,4447049:0.00243)0.851.19:0.00243)0.646.5:0.00016)0.790.12:0.0024)0.812.11:0.00486,(((294067:0.01162,((1129363:0.00497,114367:0.00014)0.797.11:0.00387,(New.CleanUp.ReferenceOTU6883:0.02062,New.CleanUp.ReferenceOTU909:0.00015)0.777.7:0.00354)0.895.22:0.00995)0.759.20:0.00346,696105:0.00015)0.886.30:0.00718,New.CleanUp.ReferenceOTU14068:0.0105)0.865.24:0.00756)0.686.6:0.00014)0.808.7:0.00249)0.867.18:0.00511,(((New.CleanUp.ReferenceOTU749:0.00244,4308300:0.00015)0.834.20:0.00551,New.CleanUp.ReferenceOTU13998:0.01463)0.856.21:0.00521,((155455:0.01655,(New.CleanUp.ReferenceOTU7705:0.01402,(509916:0.02643,((((New.CleanUp.ReferenceOTU13995:0.00769,(171397:0.00503,(103211:0.00014,2126958:0.00737)0.866.21:0.00489)0.938.18:0.01031)0.867.19:0.00739,((((213767:0.00489,(279436:0.00014,353816:0.00487)0.164:0.00016)0.916.25:0.00493,512304:0.00014)0.940.16:0.00743,212764:0.00014)0.917.22:0.00731,((((New.CleanUp.ReferenceOTU5389:0.01174,(238914:0.00016,55946:0.00487)0.826.18:0.01084)0.851.20:0.00514,(113607:0.00015,(New.CleanUp.ReferenceOTU4955:0.01268,4424552:0.0049)0.697.3:0.00252)0.943.28:0.00654)0.541.2:0.00014,447341:0.00573)0.751.13:0.0049,((New.CleanUp.ReferenceOTU7409:0.00497,(New.CleanUp.ReferenceOTU4519:0.00395,New.CleanUp.ReferenceOTU6089:0.0205)0.782.16:0.00363)0.575.3:0.00014,(((4432930:0.00992,((726866:0.00015,(364180:0.00735,(211578:0.00014,881442:0.00243)0.320.5:0.00014)0.910.14:0.00492)0.543.4:0.00014,130295:0.0074)0.322.4:0.00492)0.874.23:0.00014,(New.CleanUp.ReferenceOTU6415:0.00753,(4297673:0.00016,((1110182:0.00489,(4451552:0.00014,(238020:0.00243,New.CleanUp.ReferenceOTU11570:0.00735)0.470:0.00014)0.981.9:0.00014)0.971.18:0.00997,(((151008:0.00016,New.CleanUp.ReferenceOTU7479:0.00735)0.924.20:0.00478,((New.CleanUp.ReferenceOTU4242:0.00243,4401528:0.00011)0.750.19:0.00246,(3854083:0.00015,(246449:0.00334,(New.CleanUp.ReferenceOTU4696:0.00488,593400:0.00014)0.959.19:0.01235)0.951.13:0.0095)0.135.3:0.00817)0.664.3:0.01107)1.000.41:0.00014,1120231:0.00488)0.517.5:0.00015)0.913.18:0.0054)0.869.14:0.00015)0.842.28:0.0024)0.531:0.00015,(244820:0.00015,(1145649:0.00241,New.CleanUp.ReferenceOTU5654:0.00751)0.795.10:0.00249)0.980.19:0.00988)0.893.15:0.00479)0.916.26:0.0093)0.656.5:0.00573)0.890.27:0.00015)0.827.15:0.00242,868045:0.00016)0.873.13:0.00477,(((2017429:0.01269,(New.CleanUp.ReferenceOTU3408:0.00243,627902:0.00014)0.954.18:0.00999)0.757.12:0.00253,New.CleanUp.ReferenceOTU9376:0.00998)0.459.4:0.0049,4308259:0.00489)0.994.13:0.00016)0.748.7:0.00729)0.773.16:0.00355)0.424:0.00483)0.310:0.00531,New.CleanUp.ReferenceOTU2750:0.02085)0.765.9:0.00016)0.915.17:0.00549)0.729.8:0.00369)0.820.14:0.01282,((((New.CleanUp.ReferenceOTU1466:0.01015,((New.CleanUp.ReferenceOTU12500:0.00015,(New.CleanUp.ReferenceOTU14763:0.01449,(213061:0.00514,(New.CleanUp.ReferenceOTU6489:0.01034,568934:0.00773)0.826.19:0.00493)0.953.16:0.01219)0.951.14:0.01443)0.945.14:0.01274,(373243:0.00505,(New.CleanUp.ReferenceOTU9006:0.00761,4321498:0.01276)0.765.10:0.00216)0.934.18:0.01232)0.742.13:0.00242)0.822.10:0.00752,New.CleanUp.ReferenceOTU16264:0.0145)0.738.14:0.00453,(809387:0.01218,(New.CleanUp.ReferenceOTU8508:0.0142,((New.CleanUp.ReferenceOTU6654:0.01259,(New.CleanUp.ReferenceOTU15888:0.00273,(New.CleanUp.ReferenceOTU8013:0.00015,535173:0.00739)0.955.21:0.01778)0.857.25:0.01175)0.493.5:0.01805,(New.CleanUp.ReferenceOTU1863:0.02425,New.CleanUp.ReferenceOTU2573:0.00957)0.845.16:0.00899)0.481:0.00918)0.929.19:0.0147)0.839.16:0.00634)0.876.22:0.00746,171166:0.00376)0.984.18:0.02759)0.289.3:0.00742)0.853.19:0.02161)0.990.17:0.05167)0.982.22:0.04437)0.674.4:0.0107,(New.CleanUp.ReferenceOTU12577:0.09582,(((((78648:0.00244,78839:0.03813)0.731.9:0.00236,(1146318:0.00014,New.CleanUp.ReferenceOTU14212:0.00744)0.991.20:0.02103)0.926.16:0.01243,((1111496:0.01768,(242467:0.00015,2578357:0.00751)0.859.21:0.00667)0.764.14:0.00387,(812496:0.00256,210306:0.00746)0.745.10:0.00227)0.944.24:0.0136)0.755.15:0.00517,(573298:0.00015,(203969:0.02349,(114356:0.00763,1109902:0.00235)0.877.27:0.00497)0.623.4:0.00014)0.941.12:0.01957)0.997.22:0.05764,(((((((877952:0.00499,(New.CleanUp.ReferenceOTU14389:0.00496,4306228:0.01546)0.836.15:0.00496)0.848.20:0.00741,(223904:0.00016,(((220201:0.00015,(New.CleanUp.ReferenceOTU7811:0.00979,38048:0.00138)0.820.15:0.00123)0.887.23:0.00496,(New.CleanUp.ReferenceOTU3391:0.00016,(1142733:0.01562,615907:0.00634)0.850.27:0.00613)0.951.15:0.00743)0.777.8:0.0024,((((817066:0.01018,(806280:0.0024,(New.CleanUp.ReferenceOTU4463:0.01003,217472:0.00246)1.000.42:0.00015)0.866.22:0.00493)0.963.13:0.00015,New.CleanUp.ReferenceOTU10679:0.01512)0.790.13:0.00488,((New.CleanUp.ReferenceOTU3240:0.00014,4354098:0.00238)0.231.2:0.00503,250674:0.01261)0.661.3:0.00514)0.982.23:0.00011,1110792:0.01517)0.896.28:0.00998)0.432.2:0.00015)0.992.16:0.00016)0.958.14:0.01274,(New.CleanUp.ReferenceOTU5394:0.0101,109694:0.00753)0.854.20:0.00508)0.858.19:0.00483,New.CleanUp.ReferenceOTU3376:0.00014)0.914.17:0.0079,((1108124:0.01526,636026:0.01802)0.835.17:0.00016,((((((226552:0.00487,525805:0.00738)0.919.30:0.00014,(151729:0.01255,((354224:0.00126,(((291945:0.00015,(223625:0.00014,(New.CleanUp.ReferenceOTU729:0.00255,211201:0.00235)0.908.17:0.00747)0.847.11:0.00478)0.875.17:0.00512,(550247:0.00491,772561:0.01025)0.719.7:0.00241)0.891.19:0.00887,512382:0.0053)0.873.14:0.01021)0.311.3:0.0025,(238672:0.00132,811720:0.01173)0.896.29:0.00628)0.881.23:0.00609)0.053.2:0.00014)0.807.12:0.00471,(512197:0.00498,((223415:0.02107,((224638:0.02138,221708:0.00489)0.927.11:0.00769,744237:0.00016)0.659.6:0.00241)0.032:0.00242,791077:0.00483)0.747.16:0.00253)0.894.14:0.00783)0.643.2:0.00506,221964:0.00326)0.931.23:0.0142,(((211922:0.00248,(521208:0.00502,1132680:0.01533)0.759.21:0.00243)0.732.9:0.00256,(356442:0.00244,1107499:0.00012)0.787.16:0.00234)0.577.3:0.00501,(1108199:0.01035,665808:0.00218)0.923.22:0.00773)0.749.8:0.00252)0.491.3:0.00014,1857346:0.00748)0.899.11:0.00499)0.911.17:0.00959)0.771.10:0.00624,((((((810198:0.00248,(((512006:0.01016,((237338:0.01305,(278437:0.00247,4463044:0.00015)0.956.16:0.01312)0.821.8:0.0049,(New.CleanUp.ReferenceOTU9918:0.02126,((((New.CleanUp.ReferenceOTU4260:0.00669,((212239:0.00014,(151716:0.00014,New.CleanUp.ReferenceOTU9315:0.00246)0.916.27:0.00497)0.904.12:0.00016,(878161:0.00247,250794:0.00015)0.602.4:0.00745)0.960.15:0.01232)0.863.21:0.00643,(839128:0.00016,4457840:0.01009)0.860.13:0.00014)0.863.22:0.00504,(809880:0.00755,45591:0.00496)0.926.17:0.00762)0.871.28:0.005,630172:0.00249)0.861.13:0.00506)0.741.9:0.00255)0.954.19:0.00758)0.480.2:0.00014,(((846667:0.01135,New.CleanUp.ReferenceOTU8572:0.03643)0.901.14:0.01199,New.CleanUp.ReferenceOTU8615:0.01808)0.452.4:0.00015,(511685:0.00591,(New.CleanUp.ReferenceOTU13149:0.00015,(New.CleanUp.ReferenceOTU2205:0.00246,697769:0.00014)0.969.23:0.01527)0.978.15:0.0182)0.969.24:0.01799)0.932.15:0.00813)0.809.8:0.00248,1003326:0.00015)0.771.11:0.00248)0.877.28:0.00498,(4359887:0.00016,((1105204:0.02995,649098:0.00015)0.281:0.00249,((24040:0.00014,4341711:0.00747)0.982.24:0.01266,846759:0.00015)0.957.12:0.01031)0.872.18:0.00505)0.906.20:0.00014)0.012.2:0.00249,225406:0.02131)0.957.13:0.01289,(((1125423:0.00015,(218730:0.01026,(112804:0.00245,151283:0.00505)0.913.19:0.0078)0.938.19:0.01027)0.908.18:0.00497,4401025:0.00015)0.927.12:0.00501,(1145745:0.00015,((156611:0.00015,((New.CleanUp.ReferenceOTU2788:0.00296,(New.CleanUp.ReferenceOTU10276:0.00503,1048996:0.00499)0.949.15:0.01259)0.967.14:0.01495,((((((672252:0.00501,(793702:0.00506,New.CleanUp.ReferenceOTU4458:0.0024)0.918.29:0.00759)0.923.23:0.00763,1063682:0.0025)0.774.15:0.00242,767415:0.005)0.883.23:0.00506,((((742110:0.00744,((New.CleanUp.ReferenceOTU14755:0.00246,566996:0.00014)0.950.14:0.00753,(857113:0.00246,641818:0.00014)0.962.21:0.00752)0.887.24:0.00015)0.962.22:0.01044,((((New.CleanUp.ReferenceOTU1480:0.00762,New.CleanUp.ReferenceOTU2922:0.01268)0.759.22:0.00264,742260:0.01257)0.858.20:0.0051,New.CleanUp.ReferenceOTU13477:0.01814)0.893.16:0.00803,553387:0.00491)0.770.11:0.00249)0.749.9:0.00237,545180:0.00506)0.756.16:0.00242,(1133624:0.00746,((221248:0.00014,(104326:0.0105,4367782:0.00477)0.841.19:0.01036)0.769.12:0.00684,(New.CleanUp.ReferenceOTU14480:0.00775,New.CleanUp.ReferenceOTU2431:0.02437)0.774.16:0.0039)0.807.13:0.00406)0.456.5:0.00014)0.863.23:0.005)0.850.28:0.00489,(((568398:0.00242,(150977:0.00749,559379:0.00014)0.875.18:0.00504)0.980.20:0.01292,1135983:0.0024)0.785.8:0.00256,209825:0.00247)0.914.18:0.00014)0.482:0.00676,1130140:0.00599)0.611:0.00528)0.882.28:0.00828)0.950.15:0.01004,239787:0.00014)0.975.19:0.01268)0.961.19:0.00752)0.897.23:0.00016)0.881.24:0.00926,(3116364:0.02373,3709:0.01117)0.836.16:0.00575)0.865.25:0.00884,285726:0.01719)0.927.13:0.01498)0.429.2:0.00088,New.CleanUp.ReferenceOTU9177:0.04279)0.895.23:0.02286)0.909.19:0.0341)0.623.5:0.01565)0.946.15:0.0265)0.668.4:0.00016,((609236:0.12028,(New.CleanUp.ReferenceOTU4553:0.11872,((New.CleanUp.ReferenceOTU10182:0.04193,(New.CleanUp.ReferenceOTU14434:0.00644,(New.CleanUp.ReferenceOTU618:0.02694,517884:0.02246)0.845.17:0.00813)0.970.19:0.06358)0.982.25:0.06836,New.CleanUp.ReferenceOTU7668:0.17822)0.125:0.01972)0.829.10:0.02432)0.935.21:0.03848,(((((628318:0.00015,(New.CleanUp.ReferenceOTU15976:0.00245,537655:0.00245)0.791.8:0.00495)0.868.28:0.00976,183441:0.05341)0.558.3:0.01168,((102911:0.00016,((173004:0.00015,4275176:0.00491)0.990.18:0.01547,(111105:0.00746,328951:0.00014)0.753.13:0.00247)0.871.29:0.00489)0.807.14:0.01221,(984280:0.00014,(1473:0.00016,4460870:0.00492)0.996.18:0.01522)1.000.43:0.0347)0.749.10:0.00429)0.998.18:0.0729,(((New.CleanUp.ReferenceOTU14498:0.01998,(((New.CleanUp.ReferenceOTU608:0.0127,New.CleanUp.ReferenceOTU2098:0.01444)0.176:0.00444,New.CleanUp.ReferenceOTU11422:0.00341)0.900.21:0.00752,(New.CleanUp.ReferenceOTU5535:0.02033,(New.CleanUp.ReferenceOTU1827:0.00362,New.CleanUp.ReferenceOTU3605:0.02618)0.497:0.00642)0.850.29:0.00014)0.886.31:0.00515)0.850.30:0.00585,343998:0.00501)0.666.3:0.00171,(New.CleanUp.ReferenceOTU9706:0.04555,New.CleanUp.ReferenceOTU12996:0.00755)0.802.14:0.00606)1.000.44:0.10339)0.884.22:0.02731,((4443285:0.08009,4017244:0.1154)0.581.2:0.03624,(New.CleanUp.ReferenceOTU1942:0.11713,(776622:0.0034,16101:0.00941)0.988.12:0.04773)0.034:0.00572)0.849.13:0.01617)0.720.5:0.01229)0.616.3:0.00228)0.948.20:0.02094,(((((New.CleanUp.ReferenceOTU11891:0.00802,New.CleanUp.ReferenceOTU14851:0.02086)0.971.19:0.05407,(New.CleanUp.ReferenceOTU8676:0.01464,4456187:0.02361)0.969.25:0.05621)0.994.14:0.07286,((484439:0.11833,((New.CleanUp.ReferenceOTU10372:0.0259,244070:0.01233)0.967.15:0.05942,(New.CleanUp.ReferenceOTU12820:0.02774,New.CleanUp.ReferenceOTU15029:0.06938)0.996.19:0.08255)0.568.2:0.00674)0.841.20:0.03075,(((68345:0.0137,(754684:0.00246,(4010832:0.02107,4391913:0.00014)0.854.21:0.00503)0.706.7:0.0259)1.000.45:0.10576,(New.CleanUp.ReferenceOTU6921:0.04546,(2365945:0.01532,(2941399:0.00946,3121406:0.01833)0.812.12:0.01287)0.405:0.03174)0.947.13:0.05279)0.393.4:0.02353,1676409:0.04195)0.894.15:0.03429)0.700.6:0.0149)0.770.12:0.01382,(((136265:0.07447,(New.CleanUp.ReferenceOTU4487:0.01751,(1133738:0.00418,(((New.CleanUp.ReferenceOTU2211:0.03101,New.CleanUp.ReferenceOTU8849:0.00688)0.777.9:0.00542,(4424841:0.00015,((1064646:0.01738,4327003:0.02049)0.718.6:0.00324,((797182:0.00014,1031581:0.01816)0.955.22:0.01521,1057310:0.00015)0.792.15:0.0044)0.986.12:0.01741)0.864.26:0.00916)0.885.24:0.00879,((New.CleanUp.ReferenceOTU15465:0.00918,New.CleanUp.ReferenceOTU12514:0.03036)0.630.2:0.0068,(New.CleanUp.ReferenceOTU307:0.02745,((1126288:0.00015,1140351:0.03781)0.975.20:0.01541,New.CleanUp.ReferenceOTU8938:0.00253)0.863.24:0.01357)0.777.10:0.00466)0.942.21:0.01201)0.768.16:0.00473)0.861.14:0.0432)0.998.19:0.11731)0.823.11:0.02351,(549759:0.11896,(New.CleanUp.ReferenceOTU3197:0.18478,194035:0.15484)0.823.12:0.05457)0.902.23:0.04873)0.827.16:0.04344,239797:0.15748)0.201:0.00015)0.848.21:0.0086,((((((((New.CleanUp.ReferenceOTU1528:0.00958,New.CleanUp.ReferenceOTU961:0.0253)0.817.13:0.00813,(New.CleanUp.ReferenceOTU7312:0.01943,(New.CleanUp.ReferenceOTU14590:0.01408,((New.CleanUp.ReferenceOTU14644:0.00804,New.CleanUp.ReferenceOTU2146:0.01553)0.869.15:0.0112,((79553:0.01127,New.CleanUp.ReferenceOTU8750:0.01319)0.944.25:0.01857,(New.CleanUp.ReferenceOTU1518:0.01503,(836968:0.02296,New.CleanUp.ReferenceOTU7629:0.00349)0.853.20:0.00573)0.813.9:0.00014)0.650.2:0.00832)0.707.2:0.00579)0.950.16:0.02441)0.943.29:0.02328)0.999.21:0.07337,(((New.CleanUp.ReferenceOTU7215:0.02551,487233:0.01008)0.987.16:0.0436,((((((New.CleanUp.ReferenceOTU12736:0.01478,(902219:0.00961,(New.CleanUp.ReferenceOTU11771:0.01523,1069478:0.01291)0.738.15:0.00343)0.990.19:0.02312)0.981.10:0.00015,((4427332:0.00986,566964:0.00244)0.914.19:0.00015,(928195:0.01239,(904994:0.02081,New.CleanUp.ReferenceOTU850:0.03033)0.947.14:0.02127)0.983.20:0.00016)0.945.15:0.00784)0.628.2:0.0056,((New.CleanUp.ReferenceOTU13256:0.02114,(New.CleanUp.ReferenceOTU3978:0.04448,(568015:0.04379,New.CleanUp.ReferenceOTU14890:0.01502)0.684.4:0.0028)0.734.11:0.00752)0.819.11:0.00781,New.CleanUp.ReferenceOTU9695:0.03066)0.902.24:0.01119)0.746.9:0.00284,306910:0.00985)0.677.4:0.01369,New.CleanUp.ReferenceOTU13945:0.02707)0.862.20:0.01185,(1127856:0.01403,(1111645:0.02503,(New.CleanUp.ReferenceOTU15784:0.04066,(New.CleanUp.ReferenceOTU10953:0.03607,New.CleanUp.ReferenceOTU5826:0.00542)0.907.27:0.01929)0.868.29:0.01666)0.996.20:0.05369)0.726.6:0.01006)0.945.16:0.02084)0.922.17:0.0244,((New.CleanUp.ReferenceOTU15767:0.00495,New.CleanUp.ReferenceOTU9322:0.0222)0.990.20:0.05647,(1140241:0.03623,247851:0.0317)0.934.19:0.03032)0.895.24:0.0217)0.159.3:0.00653)0.592:0.00367,(New.CleanUp.ReferenceOTU1957:0.01064,((((New.CleanUp.ReferenceOTU14290:0.02393,254133:0.00016)0.783.6:0.01699,(New.CleanUp.ReferenceOTU3977:0.01244,New.CleanUp.ReferenceOTU9656:0.01651)0.868.30:0.00881)0.752.17:0.00389,(New.CleanUp.ReferenceOTU9445:0.00016,235803:0.00741)0.972.15:0.00016)0.852.22:0.00772,New.CleanUp.ReferenceOTU15680:0.02747)0.734.12:0.00535)0.990.21:0.03852)0.933.22:0.02333,New.CleanUp.ReferenceOTU9801:0.13622)0.758.17:0.0077,(((1113667:0.0266,(((709870:0.02123,New.CleanUp.ReferenceOTU4879:0.00449)0.980.21:0.02117,((790527:0.00015,(((New.CleanUp.ReferenceOTU6467:0.01822,842848:0.0038)0.765.11:0.00385,(825693:0.00014,837977:0.0049)0.999.22:0.02664)1.000.46:0.00015,((807594:0.0066,New.CleanUp.ReferenceOTU10009:0.00576)0.748.8:0.0081,137180:0.02504)0.519.5:0.01158)0.901.15:0.00223)0.985.13:0.01545,(570974:0.01433,New.CleanUp.ReferenceOTU6227:0.05653)0.810.7:0.00613)0.918.30:0.01096)0.994.15:0.03642,New.CleanUp.ReferenceOTU11151:0.02982)0.880.24:0.0113)0.764.15:0.00662,((New.CleanUp.ReferenceOTU7184:0.01215,(((1112858:0.02848,(((New.CleanUp.ReferenceOTU9272:0.01432,(New.CleanUp.ReferenceOTU5576:0.0143,(New.CleanUp.ReferenceOTU13975:0.00609,(((((New.CleanUp.ReferenceOTU2426:0.01161,((396978:0.00432,(New.CleanUp.ReferenceOTU8199:0.02418,1089504:0.01325)0.840.17:0.00561)0.846.20:0.00582,New.CleanUp.ReferenceOTU16403:0.00904)0.865.26:0.00521)0.588.3:0.00015,(New.CleanUp.ReferenceOTU2733:0.02108,(80475:0.01564,(New.CleanUp.ReferenceOTU10799:0.0099,New.CleanUp.ReferenceOTU4898:0.01603)0.790.14:0.01409)0.698.3:0.0066)0.868.31:0.00632)0.857.26:0.00614,(New.CleanUp.ReferenceOTU10322:0.00931,(New.CleanUp.ReferenceOTU5472:0.02963,(4194148:0.00016,(1118192:0.01032,New.CleanUp.ReferenceOTU7597:0.02146)0.838.10:0.00489)0.890.28:0.00015)0.940.17:0.01125)0.809.9:0.00598)0.943.30:0.01278,(((New.CleanUp.ReferenceOTU1885:0.01259,(994943:0.00996,589772:0.00505)0.748.9:0.00255)0.980.22:0.01744,(871534:0.0088,New.CleanUp.ReferenceOTU10582:0.04923)0.868.32:0.01396)0.468.5:0.00879,(934363:0.04747,(((535432:0.00718,(New.CleanUp.ReferenceOTU6968:0.02958,(932715:0.02235,New.CleanUp.ReferenceOTU4719:0.00394)0.988.13:0.02289)0.927.14:0.00016)0.966.20:0.01369,(New.CleanUp.ReferenceOTU1400:0.01025,447987:0.0023)0.880.25:0.00765)0.741.10:0.00245,(New.CleanUp.ReferenceOTU6491:0.01294,((1059857:0.00251,1104283:0.01254)0.949.16:0.01023,(921635:0.00014,New.CleanUp.ReferenceOTU9188:0.01269)0.880.26:0.00514)0.758.18:0.00232)0.772.16:0.00276)0.983.21:0.01305)0.810.8:0.00015)0.994.16:0.02246)0.802.15:0.00015,(((New.CleanUp.ReferenceOTU14980:0.00648,(New.CleanUp.ReferenceOTU12638:0.02509,360312:0.00665)0.380.3:0.00495)0.957.14:0.01893,(((New.CleanUp.ReferenceOTU11675:0.00014,New.CleanUp.ReferenceOTU8451:0.02096)0.957.15:0.01035,(New.CleanUp.ReferenceOTU8090:0.00014,New.CleanUp.ReferenceOTU2549:0.02694)0.929.20:0.00991)0.957.16:0.01404,(New.CleanUp.ReferenceOTU14951:0.01067,1093166:0.01855)0.899.12:0.01043)0.895.25:0.0119)0.791.9:0.01086,(New.CleanUp.ReferenceOTU1967:0.0314,((927859:0.01413,New.CleanUp.ReferenceOTU8245:0.02346)0.845.18:0.01187,(New.CleanUp.ReferenceOTU4958:0.05661,New.CleanUp.ReferenceOTU8460:0.01713)0.620.2:0.01778)0.554.2:0.00743)0.587:0.01132)0.864.27:0.00895)0.870.19:0.00754)0.571.3:0.00499)0.932.16:0.0161)0.873.15:0.01145,(New.CleanUp.ReferenceOTU13299:0.00777,(New.CleanUp.ReferenceOTU2391:0.01141,New.CleanUp.ReferenceOTU202:0.02739)0.920.18:0.01412)0.419.3:0.00335)0.868.33:0.01029,New.CleanUp.ReferenceOTU2735:0.01338)0.865.27:0.00989)0.052.4:0.00519,(New.CleanUp.ReferenceOTU15097:0.02155,(New.CleanUp.ReferenceOTU14193:0.00467,New.CleanUp.ReferenceOTU8934:0.03653)0.359:0.01764)0.756.17:0.0063)0.856.22:0.0116,(New.CleanUp.ReferenceOTU4286:0.00748,New.CleanUp.ReferenceOTU6259:0.02854)0.773.17:0.00711)0.998.20:0.04354)0.849.14:0.01239,4363651:0.03986)0.243:0.00597)0.999.23:0.05286,((New.CleanUp.ReferenceOTU5242:0.11138,1432:0.0367)0.790.15:0.01392,((New.CleanUp.ReferenceOTU5853:0.0596,((New.CleanUp.ReferenceOTU14634:0.02653,(362406:0.01613,(((1021365:0.00731,1063098:0.01294)0.931.24:0.01033,4416963:0.00014)0.961.20:0.01002,1111257:0.00497)0.819.12:0.0081)0.877.29:0.01639)0.936.18:0.0401,((New.CleanUp.ReferenceOTU10641:0.01046,(New.ReferenceOTU125:0.02829,New.CleanUp.ReferenceOTU9909:0.00078)0.983.22:0.03308)0.874.24:0.01493,((New.CleanUp.ReferenceOTU9732:0.01426,(New.CleanUp.ReferenceOTU9422:0.02611,((New.CleanUp.ReferenceOTU12541:0.02331,New.CleanUp.ReferenceOTU15724:0.01577)0.705.4:0.00424,(New.CleanUp.ReferenceOTU11934:0.00446,((((New.CleanUp.ReferenceOTU11069:0.01335,((New.CleanUp.ReferenceOTU6296:0.01887,(New.CleanUp.ReferenceOTU12475:0.01402,New.CleanUp.ReferenceOTU12699:0.0204)0.729.9:0.01574)0.971.20:0.02793,(New.CleanUp.ReferenceOTU201:0.00301,(244739:0.02029,4377103:0.01358)0.723.10:0.01045)0.895.26:0.01256)0.000.94:0.01232)0.608.2:0.01127,New.CleanUp.ReferenceOTU5584:0.01096)0.903.28:0.01399,(New.CleanUp.ReferenceOTU8802:0.05502,2661155:0.00268)0.760.16:0.00314)0.406.2:0.00516,New.CleanUp.ReferenceOTU3970:0.0136)0.949.17:0.01613)0.918.31:0.01444)0.864.28:0.0075)0.515.4:0.01009)0.930.21:0.022,New.CleanUp.ReferenceOTU9361:0.0196)0.889.26:0.01686)0.992.17:0.07028)0.961.21:0.03976)0.000.95:0.00016,((738462:0.12941,((((((New.CleanUp.ReferenceOTU14787:0.04287,(New.CleanUp.ReferenceOTU10890:0.01453,((New.CleanUp.ReferenceOTU16082:0.00014,(New.CleanUp.ReferenceOTU4964:0.01833,New.CleanUp.ReferenceOTU2501:0.01112)0.948.21:0.01498)0.981.11:0.01884,(New.CleanUp.ReferenceOTU1795:0.01704,(New.CleanUp.ReferenceOTU7019:0.01093,(1105901:0.01929,(New.CleanUp.ReferenceOTU7607:0.01044,(New.CleanUp.ReferenceOTU9235:0.012,New.CleanUp.ReferenceOTU2937:0.0316)0.926.18:0.01437)0.876.23:0.00788)0.811.12:0.00882)0.864.29:0.01502)0.683.4:0.00422)0.846.21:0.00646)0.893.17:0.00907)0.800.9:0.00829,New.CleanUp.ReferenceOTU5347:0.0099)0.964.15:0.01617,(((New.CleanUp.ReferenceOTU3002:0.01123,New.CleanUp.ReferenceOTU14797:0.02307)0.064.2:0.00216,New.CleanUp.ReferenceOTU37:0.00841)0.877.30:0.00663,(New.CleanUp.ReferenceOTU4471:0.00229,New.CleanUp.ReferenceOTU8547:0.01859)0.952.17:0.01282)0.637.3:0.00028)0.893.18:0.00558,New.CleanUp.ReferenceOTU9626:0.01158)0.078:0.00014,New.CleanUp.ReferenceOTU9463:0.02168)0.811.13:0.01017,(New.CleanUp.ReferenceOTU6589:0.02439,(New.CleanUp.ReferenceOTU16225:0.00555,New.CleanUp.ReferenceOTU7661:0.01574)0.704.6:0.00236)0.790.16:0.00968)0.947.15:0.06004)0.969.26:0.07563,559678:0.03809)0.613.4:0.01324)0.917.23:0.01918)0.914.20:0.01318)0.806.21:0.00685)0.670.5:0.01247,((((((New.CleanUp.ReferenceOTU8185:0.02696,(1131014:0.02934,312275:0.02366)0.937.13:0.02254)0.902.25:0.01522,((New.CleanUp.ReferenceOTU13325:0.00248,(160679:0.02112,((New.CleanUp.ReferenceOTU4003:0.00732,587534:0.00507)0.968.11:0.01287,(((255819:0.01927,(((235701:0.00244,241760:0.00014)0.985.14:0.01542,(82554:0.00014,New.CleanUp.ReferenceOTU4108:0.0049)0.778.20:0.00249)0.892.29:0.0009,69907:0.00154)0.968.12:0.01752)0.629.3:0.01015,255018:0.01255)0.818.11:0.00549,((((((4448321:0.00754,(257807:0.00496,4466061:0.00498)0.857.27:0.00503)0.863.25:0.00499,(1115272:0.00244,1117022:0.00014)0.878.19:0.00497)0.727.7:0.00241,((833324:0.00484,(New.CleanUp.ReferenceOTU8917:0.01154,(11353:0.00584,4359327:0.01462)0.740.20:0.0062)0.956.17:0.01343)0.751.14:0.00257,(241104:0.00999,(151012:0.01019,511572:0.00487)0.929.21:0.00761)0.703.6:0.00015)0.879.17:0.00498)0.915.18:0.00762,(673883:0.00014,(166076:0.00014,((904468:0.0153,((168709:0.00016,(New.CleanUp.ReferenceOTU9822:0.00498,(727462:0.0049,562741:0.00014)0.767.17:0.00242)0.913.20:0.00754)0.878.20:0.00995,256163:0.00016)0.766.19:0.00249)0.775.11:0.00239,(1102339:0.00753,(773538:0.00015,825937:0.00985)0.854.22:0.01006)0.978.16:0.01555)0.641.3:0.00016)0.984.19:0.00991)0.871.30:0.00496)0.539.3:0.00498,1110235:0.00016)0.947.16:0.00741,754155:0.00016)0.733.11:0.0023)0.849.15:0.00512)0.811.14:0.00487)0.802.16:0.00512)0.954.20:0.02693,((((New.CleanUp.ReferenceOTU10275:0.00834,(((871230:0.00493,New.CleanUp.ReferenceOTU13729:0.00492)0.859.22:0.00015,(1669782:0.00488,(New.CleanUp.ReferenceOTU478:0.01558,New.CleanUp.ReferenceOTU9952:0.02106)0.564.4:0.00015)0.958.15:0.01021)0.917.24:0.01008,(New.CleanUp.ReferenceOTU8553:0.00751,4396361:0.01011)0.745.11:0.00244)0.721.7:0.00178)0.973.18:0.02802,(New.CleanUp.ReferenceOTU11915:0.02349,(((New.CleanUp.ReferenceOTU6675:0.02511,(New.CleanUp.ReferenceOTU16335:0.00735,New.CleanUp.ReferenceOTU2381:0.02655)0.745.12:0.00411)0.752.18:0.00395,New.CleanUp.ReferenceOTU10802:0.01785)0.833.12:0.00016,((New.CleanUp.ReferenceOTU15060:0.02,New.CleanUp.ReferenceOTU5606:0.00318)0.860.14:0.01098,(New.CleanUp.ReferenceOTU13204:0.02179,New.CleanUp.ReferenceOTU14436:0.01281)0.750.20:0.00458)0.938.20:0.01336)0.822.11:0.00016)0.908.19:0.01338)0.882.29:0.01842,(((((New.CleanUp.ReferenceOTU13342:0.00563,(((New.CleanUp.ReferenceOTU7495:0.02183,New.CleanUp.ReferenceOTU9095:0.00864)0.843.11:0.00709,(111050:0.00015,(1081618:0.00016,((((452924:0.00014,(4426289:0.00515,New.CleanUp.ReferenceOTU233:0.01039)0.774.17:0.00234)0.917.25:0.00946,(876717:0.00863,(New.CleanUp.ReferenceOTU13592:0.0208,(917092:0.00015,(New.CleanUp.ReferenceOTU3684:0.00498,New.CleanUp.ReferenceOTU15822:0.00248)0.766.20:0.00245)0.924.21:0.00955)0.800.10:0.00524)0.590.2:0.00528)0.832.14:0.00598,1060353:0.00245)0.954.21:0.01015,((New.CleanUp.ReferenceOTU9479:0.00517,(New.CleanUp.ReferenceOTU13348:0.00015,(New.CleanUp.ReferenceOTU13852:0.00491,New.CleanUp.ReferenceOTU3074:0.00015)0.985.15:0.01825)0.584.5:0.0074)0.914.21:0.00767,(New.CleanUp.ReferenceOTU10138:0.01561,New.CleanUp.ReferenceOTU14051:0.01299)0.730.7:0.00227)0.886.32:0.00506)0.920.19:0.00016)0.937.14:0.00491)0.905.20:0.0058)0.711.7:0.00159,(((((New.CleanUp.ReferenceOTU12547:0.00247,1042160:0.00496)0.928.17:0.01017,(New.CleanUp.ReferenceOTU4967:0.01551,(New.CleanUp.ReferenceOTU278:0.01239,304089:0.00986)0.746.10:0.00339)0.768.17:0.00256)0.998.21:0.03293,(New.CleanUp.ReferenceOTU8593:0.01013,(((New.CleanUp.ReferenceOTU11183:0.01295,799959:0.00761)0.869.16:0.005,((594023:0.01013,631334:0.00501)0.823.13:0.00494,4311072:0.01271)0.051.2:0.00016)0.755.16:0.00014,267851:0.00015)0.770.13:0.00253)0.335:0.00241)0.230.2:0.00014,New.CleanUp.ReferenceOTU13224:0.01815)0.973.19:0.01024,((1109167:0.01007,((125555:0.01213,((New.CleanUp.ReferenceOTU2671:0.01256,(4465496:0.01001,(New.CleanUp.ReferenceOTU10995:0.02139,New.CleanUp.ReferenceOTU14423:0.00215)0.906.21:0.00796)0.807.15:0.00515)0.794.11:0.00016,(248034:0.00498,(759415:0.00014,New.CleanUp.ReferenceOTU11630:0.00491)0.911.18:0.00498)0.789.17:0.0024)0.761.12:0.00302)0.259.3:0.0025,(New.CleanUp.ReferenceOTU14854:0.0076,New.CleanUp.ReferenceOTU6672:0.01014)0.813.10:0.00435)0.881.25:0.00581)0.611.2:0.00999,((((New.CleanUp.ReferenceOTU5291:0.01594,(925200:0.00016,(New.CleanUp.ReferenceOTU9048:0.00493,1100123:0.00244)0.886.33:0.00493)0.834.21:0.00486)0.847.12:0.00529,(New.CleanUp.ReferenceOTU6:0.01895,((New.CleanUp.ReferenceOTU2722:0.01309,(New.CleanUp.ReferenceOTU12346:0.01156,New.CleanUp.ReferenceOTU3981:0.00448)0.531.2:0.00611)0.876.24:0.00584,(864395:0.00914,New.CleanUp.ReferenceOTU7163:0.009)0.624.2:0.00531)0.865.28:0.00812)0.735.9:0.00195)0.867.20:0.00014,New.CleanUp.ReferenceOTU10902:0.01269)0.512.3:0.00509,New.CleanUp.ReferenceOTU13199:0.00759)0.984.20:0.00014)0.817.14:0.00742)0.964.16:0.00016)0.935.22:0.01799)0.957.17:0.02066,(((New.CleanUp.ReferenceOTU1652:0.01288,(960234:0.00016,(New.CleanUp.ReferenceOTU5122:0.01257,4331731:0.00014)0.930.22:0.00235)0.372:0.00516)0.451.4:0.00765,371783:0.00014)0.773.18:0.0023,789411:0.00256)0.889.27:0.00938)0.825.9:0.00777,((New.CleanUp.ReferenceOTU1200:0.01575,New.CleanUp.ReferenceOTU12350:0.00494)0.367:0.00566,((568938:0.00014,(New.CleanUp.ReferenceOTU15330:0.01901,New.CleanUp.ReferenceOTU1612:0.02197)0.888.24:0.01018)0.761.13:0.00245,(New.CleanUp.ReferenceOTU16303:0.01014,(((((1119031:0.00496,(203418:0.00016,(1032653:0.00014,New.CleanUp.ReferenceOTU12147:0.00742)0.847.13:0.00244)0.771.12:0.00248)0.938.21:0.00748,(138529:0.0074,(New.CleanUp.ReferenceOTU16049:0.01291,New.CleanUp.ReferenceOTU7040:0.01013)0.534:0.00487)0.531.3:0.00015)0.915.19:0.00162,(235943:0.00244,837092:0.01275)0.915.20:0.00168)0.915.21:0.00159,((New.CleanUp.ReferenceOTU11042:0.00747,(New.CleanUp.ReferenceOTU9267:0.0049,589372:0.00014)0.770.14:0.00244)0.785.9:0.00248,((((873887:0.00014,(((74664:0.00506,New.CleanUp.ReferenceOTU3949:0.00757)0.781.11:0.00231,(New.CleanUp.ReferenceOTU8100:0.00757,(1129425:0.00014,New.CleanUp.ReferenceOTU7373:0.00739)0.967.16:0.01015)0.754.9:0.0024)0.368.5:0.00014,946344:0.00244)0.745.13:0.00016)0.924.22:0.00015,New.CleanUp.ReferenceOTU3831:0.00997)0.742.14:0.0026,240137:0.00747)0.335.2:0.00468,1012112:0.00456)0.752.19:0.00066)0.927.15:0.00497)0.115.2:0.00015,(New.CleanUp.ReferenceOTU6707:0.00495,407437:0.00762)0.853.21:0.00499)0.867.21:0.0049)0.739.11:0.00248)0.930.23:0.01168)0.223:0.00014)0.710.6:0.00285,((New.CleanUp.ReferenceOTU11084:0.00391,4358176:0.02206)0.000.96:0.0057,(4382271:0.00646,(New.CleanUp.ReferenceOTU12872:0.02414,(New.CleanUp.ReferenceOTU10628:0.01544,(New.CleanUp.ReferenceOTU12201:0.00492,223764:0.00014)0.974.15:0.00016)0.781.12:0.01004)0.000.97:0.0066)0.953.17:0.02066)0.978.17:0.02297)0.827.17:0.00503,((New.CleanUp.ReferenceOTU10130:0.00393,(New.CleanUp.ReferenceOTU7736:0.02811,New.CleanUp.ReferenceOTU11759:0.00524)0.617.2:0.0068)0.969.27:0.01717,(((New.CleanUp.ReferenceOTU15049:0.01264,((New.CleanUp.ReferenceOTU2002:0.00771,New.CleanUp.ReferenceOTU8142:0.01018)0.628.3:0.00494,((New.CleanUp.ReferenceOTU13102:0.00733,(849585:0.00014,((New.CleanUp.ReferenceOTU4619:0.00015,236024:0.00246)0.995.14:0.01827,(New.CleanUp.ReferenceOTU14721:0.00501,217392:0.00244)0.786.8:0.00246)0.799.7:0.00488)0.790.17:0.00514)0.907.28:0.01012,(New.CleanUp.ReferenceOTU13154:0.01293,New.CleanUp.ReferenceOTU2001:0.00773)0.189.3:0.00489)0.809.10:0.00016)0.684.5:0.00014)0.857.28:0.00247,((New.CleanUp.ReferenceOTU10866:0.03006,(New.CleanUp.ReferenceOTU176:0.00914,(New.CleanUp.ReferenceOTU6850:0.00901,((New.CleanUp.ReferenceOTU3743:0.0101,(((New.CleanUp.ReferenceOTU15127:0.00494,New.CleanUp.ReferenceOTU9671:0.00499)0.880.27:0.00495,New.CleanUp.ReferenceOTU11345:0.00987)0.716.9:0.00016,778762:0.00014)0.984.21:0.00015)0.785.10:0.00397,(2148438:0.01399,(New.CleanUp.ReferenceOTU16242:0.00247,356964:0.00014)0.867.22:0.00651)0.124.3:0.00496)0.869.17:0.00819)0.976.19:0.02385)0.761.14:0.006)0.729.10:0.00308,(574032:0.00247,(New.CleanUp.ReferenceOTU5517:0.0159,11359:0.02152)0.735.10:0.0021)0.793.10:0.00252)0.781.13:0.00242)0.000.98:0.00015,((New.CleanUp.ReferenceOTU13634:0.00493,(New.CleanUp.ReferenceOTU5287:0.01525,(((940348:0.00738,New.CleanUp.ReferenceOTU16515:0.01252)0.900.22:0.00014,152130:0.00014)0.186.2:0.00014,New.CleanUp.ReferenceOTU4002:0.00244)0.857.29:0.00244)0.445.2:0.00014)0.780.16:0.00409,(((((927367:0.0051,New.CleanUp.ReferenceOTU13072:0.01008)0.910.15:0.00747,(((((((New.CleanUp.ReferenceOTU13150:0.00238,New.CleanUp.ReferenceOTU6751:0.01276)0.862.21:0.00517,((New.CleanUp.ReferenceOTU2490:0.00285,((New.CleanUp.ReferenceOTU4484:0.00244,244375:0.00014)0.876.25:0.00667,(New.CleanUp.ReferenceOTU6704:0.00561,(New.CleanUp.ReferenceOTU5187:0.00491,1065051:0.00014)0.867.23:0.00772)0.761.15:0.0064)0.893.19:0.01186)0.805.14:0.00468,New.CleanUp.ReferenceOTU5213:0.0075)0.745.14:0.00233)0.942.22:0.01011,((New.CleanUp.ReferenceOTU11172:0.01283,(New.CleanUp.ReferenceOTU1224:0.00494,2025460:0.01314)0.911.19:0.00792)0.852.23:0.00515,(1110625:0.01936,((New.CleanUp.ReferenceOTU2597:0.01544,((4243760:0.01262,(((New.CleanUp.ReferenceOTU5809:0.01012,(New.CleanUp.ReferenceOTU4990:0.01515,(New.CleanUp.ReferenceOTU3056:0.01527,546371:0.00253)0.871.31:0.00015)0.854.23:0.00475)0.874.25:0.00509,(New.CleanUp.ReferenceOTU12802:0.0049,4476079:0.00014)0.904.13:0.00497)0.742.15:0.00239,255859:0.00505)0.878.21:0.00521)0.588.4:0.00253,(New.CleanUp.ReferenceOTU14939:0.00876,(980525:0.00253,New.ReferenceOTU20:0.00998)0.901.16:0.00875)0.762.17:0.00503)0.734.13:0.00261)0.870.20:0.00703,((New.CleanUp.ReferenceOTU15540:0.00255,4304789:0.01023)0.760.17:0.00231,(217880:0.00015,New.CleanUp.ReferenceOTU12159:0.01821)0.934.20:0.00745)0.898.24:0.00826)0.695.3:0.00791)0.785.11:0.00555)0.483.3:0.005)0.552.3:0.00014,217448:0.00748)0.867.24:0.00014,824845:0.00998)0.793.11:0.00244,New.CleanUp.ReferenceOTU13008:0.01785)0.553.3:0.00015,((((960217:0.00716,((1833672:0.00519,212876:0.01233)0.877.31:0.00495,(876066:0.01004,236583:0.00015)0.902.26:0.00518)0.000.99:0.00014)0.683.5:0.00157,(New.CleanUp.ReferenceOTU3740:0.00953,New.CleanUp.ReferenceOTU8914:0.01316)0.766.21:0.0107)0.980.23:0.02065,(((((New.CleanUp.ReferenceOTU965:0.00273,((New.CleanUp.ReferenceOTU10966:0.0061,New.CleanUp.ReferenceOTU15618:0.00638)0.000.100:0.0025,(New.CleanUp.ReferenceOTU8776:0.01388,New.CleanUp.ReferenceOTU7319:0.01268)0.571.4:0.00015)0.982.26:0.01697)0.485.5:0.00513,((New.CleanUp.ReferenceOTU12329:0.00505,(812522:0.00746,3412842:0.01825)0.992.18:0.00015)0.918.32:0.00503,((New.CleanUp.ReferenceOTU16511:0.00246,538368:0.00497)0.887.25:0.00497,(696456:0.01023,(New.CleanUp.ReferenceOTU11395:0.0127,New.CleanUp.ReferenceOTU13663:0.00015)0.696.6:0.00498)0.774.18:0.00252)0.877.32:0.00015)0.869.18:0.00532)0.931.25:0.01181,(New.CleanUp.ReferenceOTU12333:0.00742,(235293:0.01585,(New.CleanUp.ReferenceOTU4266:0.00678,(New.CleanUp.ReferenceOTU9734:0.01665,238280:0.00619)0.870.21:0.00706)0.761.16:0.00555)0.519.6:0.00458)0.829.11:0.00587)0.221.3:0.00321,(New.CleanUp.ReferenceOTU8005:0.0149,New.CleanUp.ReferenceOTU5357:0.02062)0.874.26:0.00877)0.940.18:0.00015,(((((1067268:0.00746,(((319944:0.00016,583293:0.00494)0.270.2:0.00015,(965853:0.00014,New.CleanUp.ReferenceOTU12434:0.00747)0.969.28:0.00743)0.905.21:0.00499,((New.ReferenceOTU81:0.02081,(New.CleanUp.ReferenceOTU6773:0.00857,(New.CleanUp.ReferenceOTU15252:0.00759,(New.CleanUp.ReferenceOTU1357:0.00493,1090006:0.00014)0.908.20:0.0074)0.961.22:0.0101)0.293.2:0.00015)0.878.22:0.00563,New.CleanUp.ReferenceOTU6741:0.01008)0.879.18:0.00579)0.775.12:0.00243)0.788.12:0.00252,946860:0.00243)0.923.24:0.00747,((940161:0.00015,((New.CleanUp.ReferenceOTU6172:0.00744,(249975:0.00495,(864304:0.00014,4479035:0.00244)0.892.30:0.00491)0.792.16:0.00247)0.790.18:0.00241,(928111:0.00014,New.CleanUp.ReferenceOTU7664:0.00244)1.000.47:0.00015)0.921.21:0.00993)0.813.11:0.00745,((New.CleanUp.ReferenceOTU9488:0.02022,((207283:0.0075,968261:0.00015)0.856.23:0.00473,4429835:0.00269)0.103.4:0.0039)0.787.17:0.00398,((New.CleanUp.ReferenceOTU8277:0.00493,572991:0.00014)0.932.17:0.00753,(((New.CleanUp.ReferenceOTU11811:0.0094,New.CleanUp.ReferenceOTU8444:0.0118)0.876.26:0.00778,(((New.CleanUp.ReferenceOTU8595:0.0014,((962282:0.00765,New.CleanUp.ReferenceOTU2659:0.01544)0.743.15:0.00238,(1132235:0.00014,(New.CleanUp.ReferenceOTU3282:0.00998,1114097:0.00245)0.911.20:0.00014)0.914.22:0.00014)0.811.15:0.0013)0.896.30:0.00661,1088543:0.00389)0.834.22:0.00559,New.CleanUp.ReferenceOTU5055:0.00477)0.769.13:0.00544)0.747.17:0.01048,New.CleanUp.ReferenceOTU5863:0.00852)0.907.29:0.01215)0.917.26:0.00014)0.898.25:0.0075)0.751.15:0.00498)0.890.29:0.00015,89763:0.00015)0.358.3:0.00015,((New.CleanUp.ReferenceOTU4404:0.00749,(New.CleanUp.ReferenceOTU6979:0.0106,(New.CleanUp.ReferenceOTU3866:0.0158,((285591:0.00014,(((New.CleanUp.ReferenceOTU3017:0.01553,(New.CleanUp.ReferenceOTU6969:0.00793,((New.CleanUp.ReferenceOTU780:0.00745,509881:0.00015)0.946.16:0.01021,(296086:0.00806,(512148:0.00016,(200629:0.00016,New.ReferenceOTU88:0.00496)0.863.26:0.00491)0.843.12:0.00481)0.766.22:0.00245)0.933.23:0.00823)0.760.18:0.00227)0.773.19:0.00271,New.CleanUp.ReferenceOTU8230:0.0073)0.963.14:0.01048,(New.CleanUp.ReferenceOTU3449:0.00995,New.CleanUp.ReferenceOTU5194:0.01008)0.633.4:0.00014)0.424.2:0.00745)0.780.17:0.00748,((New.CleanUp.ReferenceOTU2994:0.01354,(515178:0.02277,(974817:0.00244,(814721:0.00746,333731:0.00248)0.760.19:0.00243)0.854.24:0.00608)0.804.6:0.00515)0.173.2:0.00015,(New.CleanUp.ReferenceOTU9070:0.0026,New.CleanUp.ReferenceOTU9421:0.01807)0.901.17:0.00657)0.989.23:0.03181)0.872.19:0.01399)0.908.21:0.01185)0.673.3:0.002)0.792.17:0.00248,824801:0.00743)0.000.101:0.00014)0.892.31:0.0049)0.746.11:0.00286)0.954.22:0.01232,((897627:0.00497,(((957362:0.00016,New.CleanUp.ReferenceOTU2762:0.00244)0.869.19:0.00511,(223743:0.00518,106874:0.01012)0.756.18:0.00242)0.855.20:0.01008,(823907:0.00927,(4430218:0.00778,(580173:0.00746,(New.CleanUp.ReferenceOTU6272:0.00014,4446112:0.01001)0.913.21:0.00014)0.903.29:0.0101)0.946.17:0.01232)0.475.6:0.00623)0.928.18:0.00016)0.753.14:0.00239,(((205267:0.00016,217548:0.00245)0.791.10:0.00251,(4356578:0.00993,New.CleanUp.ReferenceOTU267:0.01)0.916.28:0.00014)0.812.13:0.01122,New.CleanUp.ReferenceOTU16368:0.03575)0.754.10:0.00465)0.753.15:0.00246)0.859.23:0.00505)0.966.21:0.00985)0.000.102:0.00015,((895465:0.00753,(New.CleanUp.ReferenceOTU2542:0.01004,New.CleanUp.ReferenceOTU5705:0.00751)0.771.13:0.00251)0.789.18:0.00241,((New.CleanUp.ReferenceOTU4281:0.00995,(New.CleanUp.ReferenceOTU11529:0.01136,(New.CleanUp.ReferenceOTU3012:0.01503,New.CleanUp.ReferenceOTU8333:0.01227)0.747.18:0.00316)0.746.12:0.00283)0.881.26:0.00555,((904196:0.00014,New.CleanUp.ReferenceOTU14870:0.02047)0.444.3:0.00249,(New.CleanUp.ReferenceOTU3288:0.01532,(1081178:0.01021,(New.CleanUp.ReferenceOTU10541:0.0096,1108925:0.00359)0.877.33:0.00678)0.727.8:0.00254)0.873.16:0.00504)0.761.17:0.00235)0.787.18:0.00016)0.847.14:0.00242)0.872.20:0.00471,(446213:0.00015,(968085:0.00015,New.CleanUp.ReferenceOTU11580:0.02682)0.806.22:0.00244)0.957.18:0.00759)0.768.18:0.00313,((1044581:0.00016,(992225:0.00493,New.CleanUp.ReferenceOTU9438:0.02893)0.855.21:0.00016)0.606.3:0.00014,(New.CleanUp.ReferenceOTU7130:0.01277,((857566:0.0074,(994823:0.00014,New.CleanUp.ReferenceOTU9859:0.02297)0.845.19:0.00244)0.363.3:0.00014,(New.CleanUp.ReferenceOTU10074:0.02382,(New.CleanUp.ReferenceOTU11338:0.00449,1046395:0.02773)0.973.20:0.01629)0.916.29:0.00014)0.915.22:0.00765)0.196:0.00484)0.827.18:0.00425)0.818.12:0.00739)0.766.23:0.00329)0.776.6:0.00235)0.724.9:0.00271)0.978.18:0.03773)0.901.18:0.01709,((((((872889:0.02817,New.CleanUp.ReferenceOTU7561:0.01142)0.756.19:0.0039,666967:0.00016)0.216.3:0.00105,(870009:0.01043,New.CleanUp.ReferenceOTU9166:0.01309)0.834.23:0.00687)0.884.23:0.00743,(225982:0.00758,(989766:0.02935,New.CleanUp.ReferenceOTU4957:0.01261)0.876.27:0.00016)0.651.3:0.00212)0.991.21:0.04805,((((((New.CleanUp.ReferenceOTU644:0.00743,370425:0.00014)0.909.20:0.00857,(817067:0.00016,New.CleanUp.ReferenceOTU416:0.00743)0.850.31:0.00684)0.807.16:0.0068,(512663:0.0048,(New.CleanUp.ReferenceOTU10120:0.0074,123528:0.00014)0.912.26:0.00771)0.762.18:0.00481)0.871.32:0.00787,(New.CleanUp.ReferenceOTU11276:0.01585,New.CleanUp.ReferenceOTU11624:0.02168)0.519.7:0.01012)0.936.19:0.00015,((New.CleanUp.ReferenceOTU2591:0.01473,New.CleanUp.ReferenceOTU3302:0.04568)0.877.34:0.00748,(1131215:0.00016,New.CleanUp.ReferenceOTU1552:0.00245)0.911.21:0.00823)0.899.13:0.00521)0.917.27:0.01507,(((New.CleanUp.ReferenceOTU9030:0.02108,(New.CleanUp.ReferenceOTU11541:0.01261,(New.CleanUp.ReferenceOTU15559:0.00769,(New.CleanUp.ReferenceOTU2612:0.00704,New.CleanUp.ReferenceOTU7382:0.02345)0.905.22:0.01103)0.719.8:0.0025)0.912.27:0.01037)0.853.22:0.00741,(4298124:0.00015,213580:0.04799)0.648.7:0.00488)0.919.31:0.01425,((New.CleanUp.ReferenceOTU11795:0.01657,(New.ReferenceOTU73:0.02715,(3603301:0.03051,(((((New.CleanUp.ReferenceOTU10597:0.00765,(New.CleanUp.ReferenceOTU2256:0.00676,(816291:0.00016,137818:0.00244)0.761.18:0.00376)0.825.10:0.00653)0.949.18:0.01267,New.CleanUp.ReferenceOTU261:0.00835)0.773.20:0.00405,((250268:0.00014,(New.CleanUp.ReferenceOTU6400:0.0049,584642:0.00015)0.959.20:0.00744)0.765.12:0.00244,(1094887:0.00887,(237139:0.00491,249773:0.00014)0.802.17:0.00553)0.805.15:0.00566)0.897.24:0.00498)0.898.26:0.00489,((((((((3801733:0.01095,(936752:0.01281,819681:0.0131)0.523:0.00482)0.419.4:0.00865,New.CleanUp.ReferenceOTU16436:0.02295)0.731.10:0.00319,((((257321:0.00015,(245723:0.00015,1062966:0.0126)0.972.16:0.01006)0.400.5:0.00244,368520:0.00015)0.982.27:0.01793,243579:0.00526)0.741.11:0.00253,New.CleanUp.ReferenceOTU13112:0.01537)0.780.18:0.00256)0.807.17:0.00258,((245451:0.01526,(New.CleanUp.ReferenceOTU7101:0.0223,((1022861:0.00389,2739099:0.00633)0.998.22:0.03987,580497:0.01081)0.621:0.00537)0.705.5:0.0057)0.787.19:0.00828,New.CleanUp.ReferenceOTU1862:0.02947)0.381:0.00015)0.915.23:0.00722,564610:0.00477)0.762.19:0.00253,(((New.CleanUp.ReferenceOTU15684:0.00495,New.CleanUp.ReferenceOTU7922:0.00495)0.733.12:0.00266,241499:0.01795)0.070:0.008,(((New.CleanUp.ReferenceOTU4926:0.00995,4302554:0.00244)0.767.18:0.00014,(((253744:0.00753,(925027:0.01559,591747:0.00016)0.806.23:0.00498)0.908.22:0.00836,(New.CleanUp.ReferenceOTU13509:0.01287,561452:0.00788)0.684.6:0.00138)0.206.2:0.00266,1096572:0.00468)0.981.12:0.0136)0.983.23:0.0125,(957360:0.00016,567569:0.00245)0.851.21:0.00014)0.782.17:0.00731)0.769.14:0.00242)0.936.20:0.00757,(((1054879:0.02404,((755123:0.00319,((936318:0.00014,(New.CleanUp.ReferenceOTU8999:0.01541,4327554:0.00014)0.976.20:0.01006)0.876.28:0.0064,(New.CleanUp.ReferenceOTU9217:0.01239,(141167:0.00014,368831:0.00244)0.922.18:0.01048)0.573.2:0.00508)0.863.27:0.00626)0.897.25:0.00683,(New.CleanUp.ReferenceOTU7970:0.00244,356027:0.00014)0.921.22:0.00014)0.870.22:0.00537)0.734.14:0.0022,((((((((3334374:0.00014,(((4479100:0.00504,(New.CleanUp.ReferenceOTU3621:0.00745,244063:0.00014)0.907.30:0.00742)0.967.17:0.01266,103478:0.00016)0.936.21:0.01012,93368:0.0049)0.857.30:0.00499)0.878.23:0.0056,((New.CleanUp.ReferenceOTU13128:0.01704,(311035:0.00627,(New.CleanUp.ReferenceOTU9834:0.00928,(((New.CleanUp.ReferenceOTU5753:0.01542,(New.CleanUp.ReferenceOTU7719:0.00492,2984010:0.00014)0.859.24:0.00502)0.860.15:0.0049,(New.CleanUp.ReferenceOTU14704:0.00014,368218:0.00014)0.843.13:0.0026)0.343:0.00016,811263:0.00015)0.802.18:0.0034)0.418.4:0.00312)0.849.16:0.00692)0.342.2:0.00771,(817630:0.00244,3334375:0.00014)0.772.17:0.00375)0.679.5:0.00464)0.889.28:0.00723,4466547:0.00747)0.792.18:0.00014,(((565862:0.00015,(648543:0.00245,249290:0.00748)0.767.19:0.00245)0.847.15:0.00245,560846:0.00246)0.921.23:0.00015,((1135388:0.01022,New.CleanUp.ReferenceOTU1774:0.00801)0.766.24:0.0049,New.CleanUp.ReferenceOTU12694:0.02404)0.768.19:0.00259)0.980.24:0.01259)0.908.23:0.00488,(332788:0.00502,551344:0.01018)0.852.24:0.00493)0.804.7:0.00014,(New.CleanUp.ReferenceOTU11188:0.01513,610802:0.00239)0.780.19:0.00246)0.956.18:0.00015,(((1682858:0.00658,(((237482:0.02151,New.CleanUp.ReferenceOTU3088:0.01333)0.708.6:0.00015,220013:0.00724)0.108:0.0026,(240388:0.01288,(New.CleanUp.ReferenceOTU10870:0.00762,208423:0.00508)0.708.7:0.00234)0.903.30:0.00958)0.285.3:0.00268)0.945.17:0.00833,((New.CleanUp.ReferenceOTU12597:0.00955,New.CleanUp.ReferenceOTU11072:0.01135)0.202.2:0.00648,(New.CleanUp.ReferenceOTU5465:0.00247,247331:0.00247)0.879.19:0.00757)0.758.19:0.00363)0.916.30:0.00812,((88360:0.01767,(New.ReferenceOTU41:0.01498,242006:0.00632)0.872.21:0.0066)0.863.28:0.00015,((New.CleanUp.ReferenceOTU10193:0.00015,(1037256:0.00743,4483428:0.00015)0.889.29:0.00494)0.952.18:0.01121,(New.CleanUp.ReferenceOTU12260:0.01747,((214128:0.00753,368027:0.00248)0.749.11:0.00265,((New.CleanUp.ReferenceOTU15912:0.015,New.CleanUp.ReferenceOTU421:0.00695)0.761.19:0.00381,((New.CleanUp.ReferenceOTU9803:0.0049,568461:0.00014)0.802.19:0.00403,New.CleanUp.ReferenceOTU16678:0.01501)0.759.23:0.00344)0.790.19:0.00257)0.910.16:0.00833)0.696.7:0.00255)0.928.19:0.00931)0.680.5:0.00222)0.666.4:0.00529)0.882.30:0.00503,(New.CleanUp.ReferenceOTU11533:0.00014,1009717:0.02094)0.948.22:0.01007)0.743.16:0.00232)0.793.12:0.00015,(New.CleanUp.ReferenceOTU1365:0.01566,New.CleanUp.ReferenceOTU2132:0.00498)0.939.10:0.01002)0.805.16:0.00509)0.774.19:0.00232,(((104172:0.00015,(New.CleanUp.ReferenceOTU9776:0.00242,(New.CleanUp.ReferenceOTU6280:0.0179,938901:0.00014)0.876.29:0.00484)0.793.13:0.00245)0.985.16:0.01244,4464810:0.00016)1.000.48:0.00016,(233990:0.00246,((New.CleanUp.ReferenceOTU10304:0.02063,(New.CleanUp.ReferenceOTU10908:0.00248,New.CleanUp.ReferenceOTU6618:0.0258)0.127.3:0.00517)0.475.7:0.00509,160311:0.00014)0.857.31:0.00242)0.834.24:0.00243)0.134:0.00245)0.208.2:0.00015)0.774.20:0.00562,New.CleanUp.ReferenceOTU16247:0.00961)0.968.13:0.02835)0.927.16:0.02293)0.839.17:0.01062)0.899.14:0.01127,(New.CleanUp.ReferenceOTU10032:0.01562,(962817:0.00923,New.CleanUp.ReferenceOTU6237:0.04853)0.711.8:0.01075)0.762.20:0.006)0.900.23:0.0133)0.957.19:0.01921)0.882.31:0.02503)0.305.2:0.00014,(731070:0.00226,808623:0.00772)0.978.19:0.02771)0.940.19:0.02291)0.974.16:0.0234)0.794.12:0.01077)0.919.32:0.01428,(((((New.CleanUp.ReferenceOTU12911:0.01785,144917:0.00921)0.323:0.00534,(227819:0.04389,(New.CleanUp.ReferenceOTU15090:0.01401,(((4310452:0.00502,(New.CleanUp.ReferenceOTU15756:0.02112,569953:0.01301)0.848.22:0.00727)0.955.23:0.01035,(New.CleanUp.ReferenceOTU8115:0.01261,2485755:0.00248)0.843.14:0.00494)0.772.18:0.00237,(New.CleanUp.ReferenceOTU10620:0.0238,4400904:0.00777)0.724.10:0.00229)0.883.24:0.00877)0.806.24:0.00676)0.821.9:0.00622)0.820.16:0.01811,((((((((291811:0.00245,329688:0.00014)0.862.22:0.00498,(New.CleanUp.ReferenceOTU9323:0.01062,New.CleanUp.ReferenceOTU3535:0.01377)0.831.13:0.00627)0.079.3:0.00713,(New.CleanUp.ReferenceOTU1559:0.02309,(New.ReferenceOTU117:0.03487,(New.CleanUp.ReferenceOTU7847:0.03829,New.CleanUp.ReferenceOTU5249:0.01309)0.782.18:0.00673)0.576.6:0.01129)0.954.23:0.02343)0.548.2:0.00014,(New.CleanUp.ReferenceOTU11953:0.00863,(((1646183:0.00016,4339145:0.00496)0.923.25:0.00966,(New.CleanUp.ReferenceOTU15750:0.01388,New.CleanUp.ReferenceOTU9197:0.0071)0.779.13:0.00897)0.908.24:0.0087,(414949:0.00742,415315:0.00015)0.959.21:0.01043)0.677.5:0.00157)0.962.23:0.01642)0.376.5:0.0066,(147071:0.00055,(189997:0.00241,(187490:0.00241,((368175:0.00241,(189294:0.00241,365181:0.00814)0.156.2:0.00014)0.108.2:0.00014,363794:0.00014)0.000.103:0.00014)0.174.2:0.00014)0.883.25:0.0021)0.959.22:0.01843)0.995.15:0.05635,((((New.CleanUp.ReferenceOTU1499:0.00496,1106384:0.00014)0.882.32:0.00534,(584954:0.00015,(893041:0.01308,((((163696:0.00014,231108:0.00247)0.423.3:0.00014,(1034960:0.00015,858535:0.00755)0.909.21:0.00247)0.925.18:0.01167,(1124877:0.01043,(((251702:0.00247,524725:0.00014)0.847.16:0.00247,566154:0.00014)0.859.25:0.00247,4451251:0.00016)0.905.23:0.0076)0.898.27:0.00931)0.924.23:0.01128,(New.CleanUp.ReferenceOTU12721:0.00303,469663:0.02032)0.868.34:0.00636)0.774.21:0.00579)0.949.19:0.01331)0.856.24:0.00727)0.871.33:0.00524,(4361768:0.01267,4441081:0.03023)0.911.22:0.00812)0.658.3:0.00014,366392:0.01794)0.919.33:0.0252)0.540.2:0.02145,(((305141:0.00014,4304843:0.00242)0.000.104:0.01025,(2423305:0.00014,(New.CleanUp.ReferenceOTU6011:0.00204,232900:0.05113)0.000.105:0.01641)0.998.23:0.05668)0.926.19:0.02206,((2985051:0.01937,((New.CleanUp.ReferenceOTU3038:0.01329,(New.CleanUp.ReferenceOTU11239:0.0209,New.CleanUp.ReferenceOTU15296:0.00903)0.940.20:0.02132)0.688.4:0.01192,(New.CleanUp.ReferenceOTU16421:0.0028,(New.CleanUp.ReferenceOTU4617:0.02035,4403259:0.02113)0.736.10:0.00366)0.996.21:0.02673)0.634.4:0.00124)0.979.7:0.02285,(682726:0.01104,(((631764:0.00518,(133178:0.0356,2232355:0.02901)0.827.19:0.00802)0.852.25:0.00772,(New.CleanUp.ReferenceOTU3746:0.04583,(303498:0.04296,New.CleanUp.ReferenceOTU5777:0.0039)0.440.5:0.00908)0.143.2:0.00883)0.753.16:0.00549,((New.CleanUp.ReferenceOTU8658:0.01113,188966:0.01861)0.913.22:0.01279,((302545:0.01979,(New.CleanUp.ReferenceOTU4027:0.05856,((New.CleanUp.ReferenceOTU1525:0.02382,183104:0.03491)0.902.27:0.0218,(471157:0.02438,(367139:0.0396,(367068:0.01891,560981:0.04541)0.735.11:0.00615)0.962.24:0.03317)0.978.20:0.03469)0.471.3:0.00386)0.691.8:0.00365)0.866.23:0.01191,(724147:0.03853,New.CleanUp.ReferenceOTU8905:0.03297)0.667.5:0.01307)0.605.2:0.00868)0.946.18:0.018)0.932.18:0.02347)0.895.27:0.01376)0.750.21:0.00643)0.982.28:0.03735)0.237:0.01384,408604:0.06574)0.871.34:0.01884)0.977.16:0.04514,(New.CleanUp.ReferenceOTU3948:0.00445,New.CleanUp.ReferenceOTU7953:0.01864)0.999.24:0.09873)0.656.6:0.0067,((((3171078:0.06328,((New.CleanUp.ReferenceOTU1911:0.01844,((((804742:0.01311,New.CleanUp.ReferenceOTU14367:0.03663)0.708.8:0.00287,4357799:0.0075)0.902.28:0.01102,(1639768:0.00014,1722070:0.00249)0.986.13:0.02556)0.848.23:0.01693,New.CleanUp.ReferenceOTU13664:0.00015)0.982.29:0.022)0.488:0.00014,4349731:0.01455)0.816.9:0.02205)0.936.22:0.0307,(((((New.CleanUp.ReferenceOTU14398:0.02413,(805980:0.00256,((11985:0.02094,((New.CleanUp.ReferenceOTU4763:0.01516,((1137392:0.00308,((New.CleanUp.ReferenceOTU7151:0.01815,(541108:0.01002,555384:0.00014)0.909.22:0.00969)0.673.4:0.00377,(45962:0.00932,1117631:0.01932)0.595.2:0.00769)0.772.19:0.00645)0.724.11:0.00251,New.CleanUp.ReferenceOTU5704:0.01314)0.844.20:0.00493)0.735.12:0.00268,(New.CleanUp.ReferenceOTU4718:0.00992,260552:0.00014)0.874.27:0.00539)0.907.31:0.0118)0.917.28:0.012,(662645:0.00246,697027:0.00245)0.906.22:0.00752)0.748.10:0.00241)0.983.24:0.02517)0.893.20:0.0154,(659413:0.05013,689814:0.02923)0.953.18:0.02874)0.740.21:0.00463,(((New.CleanUp.ReferenceOTU396:0.04203,(New.CleanUp.ReferenceOTU14178:0.00913,(New.CleanUp.ReferenceOTU1342:0.01955,New.CleanUp.ReferenceOTU16364:0.00783)0.486.3:0.00623)0.627.3:0.00343)0.872.22:0.00961,((((657878:0.00258,(1003184:0.03203,New.CleanUp.ReferenceOTU2212:0.03563)0.926.20:0.01848)0.848.24:0.00478,709423:0.01547)0.750.22:0.00245,550414:0.00254)0.781.14:0.00426,((((899404:0.01015,(1075732:0.00506,((((New.CleanUp.ReferenceOTU2009:0.00741,588071:0.00014)0.920.20:0.00649,236303:0.00231)0.717.7:0.00016,814609:0.00584)0.729.11:0.00509,(((New.CleanUp.ReferenceOTU5905:0.01813,(973295:0.00493,141216:0.00245)0.736.11:0.00232)0.874.28:0.00705,579698:0.00572)0.117.2:0.0026,1108954:0.00668)0.775.13:0.00491)0.736.12:0.00341)0.875.19:0.00492)0.817.15:0.00532,(New.CleanUp.ReferenceOTU6456:0.0123,(((668615:0.00014,(New.CleanUp.ReferenceOTU9024:0.00244,(334140:0.01008,New.CleanUp.ReferenceOTU3071:0.0154)0.875.20:0.00496)0.792.19:0.00014)1.000.49:0.00014,(New.CleanUp.ReferenceOTU6796:0.01738,New.CleanUp.ReferenceOTU2759:0.00921)0.012.3:0.00898)0.911.23:0.00494,((((New.CleanUp.ReferenceOTU15493:0.01579,(799069:0.00491,4411088:0.00014)0.747.19:0.00199)0.948.23:0.0107,New.CleanUp.ReferenceOTU4676:0.01019)0.830.10:0.0049,(1043812:0.00747,(New.CleanUp.ReferenceOTU8408:0.01003,(New.CleanUp.ReferenceOTU4382:0.00751,(New.CleanUp.ReferenceOTU7646:0.00775,((136417:0.02702,(New.CleanUp.ReferenceOTU5060:0.00637,(New.CleanUp.ReferenceOTU13555:0.00867,(New.CleanUp.ReferenceOTU13554:0.0049,210410:0.00014)0.874.29:0.0064)0.660.3:0.00499)0.750.23:0.00346)0.413:0.00016,(New.CleanUp.ReferenceOTU14130:0.01817,New.CleanUp.ReferenceOTU2282:0.0131)0.340.5:0.00735)0.455.2:0.00506)0.826.20:0.00485)0.782.19:0.00237)0.865.29:0.00014)0.060:0.00246)0.770.15:0.00253,New.CleanUp.ReferenceOTU12030:0.00751)0.862.23:0.00494)0.814.11:0.00596)0.958.16:0.01503)0.929.22:0.01222,New.CleanUp.ReferenceOTU4954:0.02787)0.865.30:0.011,((New.CleanUp.ReferenceOTU9662:0.01816,(New.CleanUp.ReferenceOTU16216:0.0075,New.CleanUp.ReferenceOTU7221:0.01277)0.916.31:0.00775)0.686.7:0.00184,New.CleanUp.ReferenceOTU8063:0.00295)0.399.3:0.00595)0.980.25:0.02152)0.869.20:0.01412)0.803.12:0.00453,((((((((New.CleanUp.ReferenceOTU9303:0.01916,((((((((((New.CleanUp.ReferenceOTU4398:0.00244,538111:0.00014)0.879.20:0.00014,(New.CleanUp.ReferenceOTU9553:0.00753,(740519:0.00244,801612:0.00014)0.869.21:0.00497)0.936.23:0.0075)0.812.14:0.0051,((3154123:0.00245,(885496:0.00014,New.CleanUp.ReferenceOTU12614:0.00742)0.845.20:0.00245)0.535:0.00015,((((962990:0.00243,(New.CleanUp.ReferenceOTU13955:0.00753,New.CleanUp.ReferenceOTU8357:0.00489)0.910.17:0.0075)0.433:0.00014,180752:0.00016)0.881.27:0.00015,((873669:0.00253,(((369064:0.00014,(New.CleanUp.ReferenceOTU2284:0.00244,4322739:0.00742)0.696.8:0.00014)1.000.50:0.00015,(4458619:0.00014,(176591:0.00014,3941682:0.0049)0.809.11:0.00245)0.852.26:0.00244)0.968.14:0.01012,748987:0.00238)0.750.24:0.00244)0.764.16:0.00282,(1135861:0.0028,(1135562:0.00244,(966331:0.00014,138602:0.00014)0.958.17:0.00014)0.886.34:0.00716)0.520.4:0.00484)0.902.29:0.00716)0.903.31:0.00749,((New.CleanUp.ReferenceOTU8919:0.01002,(New.CleanUp.ReferenceOTU9519:0.00736,574141:0.00994)0.886.35:0.00014)0.910.18:0.00497,((New.CleanUp.ReferenceOTU8960:0.01239,(138116:0.00014,(New.CleanUp.ReferenceOTU6384:0.00743,New.CleanUp.ReferenceOTU593:0.00474)0.376.6:0.00016)0.877.35:0.00015)0.783.7:0.00244,(1667532:0.00014,New.CleanUp.ReferenceOTU5214:0.00489)0.802.20:0.00014)0.772.20:0.00246)0.773.21:0.00249)0.764.17:0.0024)0.731.11:0.00228)0.962.25:0.01006,((((1145384:0.00994,((New.CleanUp.ReferenceOTU4237:0.00501,4393120:0.01265)0.820.17:0.00469,(New.CleanUp.ReferenceOTU6801:0.00481,(242389:0.00761,534008:0.0075)0.911.24:0.0079)0.914.23:0.00772)0.914.24:0.01036)0.214:0.00015,1694767:0.00015)0.960.16:0.01014,(919780:0.00243,689528:0.00498)0.868.35:0.00504)0.783.8:0.00241,((New.CleanUp.ReferenceOTU4792:0.01509,(279515:0.00244,(((((588981:0.00244,133467:0.00244)0.907.32:0.00014,((4413511:0.00244,574432:0.00244)0.878.24:0.00014,(340077:0.00244,211582:0.00244)0.886.36:0.00014)0.000.106:0.00014)0.000.107:0.00014,((132101:0.00162,647579:0.00162)0.924.24:0.00162,1084157:0.00014)0.055:0.00014)0.000.108:0.00014,(((((New.CleanUp.ReferenceOTU1588:0.01306,(952659:0.0051,(New.CleanUp.ReferenceOTU12424:0.00742,4416987:0.00016)0.904.14:0.00749)0.885.25:0.00763)0.912.28:0.00768,(559935:0.00507,((103390:0.00246,305430:0.00497)0.774.22:0.00245,(810959:0.00014,838721:0.00245)0.449.2:0.00015)0.897.26:0.00496)0.755.17:0.00241)0.872.23:0.00474,(834001:0.00249,(1112049:0.00015,1138326:0.00495)0.947.17:0.0072)0.889.30:0.00475)0.875.21:0.00015,19020:0.00246)0.958.18:0.00757,239951:0.00244)0.538:0.00015)0.000.109:0.00014,(832652:0.00244,751571:0.00244)0.000.110:0.00014)0.436.2:0.00015)0.852.27:0.00014)0.852.28:0.00352,((1133935:0.01353,(New.CleanUp.ReferenceOTU11586:0.00249,4473893:0.01011)0.878.25:0.00923)0.899.15:0.0079,((12364:0.00742,4297391:0.00015)0.857.32:0.00591,((4328084:0.00244,(861376:0.00014,((New.ReferenceOTU140:0.00489,724665:0.00244)0.909.23:0.00014,(926945:0.00244,351383:0.00244)0.876.30:0.00014)0.905.24:0.00014)0.916.32:0.00016)0.755.18:0.00245,(((New.ReferenceOTU180:0.00492,New.CleanUp.ReferenceOTU2451:0.01777)0.368.6:0.00015,237179:0.00492)0.447.6:0.00244,(532419:0.00014,(818162:0.00245,573624:0.00244)0.699.6:0.00016)0.968.15:0.00014)0.885.26:0.00498)0.889.31:0.00653)0.313.3:0.00248)0.447.7:0.00015)0.806.25:0.00654)0.873.17:0.00014)0.966.22:0.01011,((566454:0.00535,New.CleanUp.ReferenceOTU10862:0.02942)0.483.4:0.00185,New.CleanUp.ReferenceOTU3515:0.02079)0.906.23:0.00778)0.487.3:0.00014,(((112846:0.00182,(New.CleanUp.ReferenceOTU8559:0.0073,637528:0.00014)0.763.21:0.00303)0.254.3:0.00496,(New.CleanUp.ReferenceOTU1039:0.0049,(1144548:0.00014,New.CleanUp.ReferenceOTU1771:0.0049)0.162.3:0.00015)0.976.21:0.01474)0.752.20:0.00299,(152523:0.00396,(12541:0.01016,(New.CleanUp.ReferenceOTU4168:0.00245,187652:0.00014)0.771.14:0.00235)0.892.32:0.00709)0.779.14:0.00395)0.890.30:0.00494)0.794.13:0.00554,(New.CleanUp.ReferenceOTU5806:0.01673,(((((882018:0.00015,New.CleanUp.ReferenceOTU12219:0.00245)0.968.16:0.00747,((299284:0.00183,New.CleanUp.ReferenceOTU11223:0.03126)0.914.25:0.0007,(741867:0.00014,(1126230:0.00245,746817:0.00245)0.908.25:0.00015)0.928.20:0.00014)0.933.24:0.00016)0.847.17:0.00483,(((995960:0.00012,(512791:0.00245,((161687:0.00245,821930:0.00245)0.880.28:0.00014,(903158:0.00014,((851073:0.00245,4434315:0.00245)0.079.4:0.00014,709533:0.00245)0.918.33:0.00014)0.698.4:0.00014)0.895.28:0.00015)0.846.22:0.00245)0.013:0.00015,4457504:0.00491)0.964.17:0.00757,(763671:0.00014,New.CleanUp.ReferenceOTU10371:0.00491)0.984.22:0.01276)0.821.10:0.00015)0.947.18:0.00776,(666358:0.00395,(New.CleanUp.ReferenceOTU9074:0.00492,(4454082:0.00014,(271147:0.00244,New.CleanUp.ReferenceOTU6497:0.00244)0.900.24:0.00014)0.952.19:0.00014)0.799.8:0.00402)0.909.24:0.00703)0.992.19:0.00014,((New.CleanUp.ReferenceOTU2027:0.01763,(963004:0.00014,(New.CleanUp.ReferenceOTU10626:0.0099,New.CleanUp.ReferenceOTU9187:0.01243)0.952.20:0.00015)0.960.17:0.00014)0.909.25:0.00758,((109591:0.00014,(New.CleanUp.ReferenceOTU415:0.00989,New.CleanUp.ReferenceOTU726:0.00993)0.927.17:0.00015)0.876.31:0.00016,(New.CleanUp.ReferenceOTU6343:0.0061,New.CleanUp.ReferenceOTU15793:0.01739)0.950.17:0.01189)0.840.18:0.00489)0.704.7:0.00754)0.883.26:0.01166)0.642.4:0.00602)0.903.32:0.00912,4406815:0.01453)0.838.11:0.00572,(((875735:0.02676,12564:0.0439)0.868.36:0.01684,(New.CleanUp.ReferenceOTU13933:0.01523,292428:0.00016)0.989.24:0.02344)0.963.15:0.00014,(((484320:0.01811,(83011:0.00997,(4390823:0.00489,527314:0.00014)0.988.14:0.00015)0.944.26:0.01001)0.865.31:0.0051,((1098609:0.00485,519873:0.00016)0.998.24:0.02066,(658827:0.0023,(994257:0.02638,(12592:0.00244,(582466:0.00014,(528628:0.0049,574249:0.00489)0.912.29:0.00014)0.699.7:0.00015)0.921.24:0.01002)0.884.24:0.01289)0.692.6:0.00015)0.896.31:0.00501)0.854.25:0.00494,((3760209:0.01741,(192142:0.00807,257909:0.02341)0.675.5:0.00875)0.892.33:0.01269,671469:0.00758)0.759.24:0.00233)0.956.19:0.01012)0.895.29:0.00511)0.766.25:0.00253,((((((((New.CleanUp.ReferenceOTU4700:0.00014,323068:0.01782)0.335.3:0.00501,((280631:0.00513,New.CleanUp.ReferenceOTU11140:0.01272)0.296.2:0.00248,130232:0.01534)0.731.12:0.00277)0.863.29:0.00488,(788268:0.00015,411183:0.00244)0.743.17:0.00015)0.748.11:0.00247,(New.CleanUp.ReferenceOTU14868:0.00494,(4339987:0.00244,545986:0.00014)0.878.26:0.00498)0.928.21:0.00755)0.891.20:0.00015,(New.CleanUp.ReferenceOTU1251:0.0101,New.CleanUp.ReferenceOTU13556:0.00504)0.824.9:0.00478)0.976.22:0.01507,(((New.CleanUp.ReferenceOTU40:0.02976,(New.CleanUp.ReferenceOTU16597:0.01006,232214:0.00754)0.808.8:0.00528)0.586:0.00248,((New.CleanUp.ReferenceOTU5273:0.01213,(179312:0.00491,4465539:0.00015)0.953.19:0.01377)0.881.28:0.00763,((338568:0.01001,((((321054:0.00015,(New.CleanUp.ReferenceOTU9447:0.00493,(2823499:0.00244,562912:0.00014)0.878.27:0.00014)0.884.25:0.00244)0.871.35:0.00245,4430953:0.01006)0.518.3:0.00016,337165:0.00244)0.917.29:0.00491,732609:0.00016)0.976.23:0.00014)0.789.19:0.00251,(((((New.CleanUp.ReferenceOTU5459:0.0074,4446956:0.00014)0.833.13:0.00244,(New.CleanUp.ReferenceOTU8132:0.00492,561435:0.00016)0.955.24:0.00741)1.000.51:0.00015,1090029:0.00244)0.943.31:0.00015,(624310:0.00015,(1121390:0.00016,1035736:0.01003)0.964.18:0.00742)0.462.3:0.00746)0.892.34:0.00499,73335:0.00752)0.743.18:0.00237)0.853.23:0.00585)0.916.33:0.00988)0.800.11:0.0047,((587616:0.00245,((((105210:0.00239,(New.ReferenceOTU50:0.00014,277142:0.00243)0.889.32:0.005)0.962.26:0.01312,((747279:0.00648,New.CleanUp.ReferenceOTU1694:0.00636)0.993.12:0.02617,(New.CleanUp.ReferenceOTU11604:0.0049,237898:0.00016)0.423.4:0.00251)0.292:0.00015)0.963.16:0.01651,(New.CleanUp.ReferenceOTU13862:0.00937,New.CleanUp.ReferenceOTU9089:0.02021)0.672.4:0.00699)0.904.15:0.01024,(((160203:0.01013,(711526:0.00489,(New.CleanUp.ReferenceOTU392:0.00244,368097:0.00014)0.771.15:0.00251)0.966.23:0.01282)0.764.18:0.00241,((((449855:0.00014,(New.CleanUp.ReferenceOTU2519:0.00993,75585:0.0049)0.864.30:0.00014)0.923.26:0.00244,((271644:0.00244,((363167:0.00244,(4415684:0.00244,((567669:0.00245,(((((136948:0.00747,((((845354:0.00988,(91077:0.01305,790347:0.00244)0.162.4:0.00014)0.376.7:0.00014,44941:0.00244)0.354:0.00014,(971353:0.00246,New.CleanUp.ReferenceOTU16009:0.00751)0.787.20:0.00245)0.847.18:0.00016,((524543:0.01342,(524368:0.00256,(790972:0.00014,(New.CleanUp.ReferenceOTU8585:0.0099,591049:0.00014)0.961.23:0.00988)0.916.34:0.0082)0.798.10:0.0056)0.775.14:0.0026,(929770:0.00756,(((157046:0.00244,(508021:0.00014,((New.CleanUp.ReferenceOTU8707:0.00995,318338:0.01345)0.892.35:0.00014,New.CleanUp.ReferenceOTU2250:0.00738)0.566:0.00014)0.564.5:0.00014)0.929.23:0.00015,New.CleanUp.ReferenceOTU10561:0.01247)0.311.4:0.0026,New.CleanUp.ReferenceOTU1535:0.01001)0.843.15:0.00523)0.764.19:0.0026)0.774.23:0.00271)0.788.13:0.0028)0.768.20:0.00284,((542066:0.00494,(New.CleanUp.ReferenceOTU14293:0.00805,1087556:0.00748)0.760.20:0.00265)0.767.20:0.00266,((((New.CleanUp.ReferenceOTU13773:0.00491,335422:0.00016)0.947.19:0.00756,((New.CleanUp.ReferenceOTU5221:0.00496,((824723:0.00014,((12399:0.00954,299176:0.00362)0.866.24:0.00673,((((((2984013:0.00246,136532:0.00246)0.928.22:0.00014,((4447353:0.00246,(1122588:0.00247,132985:0.00246)0.814.12:0.00247)0.737.11:0.00015,180611:0.00246)0.725.9:0.00014)0.000.111:0.00014,((4369416:0.00246,637253:0.00246)0.907.33:0.00014,(133328:0.00246,((4330673:0.00246,271203:0.00246)0.868.37:0.00014,1081815:0.00014)0.000.112:0.00014)0.999.25:0.00014)0.000.113:0.00014)0.883.27:0.00014,(3634136:0.00246,(((808471:0.00499,(812902:0.00014,New.CleanUp.ReferenceOTU1067:0.00494)0.757.13:0.00248)0.952.21:0.01029,(828667:0.00246,((((4354149:0.00246,4409084:0.00246)0.841.21:0.00014,(463861:0.00014,(816529:0.00246,3728117:0.00246)0.899.16:0.00014)0.000.114:0.00014)1.000.52:0.00015,(72155:0.00246,(137766:0.00246,((258212:0.00745,130710:0.00246)0.911.25:0.00014,(204714:0.00246,270263:0.00246)0.895.30:0.00014)0.000.115:0.00014)0.923.27:0.00016)0.852.29:0.00245)0.428.2:0.00495,((New.CleanUp.ReferenceOTU9106:0.00246,561061:0.00247)0.350:0.00015,(581042:0.00488,New.CleanUp.ReferenceOTU13894:0.01789)0.908.26:0.00014)0.980.26:0.00015)0.871.36:0.005)0.881.29:0.00505)0.873.18:0.00501,317982:0.00497)0.566.2:0.00014)0.853.24:0.00246)0.217.2:0.00015,(573757:0.00742,(181436:0.00245,588605:0.00245)0.325.2:0.00014)0.923.28:0.00497)0.978.21:0.01003,712797:0.00014)0.883.28:0.00506)0.931.26:0.01506)0.901.19:0.00728,(New.CleanUp.ReferenceOTU11495:0.01525,(New.CleanUp.ReferenceOTU16467:0.01511,((530833:0.00014,(311160:0.00244,784643:0.00244)0.869.22:0.00014)0.883.29:0.00014,(298368:0.00244,153535:0.00245)0.661.4:0.00014)1.000.53:0.00014)0.778.21:0.00237)0.789.20:0.00256)0.769.15:0.00239)0.761.20:0.00243,(235825:0.00016,((New.CleanUp.ReferenceOTU6008:0.0178,48874:0.00745)0.701.3:0.00015,((4461208:0.00244,((((4449288:0.00245,819729:0.00244)0.712.4:0.00014,929901:0.00014)0.000.116:0.00014,((12464:0.00014,(863013:0.0049,874754:0.00244)0.911.26:0.00014)0.000.117:0.00014,((252119:0.00014,((4464026:0.00162,526833:0.00162)0.923.29:0.00163,(807180:0.00138,217383:0.00457)0.782.20:0.00137)0.923.30:0.00014)0.000.118:0.00014,191359:0.00244)0.187.3:0.00014)0.000.119:0.00014)0.000.120:0.00014,1101451:0.00014)0.747.20:0.00015)0.810.9:0.00015,((New.CleanUp.ReferenceOTU15200:0.02055,(383501:0.00246,(New.CleanUp.ReferenceOTU15599:0.02055,564586:0.00246)0.944.27:0.00014)0.864.31:0.00016)0.942.23:0.00995,(551602:0.00139,New.CleanUp.ReferenceOTU16203:0.00461)0.221.4:0.00125)1.000.54:0.00012)0.962.27:0.00733)0.818.13:0.00241)0.959.23:0.0074)0.759.25:0.0024)0.756.20:0.00241,301188:0.00248)0.771.16:0.00128,115315:0.00729)0.772.21:0.00131)0.773.22:0.00258)0.862.24:0.00524,New.CleanUp.ReferenceOTU7907:0.01515)0.876.32:0.00015,(New.CleanUp.ReferenceOTU13262:0.01497,((New.CleanUp.ReferenceOTU1497:0.00844,New.CleanUp.ReferenceOTU6080:0.02333)0.949.20:0.0148,((4316510:0.00016,(4297838:0.00252,(1092725:0.00244,(((510422:0.00014,866280:0.00014)0.000.121:0.00014,4304654:0.00244)0.000.122:0.00014,(4323389:0.00491,4426981:0.0049)0.945.18:0.00014)1.000.55:0.00015)0.917.30:0.00747)0.888.25:0.00749)0.933.25:0.0075,((362965:0.00676,(1017181:0.00015,((New.CleanUp.ReferenceOTU252:0.00484,357522:0.00247)0.981.13:0.01243,4294457:0.00243)0.877.36:0.00484)0.792.20:0.00374)0.419.5:0.00672,(538247:0.0075,543491:0.00015)0.882.33:0.00487)0.891.21:0.00015)0.880.29:0.005)0.331.2:0.00251)0.766.26:0.00258)0.834.25:0.00241,((New.CleanUp.ReferenceOTU1519:0.00988,(New.CleanUp.ReferenceOTU7285:0.01539,(792140:0.01277,4299270:0.01328)0.848.25:0.0063)0.916.35:0.01194)0.771.17:0.00516,((1131213:0.00493,151713:0.00014)0.470.2:0.00242,(1132923:0.00241,(283765:0.0016,4302913:0.00161)0.927.18:0.00161)0.825.11:0.00014)0.941.13:0.00015)0.905.25:0.00482)0.831.14:0.00014)0.002:0.00014,621279:0.00489)0.202.3:0.00014)0.173.3:0.00014)0.413.2:0.00014,1002005:0.00014)0.000.123:0.00014)0.441.6:0.00014,255732:0.00244)0.000.124:0.00014)0.427.3:0.00014,142110:0.00244)0.202.4:0.00015,812790:0.00244)0.928.23:0.00509)0.926.21:0.00014,301982:0.00484)0.981.14:0.01599)0.753.17:0.00268)0.808.9:0.00244,(New.CleanUp.ReferenceOTU16226:0.02326,((((883057:0.00016,((582047:0.00788,(188500:0.00014,4375466:0.00995)0.752.21:0.00466)0.664.4:0.00513,4407478:0.01773)0.734.15:0.00273)0.807.18:0.00244,New.CleanUp.ReferenceOTU4615:0.00245)0.806.26:0.00245,(((New.CleanUp.ReferenceOTU13640:0.01968,(830978:0.04286,4415092:0.02467)0.957.20:0.02421)0.702.5:0.00363,((1114358:0.01017,New.CleanUp.ReferenceOTU11167:0.00228)0.871.37:0.00515,((((153548:0.00014,(((1056445:0.02027,(New.CleanUp.ReferenceOTU10218:0.00967,4325081:0.01306)0.694.7:0.00249)0.058.2:0.00278,(((((86480:0.01579,New.CleanUp.ReferenceOTU13774:0.01016)0.843.16:0.00502,((New.CleanUp.ReferenceOTU13961:0.00491,(New.CleanUp.ReferenceOTU12617:0.00687,(12666:0.00759,(240451:0.00014,(New.CleanUp.ReferenceOTU9536:0.00739,543684:0.00014)0.849.17:0.00244)0.907.34:0.00756)0.940.21:0.00974)0.784.13:0.00357)0.520.5:0.00014,250148:0.00015)0.799.9:0.00262)0.780.20:0.0023,((New.CleanUp.ReferenceOTU2434:0.00246,215615:0.01003)0.901.20:0.00493,((915240:0.00014,New.CleanUp.ReferenceOTU12017:0.00746)0.922.19:0.00493,((726955:0.00016,New.CleanUp.ReferenceOTU12879:0.00745)0.993.13:0.01509,(New.CleanUp.ReferenceOTU12976:0.01536,190663:0.00243)0.149.2:0.00499)0.931.27:0.00015)0.901.21:0.00016)0.869.23:0.00747)0.656.7:0.00014,((New.CleanUp.ReferenceOTU5026:0.00989,(New.CleanUp.ReferenceOTU5879:0.00737,(New.CleanUp.ReferenceOTU10444:0.0176,(373239:0.00014,New.CleanUp.ReferenceOTU5767:0.00491)0.306.2:0.00014)0.892.36:0.00014)0.915.24:0.01021)0.947.20:0.01284,(New.CleanUp.ReferenceOTU3015:0.00014,(((New.CleanUp.ReferenceOTU3557:0.01023,New.CleanUp.ReferenceOTU752:0.01019)0.904.16:0.00786,(195654:0.00638,((((1021335:0.00254,((1129931:0.0125,(1087989:0.00244,1792753:0.00014)0.679.6:0.00015)0.961.24:0.01271,(New.CleanUp.ReferenceOTU12158:0.0126,New.CleanUp.ReferenceOTU12674:0.00524)0.937.15:0.01049)0.738.16:0.00258)0.718.7:0.0021,(New.CleanUp.ReferenceOTU14234:0.03261,(New.CleanUp.ReferenceOTU866:0.01368,((1134896:0.00242,206826:0.00016)0.804.8:0.00375,((912640:0.00014,New.CleanUp.ReferenceOTU4486:0.0263)0.755.19:0.00247,((427183:0.00014,439804:0.00244)0.929.24:0.00016,(((73538:0.00244,((New.CleanUp.ReferenceOTU1458:0.00249,531300:0.00014)0.894.16:0.00015,(705807:0.00015,((4402461:0.00014,((((4004100:0.00466,4326871:0.00141)0.793.14:0.00139,12520:0.00248)0.897.27:0.00014,((1028133:0.00248,776873:0.00249)0.862.25:0.00014,804735:0.00014)0.000.125:0.00014)0.000.126:0.00014,(4371109:0.00248,630649:0.00248)0.912.30:0.00014)0.756.21:0.00014)0.895.31:0.00015,(914235:0.00247,(566396:0.00246,(4446686:0.00247,(89039:0.00276,276481:0.03777)0.700.7:0.00178)0.209.3:0.00014)0.171:0.0001)0.925.19:0.00013)0.827.20:0.0024)0.836.17:0.0024)0.866.25:0.00246)0.371.2:0.00015,261705:0.00245)0.800.12:0.00458,((1064306:0.00246,4341109:0.00495)0.770.16:0.00284,(849030:0.00014,4410353:0.0075)0.871.38:0.00724)0.816.10:0.00834)0.979.8:0.01898)0.926.22:0.01011)0.862.26:0.00607)0.848.26:0.00535)0.792.21:0.00616)0.958.19:0.01926)0.247:0.00998,((New.CleanUp.ReferenceOTU15401:0.01054,((941630:0.00015,New.CleanUp.ReferenceOTU9489:0.00997)0.792.22:0.00243,(New.ReferenceOTU87:0.01011,576231:0.00016)0.849.18:0.00497)0.934.21:0.01065)0.671.5:0.00741,((New.CleanUp.ReferenceOTU2005:0.00883,New.CleanUp.ReferenceOTU978:0.01493)0.980.27:0.02104,((165578:0.0075,(New.CleanUp.ReferenceOTU4631:0.00989,New.CleanUp.ReferenceOTU11062:0.00776)0.758.20:0.00242)0.918.34:0.00756,New.CleanUp.ReferenceOTU11064:0.00536)0.775.15:0.00366)0.803.13:0.00382)0.948.24:0.00015)0.923.31:0.00842,826597:0.00016)0.953.20:0.01133)0.872.24:0.00695)0.737.12:0.00231,571753:0.00744)0.913.23:0.00016)0.826.21:0.00492)0.912.31:0.00015)0.941.14:0.00502,1060474:0.00015)0.928.24:0.00015)0.910.19:0.00499,658536:0.0049)0.624.3:0.00016)0.908.27:0.00014,(686752:0.01245,(213535:0.00499,(New.CleanUp.ReferenceOTU3659:0.00998,4432482:0.00241)0.848.27:0.00488)0.782.21:0.00732)0.766.27:0.00015)0.772.22:0.00801,(New.CleanUp.ReferenceOTU335:0.00683,241541:0.0034)0.953.21:0.01205)0.867.25:0.00761,New.CleanUp.ReferenceOTU14471:0.00971)0.858.21:0.00556)0.928.25:0.00798)0.949.21:0.01282,((252063:0.00251,(161011:0.00014,356574:0.00245)0.796.9:0.00239)0.739.12:0.00247,(New.CleanUp.ReferenceOTU2968:0.02107,400183:0.01006)0.899.17:0.00761)0.785.12:0.00244)0.880.30:0.00014)0.925.20:0.00498,((New.CleanUp.ReferenceOTU6816:0.00997,(749563:0.00249,578832:0.005)0.780.21:0.00244)0.595.3:0.00015,(((((429838:0.00014,(552849:0.00244,(235695:0.00245,254649:0.00244)0.887.26:0.00492)0.694.8:0.00014)0.921.25:0.00015,((New.CleanUp.ReferenceOTU11012:0.00459,(New.CleanUp.ReferenceOTU13928:0.00244,4398116:0.00014)0.803.14:0.00137)0.803.15:0.00139,New.CleanUp.ReferenceOTU5069:0.00491)0.484:0.00016)0.848.28:0.00244,(New.CleanUp.ReferenceOTU10871:0.00999,New.CleanUp.ReferenceOTU12468:0.01001)0.756.22:0.00238)0.865.32:0.00015,322234:0.00014)0.754.11:0.00015,New.CleanUp.ReferenceOTU12059:0.00999)0.845.21:0.00244)0.328:0.00015)0.858.22:0.0049)0.918.35:0.00016)0.818.14:0.0029)0.966.24:0.00031)0.898.28:0.00182,(((244196:0.00014,520083:0.00245)0.783.9:0.00255,(((810402:0.00015,((294216:0.01289,(New.CleanUp.ReferenceOTU12001:0.00746,(821644:0.00014,New.CleanUp.ReferenceOTU11641:0.00244)0.928.26:0.00747)0.926.23:0.01002)0.822.12:0.00725,(((207157:0.01011,(4327769:0.00264,(1120090:0.00249,828844:0.00493)0.932.19:0.00937)0.865.33:0.00299)0.785.13:0.00236,((((223883:0.00504,(New.CleanUp.ReferenceOTU12489:0.00143,(1119208:0.00244,1074625:0.00014)0.838.12:0.00119)0.926.24:0.00981)0.887.27:0.00727,(((284241:0.00495,(New.CleanUp.ReferenceOTU506:0.00741,(556066:0.00244,(546764:0.00162,587696:0.00162)0.923.32:0.00162)0.166:0.00014)0.754.12:0.00245)0.792.23:0.00244,(1127976:0.00244,((810672:0.00244,935688:0.00244)0.684.7:0.00014,(1128113:0.00244,197711:0.00244)0.906.24:0.00014)0.839.18:0.00014)0.926.25:0.00015)0.902.30:0.00482,4306617:0.00739)0.827.21:0.00015)0.829.12:0.00015,((4440860:0.00245,(639712:0.00748,(404209:0.00494,(1108350:0.00016,(748636:0.00014,(646129:0.00495,249375:0.00494)0.596.5:0.00015)0.846.23:0.00245)0.796.10:0.00245)0.883.30:0.00496)0.787.21:0.00247)0.899.18:0.00016,((((((((249999:0.00245,129870:0.00245)0.874.30:0.00014,(369423:0.00245,(790384:0.00015,235698:0.00245)0.922.20:0.00493)0.930.24:0.00015)0.850.32:0.00015,(205772:0.00245,(529994:0.00245,581286:0.00492)0.569.3:0.00015)0.868.38:0.00244)0.494.2:0.00014,((131414:0.00748,(589376:0.00014,(814909:0.00245,253247:0.00245)0.262:0.00014)0.842.29:0.00245)0.618.5:0.00015,1045797:0.00995)0.451.5:0.00494)0.822.13:0.00245,(((876170:0.00014,(4382877:0.00245,4298362:0.00245)0.887.28:0.00014)0.848.29:0.00014,529444:0.00245)0.185.2:0.00014,131209:0.00245)0.860.16:0.00245)0.105.2:0.00015,((New.CleanUp.ReferenceOTU15145:0.0181,134121:0.00521)0.769.16:0.00208,25558:0.01539)0.791.11:0.00257)0.974.17:0.00016,((New.CleanUp.ReferenceOTU12974:0.00493,404720:0.00014)0.953.22:0.01024,New.CleanUp.ReferenceOTU13286:0.01022)0.764.20:0.00222)0.943.32:0.00912,((1119772:0.00492,205559:0.00016)0.867.26:0.00015,(((242437:0.00493,263122:0.00247)0.879.21:0.00493,(New.CleanUp.ReferenceOTU787:0.01259,(New.CleanUp.ReferenceOTU14152:0.00742,2234408:0.01001)0.721.8:0.00014)0.579.2:0.00239)0.071:0.00014,((4341734:0.00245,((New.CleanUp.ReferenceOTU13143:0.00516,New.CleanUp.ReferenceOTU1579:0.02321)0.775.16:0.00224,959160:0.00493)0.849.19:0.00014)0.927.19:0.00015,(515169:0.00014,(New.CleanUp.ReferenceOTU9229:0.00491,948180:0.00495)0.596.6:0.00014)0.000.127:0.00014)0.907.35:0.00014)0.848.30:0.0024)0.868.39:0.00271)0.868.40:0.00271)0.852.30:0.00239)0.745.15:0.00014,((((4383820:0.00245,(435928:0.00014,(169430:0.00245,583016:0.00245)0.879.22:0.00016)0.580.3:0.00014)0.877.37:0.00246,(((((739867:0.01301,1791553:0.00988)0.829.13:0.00747,(236466:0.00391,(585547:0.00015,(1130846:0.00015,New.CleanUp.ReferenceOTU6219:0.01265)0.685.5:0.00738)0.889.33:0.00963)0.803.16:0.00368)0.958.20:0.00014,1142268:0.0184)0.904.17:0.00505,298835:0.00492)0.669.3:0.00015,838940:0.00244)0.860.17:0.00245)0.873.19:0.00013,(((12290:0.00497,(993711:0.00492,(New.CleanUp.ReferenceOTU1096:0.00496,((1058762:0.00014,((1072784:0.00245,286579:0.00245)0.670.6:0.00014,((524887:0.00246,New.CleanUp.ReferenceOTU9667:0.00245)0.074.3:0.00014,416186:0.00245)0.747.21:0.00014)0.055.2:0.00014)0.877.38:0.00014,736437:0.00245)0.754.13:0.00244)0.786.9:0.00247)0.782.22:0.00249)0.793.15:0.00244,(288552:0.00245,570552:0.00014)0.997.23:0.00015)0.195:0.00245,((((New.CleanUp.ReferenceOTU10200:0.00245,654051:0.00014)0.871.39:0.00506,New.CleanUp.ReferenceOTU14117:0.01281)0.746.13:0.00239,(388682:0.00746,(12294:0.00014,(776643:0.00245,592423:0.00246)0.877.39:0.00015)0.911.27:0.00014)0.779.15:0.00247)0.806.27:0.00247,(546690:0.00014,(82683:0.00245,200979:0.00492)0.895.32:0.00015)0.918.36:0.00015)0.914.26:0.00496)0.955.25:0.00015)1.000.56:0.0001,400253:0.00013)1.000.57:0.00234)0.882.34:0.00623)0.859.26:0.00563,807035:0.00724)0.734.16:0.00063)0.128.2:0.00016)0.940.22:0.00736,(New.CleanUp.ReferenceOTU15286:0.00999,(1129081:0.00242,(New.CleanUp.ReferenceOTU9595:0.0039,527048:0.00387)0.961.25:0.01253)0.907.36:0.0075)0.904.18:0.00014)0.774.24:0.00244,718145:0.02095)0.745.16:0.00236)0.987.17:0.01234,((568991:0.00014,(New.CleanUp.ReferenceOTU16020:0.00244,New.CleanUp.ReferenceOTU3953:0.00245)0.876.33:0.00013)0.968.17:0.00016,(New.CleanUp.ReferenceOTU1384:0.00015,New.CleanUp.ReferenceOTU9944:0.01796)0.276.3:0.00244)0.976.24:0.01)0.663.2:0.00015)0.979.9:0.01662,(898468:0.00014,1127702:0.00489)0.976.25:0.01283)0.739.13:0.00236)0.665.4:0.00174)0.922.21:0.0157,(((2438948:0.00015,(12619:0.00766,565136:0.01297)0.861.15:0.00736)0.913.24:0.0185,((137183:0.00474,New.CleanUp.ReferenceOTU9426:0.00257)0.950.18:0.01834,((((822770:0.00014,295384:0.00245)0.891.22:0.00494,(365385:0.00999,(553611:0.00495,((132041:0.00245,(997439:0.00245,370225:0.00245)0.000.128:0.00014)0.836.18:0.00245,(813479:0.00246,559527:0.00014)0.996.22:0.00015)0.902.31:0.00495)0.842.30:0.00016)0.628.4:0.00495)0.768.21:0.00253,(1136109:0.01002,484304:0.00015)0.740.22:0.00243)0.912.32:0.00793,(1136387:0.01907,339532:0.01389)0.743.19:0.0038)0.862.27:0.00845)0.859.27:0.01699)0.994.17:0.04483,(804621:0.00244,258140:0.00014)0.944.28:0.0263)0.810.10:0.01626)0.860.18:0.00913,(((New.CleanUp.ReferenceOTU15573:0.00899,12589:0.01148)0.573.3:0.0063,(1045843:0.00754,109194:0.00751)0.923.33:0.01078)0.864.32:0.0077,(((((139504:0.00611,(New.CleanUp.ReferenceOTU11351:0.0102,588670:0.00232)0.926.26:0.01221)0.981.15:0.02343,(181318:0.00016,(New.CleanUp.ReferenceOTU5780:0.00244,375059:0.00014)0.928.27:0.00492)1.000.58:0.00015)0.790.20:0.00237,New.CleanUp.ReferenceOTU10671:0.00015)0.918.37:0.00857,((956625:0.00014,328472:0.0049)0.999.26:0.02966,690395:0.00704)0.715.8:0.00203)0.839.19:0.00541,((((92874:0.00744,(888466:0.00997,(884751:0.00493,((1066410:0.00244,12558:0.00244)0.908.28:0.00014,(1108638:0.00014,(70706:0.00244,499378:0.00244)0.917.31:0.00014)0.000.129:0.00014)0.937.16:0.00016)0.781.15:0.00249)0.769.17:0.00235)0.799.10:0.00756,(((960871:0.00014,New.CleanUp.ReferenceOTU10687:0.00244)0.846.24:0.00244,((526682:0.00014,787709:0.00014)0.920.21:0.00014,(12560:0.00244,12574:0.01251)0.961.26:0.00014)0.902.32:0.00016)0.943.33:0.00989,((561935:0.01289,(566233:0.00518,(New.CleanUp.ReferenceOTU10950:0.00234,(92123:0.00014,New.CleanUp.ReferenceOTU4655:0.02313)1.000.59:0.00014)0.848.31:0.01017)0.890.31:0.00739)0.928.28:0.01044,(641832:0.00016,(73471:0.0049,12543:0.00245)0.849.20:0.00239)0.442.2:0.00481)0.316.2:0.00248)0.924.25:0.00016)0.883.31:0.00489,568440:0.00015)0.037:0.00467,((4096855:0.01799,(New.CleanUp.ReferenceOTU9077:0.00548,541375:0.02335)0.406.3:0.0024)0.988.15:0.02744,1047077:0.0129)0.847.19:0.00836)0.819.13:0.00467)0.864.33:0.00557)0.394.2:0.00019)0.918.38:0.01008,(New.CleanUp.ReferenceOTU12962:0.00928,New.CleanUp.ReferenceOTU8489:0.02944)0.912.33:0.01163)0.894.17:0.00882,(New.CleanUp.ReferenceOTU14147:0.02672,244000:0.00765)0.046.2:0.00752)0.985.17:0.00015,((((((12987:0.00499,((New.CleanUp.ReferenceOTU990:0.01016,1109208:0.01013)0.902.33:0.00738,167531:0.0048)0.739.14:0.00014)0.589.3:0.00752,(((((1139240:0.00015,(55691:0.00245,584319:0.00244)0.903.33:0.00493)0.922.22:0.00494,236820:0.00015)0.811.16:0.00244,((113711:0.0025,New.CleanUp.ReferenceOTU385:0.01003)0.882.35:0.00491,(1105878:0.02709,(253403:0.01542,(12702:0.00495,261255:0.01015)0.475.8:0.00014)0.770.17:0.00762)0.744.11:0.00217)0.899.19:0.00492)0.652.3:0.00073,(570383:0.0103,589900:0.00239)0.846.25:0.00728)0.903.34:0.00945,(547806:0.00745,(202224:0.00501,(743788:0.00244,(329490:0.00014,588889:0.00499)0.856.25:0.00015)0.906.25:0.00488)0.902.34:0.00014)0.922.23:0.00721)0.106.3:0.00014)0.923.34:0.00684,735771:0.00403)0.814.13:0.00384,((((926770:0.01001,(85863:0.0025,((((739794:0.00492,((114587:0.00741,(993474:0.00014,175954:0.00246)0.666.5:0.00015)0.911.28:0.00497,New.CleanUp.ReferenceOTU16469:0.01768)0.567.3:0.00014)0.926.27:0.00495,918840:0.00014)0.206.3:0.00014,((509487:0.00015,((New.CleanUp.ReferenceOTU3921:0.00242,2974310:0.00014)0.906.26:0.00483,(2595164:0.00984,(829012:0.00233,44587:0.00765)0.940.23:0.01006)0.781.16:0.00015)0.752.22:0.00238)0.982.30:0.0098,327290:0.00016)0.918.39:0.0048)0.765.13:0.00014,((4412825:0.00246,(4483055:0.00246,(968555:0.00247,(New.CleanUp.ReferenceOTU15478:0.00752,(661541:0.00247,(815305:0.00014,(4364889:0.00497,New.CleanUp.ReferenceOTU683:0.00248)0.903.35:0.00014)0.893.21:0.00014)0.852.31:0.00014)0.886.37:0.00503)0.790.21:0.00236)0.757.14:0.00234)0.798.11:0.00234,((4428032:0.00245,35860:0.00245)0.632.4:0.00015,947354:0.00014)0.958.21:0.00015)0.870.23:0.00235)0.923.35:0.00472)0.252:0.00015)0.953.23:0.01197,((New.CleanUp.ReferenceOTU11330:0.01268,(153158:0.00744,((847582:0.00242,(4303163:0.00242,538315:0.00014)0.568.3:0.00015)0.846.26:0.00243,(611415:0.00242,829373:0.00242)0.303:0.00015)0.926.28:0.00734)0.901.22:0.00015)0.915.25:0.00497,(1079481:0.00252,(619737:0.00752,(216469:0.00014,(1136762:0.00498,630556:0.00749)0.928.29:0.00014)0.935.23:0.00016)0.854.26:0.00498)0.768.22:0.00233)0.526:0.00475)0.881.30:0.00015,((538093:0.00773,(501584:0.0025,(1097711:0.00014,New.CleanUp.ReferenceOTU8588:0.00756)0.769.18:0.00247)0.916.36:0.00772)0.842.31:0.00496,(1048194:0.00245,(158633:0.00014,(New.CleanUp.ReferenceOTU518:0.00245,(New.CleanUp.ReferenceOTU497:0.00749,New.CleanUp.ReferenceOTU1433:0.00246)0.889.34:0.00014)0.809.12:0.00014)0.915.26:0.00014)0.781.17:0.00251)0.771.18:0.00236)0.902.35:0.00474,(1086934:0.00954,New.CleanUp.ReferenceOTU14731:0.00969)0.761.21:0.00336)0.199:0.00014)0.881.31:0.00476,(((922362:0.00247,(1110210:0.0101,669042:0.00015)0.981.16:0.00016)0.732.10:0.00482,(((New.CleanUp.ReferenceOTU5605:0.00252,(4417388:0.01011,((850971:0.00247,115045:0.00014)0.683.6:0.00248,((104427:0.00247,544457:0.00014)0.819.14:0.00733,556277:0.01003)0.169:0.00015)0.859.28:0.00484)0.919.34:0.00743)0.524.2:0.00049,((New.CleanUp.ReferenceOTU12170:0.01022,(New.CleanUp.ReferenceOTU15778:0.00691,New.CleanUp.ReferenceOTU2255:0.00652)0.765.14:0.00408)0.429.3:0.00772,New.CleanUp.ReferenceOTU12748:0.03214)0.856.26:0.00762)0.823.14:0.00978,(New.CleanUp.ReferenceOTU13118:0.01028,New.CleanUp.ReferenceOTU4144:0.01297)0.935.24:0.01046)0.818.15:0.00015)0.792.24:0.00445,((736261:0.00753,(New.CleanUp.ReferenceOTU10286:0.00244,572368:0.00014)0.878.28:0.00498)0.874.31:0.00496,(706798:0.0025,(1133016:0.01012,247530:0.00014)0.891.23:0.005)0.785.14:0.00251)0.812.15:0.00136)0.813.12:0.00135)0.883.32:0.00708,((728860:0.00779,(542752:0.01007,1105663:0.00014)0.887.29:0.00758)0.167.2:0.00907,New.CleanUp.ReferenceOTU7109:0.03331)0.750.25:0.00434)0.432.3:0.00762)0.981.17:0.01568,(((((((New.CleanUp.ReferenceOTU12875:0.0076,(((New.CleanUp.ReferenceOTU10496:0.01814,New.CleanUp.ReferenceOTU14140:0.00015)0.962.28:0.01351,((977026:0.021,370045:0.00014)0.759.26:0.00391,(New.CleanUp.ReferenceOTU63:0.01079,New.CleanUp.ReferenceOTU9256:0.03448)0.878.29:0.0118)0.905.26:0.01029)0.414.5:0.00733,((New.CleanUp.ReferenceOTU1405:0.00247,242061:0.00014)0.911.29:0.00499,(526994:0.005,(4366263:0.00014,564093:0.00014)0.860.19:0.00247)0.151.3:0.00015)0.918.40:0.01001)0.968.18:0.00014)0.895.33:0.00512,(((815724:0.00016,New.CleanUp.ReferenceOTU4715:0.00247)0.785.15:0.00246,(1074434:0.00509,554420:0.00759)0.874.32:0.00511)0.745.17:0.0025,582813:0.01022)0.892.37:0.00507)0.803.17:0.00014,(New.CleanUp.ReferenceOTU832:0.01573,(New.CleanUp.ReferenceOTU14047:0.0067,250989:0.00652)0.966.25:0.01286)0.722.11:0.00231)0.824.10:0.00252,(((New.CleanUp.ReferenceOTU11982:0.01493,(New.CleanUp.ReferenceOTU187:0.00994,(New.CleanUp.ReferenceOTU7439:0.00247,4457889:0.00014)0.876.34:0.00533)0.713.10:0.00542)0.260.3:0.00367,(New.CleanUp.ReferenceOTU14032:0.00256,(((((2390288:0.00483,280592:0.00529)0.910.20:0.00965,New.CleanUp.ReferenceOTU14340:0.01426)0.615.3:0.00507,New.CleanUp.ReferenceOTU230:0.00974)0.729.12:0.00302,(New.CleanUp.ReferenceOTU12287:0.00754,(369289:0.00248,(New.CleanUp.ReferenceOTU9339:0.00497,(New.CleanUp.ReferenceOTU11465:0.01006,74352:0.00248)0.003:0.00015)0.868.41:0.00248)0.734.17:0.00016)0.941.15:0.00757)0.677.6:0.00016,((222581:0.00015,(161199:0.00247,(265094:0.00248,New.CleanUp.ReferenceOTU10108:0.01006)0.301.3:0.00014)0.931.28:0.00498)0.881.32:0.00504,940828:0.00504)0.857.33:0.00497)0.800.13:0.00505)0.853.25:0.0063)0.254.4:0.00292,(219743:0.00015,((770140:0.01247,New.CleanUp.ReferenceOTU9386:0.00014)0.967.18:0.01445,(New.CleanUp.ReferenceOTU316:0.01186,New.CleanUp.ReferenceOTU3422:0.01417)0.860.20:0.00758)0.909.26:0.01184)0.231.3:0.006)0.889.35:0.00677)0.871.40:0.00015,(New.CleanUp.ReferenceOTU2107:0.02415,New.CleanUp.ReferenceOTU5772:0.00877)0.963.17:0.01815)0.901.23:0.00651,(((72263:0.0103,530434:0.00232)0.929.25:0.00741,(((214718:0.00767,(New.CleanUp.ReferenceOTU12575:0.00248,(New.CleanUp.ReferenceOTU3558:0.0049,28089:0.00014)0.940.24:0.00748)0.747.22:0.0024)0.877.40:0.00498,(New.CleanUp.ReferenceOTU14177:0.01547,408093:0.00493)0.867.27:0.00503)0.765.15:0.00237,(New.CleanUp.ReferenceOTU546:0.01277,(New.CleanUp.ReferenceOTU15284:0.01257,((112244:0.00243,New.CleanUp.ReferenceOTU3883:0.00742)0.806.28:0.00246,(2616888:0.00491,4376608:0.00016)0.847.20:0.00244)0.962.29:0.00015)0.626.3:0.00757)0.755.20:0.00245)0.228:0.00244)0.744.12:0.00015,(((248468:0.00493,593492:0.00741)0.732.11:0.00015,580850:0.00014)0.921.26:0.00016,((((New.CleanUp.ReferenceOTU8720:0.01013,584249:0.00246)0.878.30:0.00496,1137749:0.00246)0.826.22:0.00241,((((New.CleanUp.ReferenceOTU8537:0.00752,New.CleanUp.ReferenceOTU8374:0.0099)0.411.2:0.00491,((New.CleanUp.ReferenceOTU11718:0.00756,(1121483:0.02642,4366345:0.00015)0.991.22:0.02429)0.953.24:0.01565,New.CleanUp.ReferenceOTU1346:0.01772)0.792.25:0.0033)1.000.60:0.00015,249571:0.00015)0.777.11:0.00015,(409932:0.00755,(357423:0.00492,688259:0.00014)0.310.2:0.00015)0.921.27:0.00482)1.000.61:0.00014)0.155.2:0.00241,(((731014:0.00015,New.CleanUp.ReferenceOTU10694:0.01265)0.935.25:0.00731,((581811:0.00014,(565130:0.00303,(1111326:0.00493,542118:0.00014)0.932.20:0.00652)0.871.41:0.00276)0.865.34:0.00485,(564025:0.00494,(85407:0.00247,354765:0.00014)0.732.12:0.00014)0.604.3:0.00016)0.811.17:0.00129)0.812.16:0.00131,(774718:0.00243,(New.CleanUp.ReferenceOTU11663:0.00244,261980:0.00244)0.077.2:0.00014)0.690.6:0.00015)1.000.62:0.00015)0.842.32:0.0024)0.794.14:0.00241)0.760.21:0.00241)0.858.23:0.00492,(((New.CleanUp.ReferenceOTU16064:0.01566,((931593:0.00733,New.CleanUp.ReferenceOTU13194:0.00996)0.874.33:0.00506,249068:0.00496)0.723.11:0.00204)0.927.20:0.00752,(114151:0.0099,200014:0.00261)0.818.16:0.00491)0.918.41:0.00016,New.CleanUp.ReferenceOTU5845:0.01288)0.754.14:0.00232)0.939.11:0.01046)0.831.15:0.00535,(((((((New.ReferenceOTU16:0.00014,(New.CleanUp.ReferenceOTU6647:0.02858,New.CleanUp.ReferenceOTU9350:0.03889)0.253:0.01583)0.959.24:0.01822,(((3198356:0.01057,160626:0.04873)0.863.30:0.00816,(New.CleanUp.ReferenceOTU1496:0.01338,New.CleanUp.ReferenceOTU8356:0.00693)0.942.24:0.01403)0.886.38:0.00942,(New.CleanUp.ReferenceOTU6122:0.01807,(586558:0.01612,(552685:0.00773,585063:0.00223)0.849.21:0.00731)0.939.12:0.01349)0.659.7:0.00542)0.860.21:0.00746)0.725.10:0.00275,(New.CleanUp.ReferenceOTU3947:0.00497,1040401:0.00751)0.995.16:0.02683)0.783.10:0.00271,(1136488:0.00756,New.CleanUp.ReferenceOTU977:0.01013)0.770.18:0.00243)0.780.22:0.0025,((((New.CleanUp.ReferenceOTU6584:0.00244,563670:0.00015)0.952.22:0.01012,((749904:0.00756,2741780:0.00239)0.872.25:0.00506,((((((((New.CleanUp.ReferenceOTU12892:0.03485,689950:0.02526)0.688.5:0.01179,(((((((942246:0.01004,(821292:0.00494,((788023:0.00015,(1049277:0.00245,(322848:0.00014,540131:0.00244)0.782.23:0.00244)0.786.10:0.00245)0.760.22:0.00243,4411489:0.00246)0.940.25:0.00748)0.754.15:0.00241)0.763.22:0.00263,(((553623:0.00014,617145:0.00014)0.000.130:0.00014,(((579502:0.00136,New.CleanUp.ReferenceOTU777:0.00722)0.800.14:0.00129,(183182:0.00014,New.CleanUp.ReferenceOTU7957:0.00995)0.831.16:0.00244)0.879.23:0.00014,(13325:0.0049,New.CleanUp.ReferenceOTU7541:0.0074)0.924.26:0.00014)0.000.131:0.00014)0.887.30:0.00014,((((518872:0.00244,((New.CleanUp.ReferenceOTU14805:0.00743,511915:0.00248)0.013.2:0.00015,New.CleanUp.ReferenceOTU10034:0.00738)0.823.15:0.00244)0.885.27:0.00016,(1130679:0.00491,New.CleanUp.ReferenceOTU15667:0.0049)0.933.26:0.00014)1.000.63:0.00015,New.CleanUp.ReferenceOTU14948:0.01787)0.848.32:0.0024,(New.CleanUp.ReferenceOTU16290:0.00989,781371:0.00248)0.142:0.00244)1.000.64:0.00015)0.893.22:0.00729)0.821.11:0.00856,((73590:0.00475,((435927:0.0024,(464797:0.0024,534507:0.00014)0.399.4:0.00014)0.835.18:0.0024,406064:0.00487)0.924.27:0.00014)0.927.21:0.014,(((((925110:0.0024,1068572:0.00014)0.989.25:0.01586,(((912082:0.00754,(New.CleanUp.ReferenceOTU1642:0.00249,(1011954:0.00014,(937961:0.0025,976359:0.0025)0.893.23:0.00014)0.885.28:0.00014)0.979.10:0.00016)0.995.17:0.02042,(New.CleanUp.ReferenceOTU548:0.00752,1012948:0.00253)0.777.12:0.00321)0.518.4:0.00252,259698:0.00669)0.449.3:0.00014)0.858.24:0.00463,(New.CleanUp.ReferenceOTU7043:0.02606,((552026:0.00015,(113265:0.0024,((((626495:0.00015,New.CleanUp.ReferenceOTU8301:0.02555)0.915.27:0.00513,(929230:0.00015,583448:0.0024)0.946.19:0.00484)0.426.3:0.00014,587045:0.00729)0.836.19:0.00511,(((434651:0.00724,1000986:0.0024)0.308.2:0.00014,(365670:0.0024,13493:0.0024)0.914.27:0.00014)0.757.15:0.00014,((858026:0.00243,(((984831:0.00014,(((971441:0.0024,(514453:0.0024,(861807:0.0024,467198:0.00684)0.469.3:0.00014)0.467.3:0.00014)0.352.2:0.00014,1049188:0.0024)0.000.132:0.00014,((New.CleanUp.ReferenceOTU1816:0.0174,New.ReferenceOTU13:0.00242)0.915.28:0.00157,1040713:0.0016)0.915.29:0.0016)0.546.3:0.00014)0.000.133:0.00014,503174:0.0024)0.240.3:0.00014,393051:0.00481)0.486.4:0.00014)0.000.134:0.00014,271035:0.00242)0.811.18:0.00015)0.815.12:0.00238)0.922.24:0.00015)0.433.2:0.00015)0.441.7:0.00015,(410908:0.0024,441265:0.00015)0.843.17:0.0024)0.619.3:0.00015)0.759.27:0.00253)0.927.22:0.00016,New.CleanUp.ReferenceOTU6747:0.01225)0.878.31:0.00895,(137637:0.01641,((912078:0.0024,941632:0.0024)0.932.21:0.00014,(New.CleanUp.ReferenceOTU11733:0.00496,(1102778:0.00495,1069816:0.00014)0.817.16:0.00015)0.649.4:0.00499)0.886.39:0.00803)0.640.4:0.00501)0.960.18:0.01903)0.973.21:0.0234)0.823.16:0.00501,(1130161:0.00472,((((New.CleanUp.ReferenceOTU10105:0.00719,((523234:0.00477,((4364814:0.00237,(1060029:0.00014,(495096:0.00237,(1061566:0.00581,103606:0.00238)0.097:0.00014)0.000.135:0.00014)0.000.136:0.00014)0.183.3:0.00014,69384:0.00237)0.887.31:0.00285)0.121:0.00014,404338:0.00014)0.247.2:0.00015)0.803.18:0.0028,(((((870544:0.00246,(((((376876:0.00014,(115099:0.00245,((4380656:0.00014,(650171:0.00014,(((1007599:0.00238,(((867170:0.00237,(((567533:0.00977,(((572970:0.00238,808245:0.0072)0.959.25:0.00014,((1084182:0.00238,967742:0.00238)0.228.2:0.00014,13361:0.00238)0.999.27:0.00014)0.000.137:0.00014,300811:0.00014)1.000.65:0.00015)0.533.2:0.00238,112329:0.00966)0.713.11:0.00016,112158:0.00478)0.293.3:0.00014)0.842.33:0.00236,((1022944:0.0014,(1016033:0.00237,(4309380:0.00237,(1080820:0.00014,977756:0.00238)0.426.4:0.00014)0.433.3:0.00015)0.875.22:0.00112)0.931.29:0.0097,(New.CleanUp.ReferenceOTU914:0.00964,(New.CleanUp.ReferenceOTU2988:0.01219,(1013299:0.00014,545862:0.00014)0.904.19:0.00012)0.873.20:0.00015)0.864.34:0.00731)0.913.25:0.00723)0.775.17:0.00015,(((499035:0.00237,((New.CleanUp.ReferenceOTU3723:0.00239,536902:0.00238)0.569.4:0.00014,(((455027:0.00481,544480:0.00238)0.842.34:0.00014,(518065:0.00238,4365143:0.00238)0.646.6:0.00014)0.364.2:0.00014,420127:0.00014)0.771.19:0.00014)0.920.22:0.00014)0.762.21:0.00015,(New.CleanUp.ReferenceOTU14692:0.01772,New.CleanUp.ReferenceOTU2410:0.00711)0.972.17:0.01253)0.751.16:0.00237,(907241:0.00015,((390844:0.00315,128390:0.00014)0.209.4:0.00014,New.CleanUp.ReferenceOTU6269:0.00973)0.830.11:0.00314)0.819.15:0.00317)0.573.4:0.00236)0.775.18:0.00014)0.849.22:0.00323,((((436998:0.01249,(4461906:0.00014,(New.CleanUp.ReferenceOTU9879:0.00245,4441343:0.00988)0.740.23:0.00014)0.940.26:0.00015)0.863.31:0.0058,(4422519:0.01157,(557799:0.00474,(1042616:0.00479,1050608:0.00014)0.938.22:0.00014)0.997.24:0.02986)0.782.24:0.01039)0.784.14:0.00393,(242625:0.00982,(947112:0.00239,106751:0.00728)0.866.26:0.00482)0.776.7:0.00734)0.487.4:0.00014,4296075:0.00974)0.824.11:0.00239)0.135.4:0.00014,(((((New.CleanUp.ReferenceOTU2202:0.00472,New.CleanUp.ReferenceOTU11026:0.00718)0.925.21:0.00014,(1636835:0.00014,((28246:0.0022,New.CleanUp.ReferenceOTU3840:0.00723)1.000.66:0.00018,(New.CleanUp.ReferenceOTU7265:0.00241,New.CleanUp.ReferenceOTU16474:0.01738)0.764.21:0.00237)0.313.4:0.00014)0.841.22:0.00016)0.884.26:0.00726,((1660334:0.00237,(((((((((370736:0.00239,((852665:0.00238,396187:0.00014)0.864.35:0.00238,(1009362:0.00014,(1065044:0.00238,1042384:0.00238)0.886.40:0.00014)0.000.138:0.00014)0.209.5:0.00014)0.918.42:0.00159,863970:0.00158)0.918.43:0.00159,382625:0.00254)0.192.2:0.00014,452876:0.00238)0.000.139:0.00014,((2472603:0.00014,(466882:0.00238,(359689:0.00014,450209:0.00014)0.352.3:0.00014)0.836.20:0.00282)0.962.30:0.00866,1082997:0.00014)0.838.13:0.00281)0.405.2:0.00014,1096010:0.00238)0.000.140:0.00014,1088305:0.00014)0.000.141:0.00014,13424:0.00239)0.056.2:0.00016,(974249:0.00724,((3841245:0.00481,(New.CleanUp.ReferenceOTU16472:0.01538,(New.CleanUp.ReferenceOTU14207:0.00487,465989:0.00014)0.771.20:0.00239)0.768.23:0.00242)0.796.11:0.0024,1146291:0.00014)0.641.4:0.00014)0.969.29:0.00976)0.230.3:0.00014)0.813.13:0.00015,494260:0.00014)0.976.26:0.01348)0.771.21:0.00234,New.CleanUp.ReferenceOTU9454:0.01247)0.752.23:0.00266,((361600:0.00014,(New.CleanUp.ReferenceOTU7484:0.00974,291846:0.00478)0.000.142:0.00016)0.833.14:0.00238,751288:0.00015)0.861.16:0.0046)0.955.26:0.01062)0.811.19:0.00316)0.998.25:0.00014)0.385:0.00014,1054799:0.00245)0.000.143:0.00014)0.000.144:0.00011)0.005.2:0.0001,New.CleanUp.ReferenceOTU4172:0.0176)0.000.145:0.00205,(211156:0.00245,439036:0.00015)0.830.12:0.00245)0.000.146:0.00012,(New.CleanUp.ReferenceOTU14004:0.0154,New.CleanUp.ReferenceOTU9567:0.01283)0.727.9:0.00229)0.000.147:0.00011,942245:0.00245)0.001:0.0001)0.856.27:0.00012,(811644:0.00458,299576:0.00138)0.772.23:0.00137)1.000.67:0.00015,((((145619:0.00245,(((New.CleanUp.ReferenceOTU15896:0.01454,New.CleanUp.ReferenceOTU3821:0.02016)0.838.14:0.00524,((1061641:0.00015,(13469:0.00015,553111:0.00494)0.425.2:0.00245)0.929.26:0.00164,(New.CleanUp.ReferenceOTU6600:0.0046,522984:0.00138)0.052.5:0.00056)0.929.27:0.00163)0.374.3:0.00015,(693411:0.00015,979761:0.00014)0.000.148:0.00014)0.300.3:0.00014)0.324.2:0.00011,1011712:0.00014)0.008:0.00013,449856:0.00245)0.122.2:0.00015,(377613:0.00014,New.CleanUp.ReferenceOTU4882:0.00742)0.819.16:0.00245)0.000.149:0.00014)0.793.16:0.00252,3396094:0.00246)0.896.32:0.00509,((446403:0.00014,(378660:0.00967,387778:0.00239)0.798.12:0.00237)0.971.21:0.01666,(New.CleanUp.ReferenceOTU15522:0.00239,379009:0.00014)0.869.24:0.0076)0.919.35:0.01077)0.457.3:0.00015)0.201.2:0.00724,((1126467:0.01493,New.CleanUp.ReferenceOTU9583:0.00015)0.977.17:0.01533,((New.CleanUp.ReferenceOTU7379:0.01154,(1082607:0.00245,(875245:0.00245,(1047041:0.00014,(950909:0.00492,(1091685:0.00245,1013285:0.00521)0.209.6:0.00014)0.479.3:0.00016)0.435:0.00014)0.000.150:0.00016)0.892.38:0.00902)0.971.22:0.01776,(1135576:0.00243,539735:0.00014)0.864.36:0.00868)0.875.23:0.01022)0.747.23:0.00294)0.920.23:0.01386,New.CleanUp.ReferenceOTU15094:0.01146)0.770.19:0.00437)0.995.18:0.02792)0.236.3:0.00013,(((((236949:0.01014,(13568:0.01038,343242:0.01844)0.742.16:0.00201)0.876.35:0.00525,(New.ReferenceOTU148:0.00804,103349:0.01428)0.875.24:0.00829)0.873.21:0.00493,((193867:0.01015,(573976:0.00244,(915948:0.00014,(278795:0.00244,4371358:0.00244)0.893.24:0.00014)0.965.21:0.00014)0.947.21:0.01013)0.849.23:0.00655,(910186:0.00502,New.CleanUp.ReferenceOTU1253:0.01797)0.862.28:0.00281)0.870.24:0.00296)0.915.30:0.00015,((132913:0.00014,(136453:0.00015,(902334:0.00497,((New.CleanUp.ReferenceOTU7354:0.01132,((328765:0.01555,(74674:0.00014,New.CleanUp.ReferenceOTU11240:0.00493)0.916.37:0.00765)0.837.12:0.00596,(63690:0.01712,((((4393724:0.00612,((1126919:0.00907,315597:0.00886)0.903.36:0.01027,(210052:0.00014,40439:0.00738)0.949.22:0.00885)0.742.17:0.00273)0.974.18:0.01522,577298:0.00014)0.941.16:0.01546,166819:0.01289)0.693:0.0008,102163:0.0198)0.840.19:0.00519)0.394.3:0.00236)0.855.22:0.00721)0.962.31:0.01609,(825502:0.02909,((946945:0.005,(((354851:0.00191,(823633:0.00015,(213687:0.00244,534265:0.00015)0.861.17:0.00245)0.893.25:0.00878)0.959.26:0.01451,(13140:0.00014,((13069:0.0103,(New.CleanUp.ReferenceOTU8539:0.00491,514711:0.00015)0.948.25:0.01028)0.771.22:0.00231,4448095:0.00492)0.681:0.00014)0.909.27:0.00015)0.772.24:0.00247,(591521:0.00496,(978664:0.00014,(735466:0.00245,4336253:0.0049)0.020:0.00014)0.782.25:0.00241)0.787.22:0.00247)0.889.36:0.00495)0.844.21:0.00471,((555495:0.00483,202331:0.01247)0.789.21:0.00015,(529762:0.00015,((((806333:0.00746,(711803:0.00014,164500:0.00244)0.779.16:0.00245)0.765.16:0.00245,13047:0.00493)0.749.12:0.00246,(214595:0.00244,(546972:0.00244,(13214:0.00244,13074:0.00739)0.853.26:0.00014)0.309.2:0.00014)0.804.9:0.00245)0.800.15:0.00244,((26897:0.01002,4323733:0.00244)0.940.27:0.00015,1062748:0.00014)0.902.36:0.00015)0.730.8:0.00244)0.884.27:0.00015)0.578.2:0.00258)0.720.6:0.00516)0.306.3:0.00262)0.877.41:0.00502)0.885.29:0.00497)0.837.13:0.00244)0.202.5:0.00014,New.CleanUp.ReferenceOTU2380:0.00737)0.896.33:0.00483)0.053.3:0.00246,(578701:0.00015,(4350014:0.00743,575299:0.00248)0.891.24:0.00491)0.806.29:0.00256)0.805.17:0.0041)0.865.35:0.00579,New.CleanUp.ReferenceOTU16558:0.00762)0.876.36:0.00502,706436:0.00246)0.818.17:0.00596)0.396.3:0.0009,((New.CleanUp.ReferenceOTU15956:0.00756,((93071:0.00015,(((969591:0.00739,13332:0.00014)0.980.28:0.00014,((3642350:0.00244,(New.CleanUp.ReferenceOTU9938:0.00491,(951954:0.00244,1009173:0.00014)0.844.22:0.00014)0.850.33:0.00244)0.736.13:0.00015,4479762:0.00997)0.957.21:0.01)0.863.32:0.0049,(357131:0.00227,New.CleanUp.ReferenceOTU10808:0.01276)0.922.25:0.00776)0.928.30:0.01013)0.782.26:0.00241,(236778:0.00743,(610455:0.00014,690380:0.00244)0.574.2:0.00014)0.790.22:0.00248)0.976.27:0.01284)0.756.23:0.00232,3017908:0.00016)0.915.31:0.00641)0.704.8:0.00146,(2546331:0.02678,(New.CleanUp.ReferenceOTU16067:0.00491,543675:0.00251)0.721.9:0.00215)0.910.21:0.01077)0.962.32:0.01263,((((4325519:0.00246,New.CleanUp.ReferenceOTU4370:0.00494)0.753.18:0.00244,1110021:0.00016)0.698.5:0.00014,New.CleanUp.ReferenceOTU8983:0.00746)0.894.18:0.00495,((1034378:0.02057,(905076:0.00014,New.CleanUp.ReferenceOTU15020:0.02028)0.876.37:0.00014)0.889.37:0.01521,(((11428:0.00014,(New.CleanUp.ReferenceOTU12876:0.00244,156477:0.00744)0.927.23:0.00014)0.935.26:0.00015,(704830:0.00015,New.CleanUp.ReferenceOTU1629:0.01002)0.819.17:0.00244)0.946.20:0.00497,((818388:0.00014,(New.CleanUp.ReferenceOTU694:0.01502,453616:0.00942)0.875.25:0.00623)0.933.27:0.00741,(11427:0.00015,(972090:0.00014,New.CleanUp.ReferenceOTU2245:0.00244)0.994.18:0.01262)0.912.34:0.00493)0.322.5:0.00016)0.969.30:0.01267)0.905.27:0.00015)0.954.24:0.01038)0.755.21:0.00208,((104265:0.00246,(((364805:0.00015,((New.CleanUp.ReferenceOTU12651:0.00258,(4344588:0.00496,(309623:0.02642,575392:0.00016)0.671.6:0.00244)0.980.29:0.01547)0.963.18:0.01277,((New.CleanUp.ReferenceOTU1141:0.00489,160917:0.00014)0.976.28:0.01264,(New.CleanUp.ReferenceOTU10998:0.00953,((966091:0.00014,223418:0.00245)0.794.15:0.00285,((New.CleanUp.ReferenceOTU10409:0.0074,(New.CleanUp.ReferenceOTU6487:0.00244,(975341:0.00244,510174:0.00014)0.025:0.00014)0.901.24:0.00016)0.921.28:0.00747,(New.CleanUp.ReferenceOTU13494:0.00244,202381:0.00014)0.864.37:0.00498)0.821.12:0.00459)0.201.3:0.00519)0.070.2:0.00278)0.553.4:0.00014)0.835.19:0.00741)0.741.12:0.0074,619976:0.00016)0.861.18:0.00741,(2855257:0.00016,(410905:0.00244,New.CleanUp.ReferenceOTU10024:0.01)0.776.8:0.00015)1.000.68:0.00016)0.830.13:0.00245)0.813.14:0.00244,(New.CleanUp.ReferenceOTU4320:0.01791,243367:0.01794)0.948.26:0.00014)0.960.19:0.00016)0.901.25:0.00842,(New.CleanUp.ReferenceOTU7220:0.00015,New.CleanUp.ReferenceOTU8669:0.00746)0.846.27:0.00868)0.798.13:0.00476,(((((New.CleanUp.ReferenceOTU12365:0.00492,145053:0.00245)0.934.22:0.0101,(New.CleanUp.ReferenceOTU1093:0.00244,(11439:0.00014,New.CleanUp.ReferenceOTU14335:0.00491)0.949.23:0.00015)0.850.34:0.00504)0.881.33:0.01018,(New.CleanUp.ReferenceOTU8911:0.00244,250241:0.00015)0.831.17:0.00237)0.927.24:0.00014,248323:0.00015)0.896.34:0.00015,(4299608:0.00501,(535545:0.0097,(New.CleanUp.ReferenceOTU9636:0.00015,(New.CleanUp.ReferenceOTU15393:0.00248,248801:0.00014)0.837.14:0.00248)0.790.23:0.00363)0.863.33:0.00801)0.840.20:0.00541)0.914.28:0.00846)0.778.22:0.00239)0.760.23:0.00227)0.896.35:0.00476,((((((566039:0.00239,((((New.CleanUp.ReferenceOTU7524:0.00244,254635:0.00015)0.291.2:0.00014,(New.CleanUp.ReferenceOTU10814:0.00244,4308757:0.00014)0.946.21:0.00493)0.825.12:0.00244,New.CleanUp.ReferenceOTU3715:0.01244)0.438.3:0.00014,1089190:0.00244)0.897.28:0.00503)0.860.22:0.0075,((((160337:0.0127,(11621:0.00865,1018122:0.01728)0.290:0.00458)0.891.25:0.00014,259094:0.01271)0.822.14:0.00245,(((865748:0.0049,(240553:0.00244,73544:0.01388)0.343.2:0.00015)1.000.69:0.00016,(241899:0.00247,406112:0.0126)0.717.8:0.00494)0.852.32:0.00255,102993:0.00015)0.965.22:0.00794)0.303.2:0.00015,907246:0.00493)0.937.17:0.01045)0.317:0.00014,(New.CleanUp.ReferenceOTU12028:0.01283,New.CleanUp.ReferenceOTU14405:0.00762)0.833.15:0.00486)0.810.11:0.00261,(New.ReferenceOTU178:0.01541,New.CleanUp.ReferenceOTU10260:0.01533)0.765.17:0.00283)0.424.3:0.00014,((549792:0.00851,(New.CleanUp.ReferenceOTU6536:0.02319,(New.CleanUp.ReferenceOTU6957:0.00846,New.CleanUp.ReferenceOTU9798:0.01621)0.221.5:0.00545)0.891.26:0.01434)0.902.37:0.00924,((((New.CleanUp.ReferenceOTU4526:0.01237,(246281:0.01519,(New.CleanUp.ReferenceOTU4390:0.01508,540826:0.00014)0.969.31:0.00016)0.093.3:0.00647)0.868.42:0.00661,(1083949:0.00014,(New.CleanUp.ReferenceOTU6705:0.01252,((1145616:0.00015,New.CleanUp.ReferenceOTU4561:0.00244)0.412.3:0.00485,(766214:0.00015,New.CleanUp.ReferenceOTU16003:0.0049)0.917.32:0.00014)0.959.27:0.00993)0.830.14:0.00014)0.922.26:0.00759)0.737.13:0.001,(40609:0.00014,(136379:0.00506,36926:0.01018)0.782.27:0.00234)0.857.34:0.00679)0.900.25:0.00942,(11544:0.01012,New.CleanUp.ReferenceOTU3085:0.0101)0.694.9:0.00502)0.760.24:0.00014)0.895.34:0.00501)0.726.7:0.00015,(((New.CleanUp.ReferenceOTU16664:0.01029,(New.CleanUp.ReferenceOTU1457:0.01301,New.CleanUp.ReferenceOTU15763:0.00768)0.886.41:0.00728)0.423.5:0.0025,((((New.CleanUp.ReferenceOTU10659:0.0024,New.CleanUp.ReferenceOTU12705:0.01276)0.878.32:0.00499,(890516:0.00149,((543740:0.00737,((((New.CleanUp.ReferenceOTU5323:0.00492,4353338:0.00015)0.827.22:0.00244,(4332665:0.01,(869089:0.00014,(83120:0.00244,254211:0.00244)0.655.4:0.00014)0.943.34:0.00014)0.774.25:0.00492)1.000.70:0.00015,(216345:0.0049,(1039041:0.00244,569992:0.00014)0.917.33:0.00492)0.676.4:0.00015)0.869.25:0.00016,New.CleanUp.ReferenceOTU11307:0.0127)0.976.29:0.00014)0.872.26:0.00361,(New.CleanUp.ReferenceOTU14470:0.01287,New.CleanUp.ReferenceOTU4166:0.0102)0.862.29:0.00686)0.844.23:0.00612)0.255.2:0.00668)0.945.19:0.00015,((((364546:0.00015,(New.CleanUp.ReferenceOTU11106:0.00787,287021:0.02136)0.863.34:0.00729)0.761.22:0.00244,New.CleanUp.ReferenceOTU4536:0.01537)0.770.20:0.00243,(New.CleanUp.ReferenceOTU2268:0.0126,286878:0.00014)0.895.35:0.00502)0.711.9:0.00496,(New.CleanUp.ReferenceOTU667:0.00435,237887:0.02306)0.900.26:0.01134)0.904.20:0.00014)0.932.22:0.00016,((153594:0.00015,(New.CleanUp.ReferenceOTU16642:0.00383,New.CleanUp.ReferenceOTU13757:0.0206)0.773.23:0.00378)0.935.27:0.00015,((((New.CleanUp.ReferenceOTU5629:0.00493,823816:0.00014)0.564.6:0.00013,805717:0.00248)0.835.20:0.00241,New.CleanUp.ReferenceOTU12070:0.01008)0.428.3:0.00015,New.CleanUp.ReferenceOTU11565:0.00492)0.918.44:0.00478)0.843.18:0.00475)0.945.20:0.00716)0.560:0.00016,11435:0.01289)0.908.29:0.00492)0.863.35:0.00015)0.942.25:0.00465,((New.CleanUp.ReferenceOTU15740:0.00757,(New.ReferenceOTU184:0.0126,((((146122:0.00244,(901893:0.00249,(New.CleanUp.ReferenceOTU14316:0.01571,New.CleanUp.ReferenceOTU7442:0.01244)0.234:0.00488)0.641.5:0.00241)0.887.32:0.00014,((1040091:0.00504,(New.CleanUp.ReferenceOTU3237:0.00772,New.CleanUp.ReferenceOTU12930:0.01822)0.769.19:0.00217)0.942.26:0.01013,(1005605:0.00236,(New.CleanUp.ReferenceOTU5668:0.00491,104310:0.00015)0.885.30:0.00501)0.830.15:0.00493)0.864.38:0.00016)0.968.19:0.00014,4479507:0.01004)0.915.32:0.00492,937735:0.00245)0.640.5:0.00015)0.780.23:0.00239)0.876.38:0.00503,((New.CleanUp.ReferenceOTU7070:0.00997,(561221:0.00246,4298365:0.01005)0.780.24:0.00244)0.755.22:0.00245,(34447:0.00491,(939546:0.00014,(New.CleanUp.ReferenceOTU657:0.00741,((((New.CleanUp.ReferenceOTU12845:0.01006,(((220524:0.00014,(New.CleanUp.ReferenceOTU2934:0.00493,978841:0.00493)0.893.26:0.00015)0.842.35:0.00244,870223:0.00014)0.833.16:0.00244,893916:0.00015)0.753.19:0.00245)0.732.13:0.0024,((972343:0.00014,(New.CleanUp.ReferenceOTU11175:0.0014,New.CleanUp.ReferenceOTU3214:0.0046)0.773.24:0.00137)0.578.3:0.00016,275701:0.00245)0.902.38:0.00508)0.751.17:0.00237,New.CleanUp.ReferenceOTU7599:0.00506)0.873.22:0.00506,((New.CleanUp.ReferenceOTU5882:0.00499,1072801:0.00499)0.768.24:0.00246,(New.CleanUp.ReferenceOTU11871:0.00245,(357342:0.00014,(New.CleanUp.ReferenceOTU10955:0.00244,New.CleanUp.ReferenceOTU2258:0.00741)0.688.6:0.00014)0.898.29:0.00014)0.886.42:0.00501)0.877.42:0.0051)0.734.18:0.00238)0.901.26:0.00014)0.286.2:0.00016)0.845.22:0.00015)0.928.31:0.00492)0.997.25:0.00015)0.834.26:0.00231)0.879.24:0.00015,New.CleanUp.ReferenceOTU3602:0.02054)0.281.2:0.00477,(((((((((New.CleanUp.ReferenceOTU15672:0.00245,590298:0.00014)0.935.28:0.01022,(750868:0.00014,New.CleanUp.ReferenceOTU7124:0.0074)0.956.20:0.0102)0.838.15:0.00491,(4318814:0.00245,(11920:0.00749,(247242:0.00491,(1082846:0.00014,(4312482:0.00492,(4312487:0.00245,(810563:0.00491,(1827821:0.00244,(1143446:0.00244,1118660:0.00244)0.103.5:0.00014)0.629.4:0.00016)0.785.16:0.00244)0.791.12:0.00244)0.907.37:0.00014)0.932.23:0.00016)0.747.24:0.0024)0.886.43:0.00498)0.771.23:0.00247)0.890.32:0.00496,((1639772:0.00761,((575785:0.00938,(820738:0.00467,New.CleanUp.ReferenceOTU14945:0.01318)0.752.24:0.00369)0.893.27:0.00691,(New.CleanUp.ReferenceOTU2237:0.00244,277414:0.0075)0.862.30:0.00534)0.720.7:0.00252)0.534.2:0.00218,(264412:0.00762,1117497:0.00731)0.467.4:0.00491)1.000.71:0.00015)0.033.2:0.00016,(767680:0.00995,(837069:0.00012,247332:0.00491)0.924.28:0.00015)0.346.2:0.00244)0.957.22:0.0074,(4349004:0.00734,(New.CleanUp.ReferenceOTU3496:0.01278,New.CleanUp.ReferenceOTU14059:0.00744)0.437.3:0.00486)0.894.19:0.00016)0.829.14:0.00241,((543962:0.00258,(New.CleanUp.ReferenceOTU970:0.00495,((1029463:0.00321,(((New.CleanUp.ReferenceOTU10456:0.0075,39832:0.00014)0.867.28:0.00501,(835543:0.00015,1100012:0.00247)0.773.25:0.00253)0.834.27:0.00235,(250572:0.00756,523680:0.00014)0.000.151:0.00015)0.198:0.00695)0.694.10:0.00669,((17991:0.00015,(1133478:0.0074,New.CleanUp.ReferenceOTU7094:0.00015)0.664.5:0.00494)0.762.22:0.00236,New.CleanUp.ReferenceOTU7562:0.01273)0.761.23:0.0047)0.827.23:0.00611)0.988.16:0.01788)0.349.2:0.00407,(260788:0.01185,570486:0.00847)0.653.4:0.00735)0.760.25:0.00348)1.000.72:0.00014,((((New.CleanUp.ReferenceOTU3952:0.01071,(760806:0.0075,New.CleanUp.ReferenceOTU8447:0.01903)0.744.13:0.00225)0.889.38:0.007,3905299:0.00591)0.965.23:0.01651,(New.CleanUp.ReferenceOTU2403:0.00486,576963:0.00014)0.946.22:0.01212)0.892.39:0.00779,(763621:0.0103,(New.CleanUp.ReferenceOTU13:0.02017,(New.CleanUp.ReferenceOTU12440:0.00016,((New.CleanUp.ReferenceOTU4582:0.01002,241487:0.00015)0.928.32:0.0075,(New.CleanUp.ReferenceOTU11185:0.00245,New.CleanUp.ReferenceOTU11310:0.00244)0.872.27:0.00501)0.255.3:0.00241)0.794.16:0.00298)0.615.4:0.0034)0.826.23:0.00563)0.758.21:0.00319)0.576.7:0.00451,(((New.CleanUp.ReferenceOTU12979:0.02895,(((112323:0.00499,New.CleanUp.ReferenceOTU8655:0.01801)0.067:0.00235,(New.CleanUp.ReferenceOTU11380:0.00015,1096766:0.00243)1.000.73:0.02326)0.817.17:0.00015,New.CleanUp.ReferenceOTU15412:0.01266)0.848.33:0.00015)0.887.33:0.00817,(New.CleanUp.ReferenceOTU15854:0.01583,(New.CleanUp.ReferenceOTU6110:0.01569,(1072854:0.00257,665877:0.00738)0.887.34:0.01117)0.261.4:0.00638)0.912.35:0.0149)0.743.20:0.00468,((New.CleanUp.ReferenceOTU9978:0.04177,(133716:0.03515,New.CleanUp.ReferenceOTU4758:0.01377)0.873.23:0.01181)0.713.12:0.01155,(New.CleanUp.ReferenceOTU11096:0.01196,((((((535678:0.00014,664013:0.00741)0.902.39:0.00486,510204:0.00486)0.941.17:0.00014,1115889:0.00244)0.426.5:0.00014,((1106130:0.00014,(355626:0.00991,(911947:0.00243,268040:0.00497)0.933.28:0.00752)0.327.2:0.00014)0.931.30:0.00491,(1037355:0.00014,(920852:0.00014,(2115777:0.00244,137956:0.00243)0.903.37:0.00014)0.728.10:0.00014)0.784.15:0.00014)0.931.31:0.00496)0.886.44:0.0049,(812972:0.00741,1087325:0.00015)0.878.33:0.00499)0.774.26:0.00248,994098:0.00752)0.943.35:0.00857)0.475.9:0.00083)0.597.2:0.00417)0.891.27:0.01575)1.000.74:0.00011)0.921.29:0.01157)0.832.15:0.00487)0.983.25:0.01396)0.847.21:0.00616,(New.CleanUp.ReferenceOTU6535:0.02766,(New.CleanUp.ReferenceOTU10303:0.02572,1140016:0.01919)0.927.25:0.01874)0.769.20:0.00887)0.557.4:0.00554,((((New.CleanUp.ReferenceOTU16596:0.01101,New.CleanUp.ReferenceOTU3951:0.00935)0.991.23:0.0288,((New.CleanUp.ReferenceOTU13883:0.00388,((((New.CleanUp.ReferenceOTU9874:0.0118,((222818:0.01306,(925397:0.00016,(1004326:0.00744,(1099802:0.00014,(870106:0.00244,1008172:0.0049)0.876.39:0.0001)0.959.28:0.00016)0.901.27:0.00488)0.371.3:0.0048)0.975.21:0.035,(319674:0.01158,(4466196:0.00997,(367851:0.00252,1072424:0.02098)0.741.13:0.00272)0.424.4:0.00636)0.866.27:0.01783)0.852.33:0.01347)0.771.24:0.00461,((((902698:0.00257,132361:0.00737)0.988.17:0.02128,New.CleanUp.ReferenceOTU3766:0.01203)0.757.16:0.00301,(2605339:0.00242,((1142263:0.0047,New.CleanUp.ReferenceOTU3812:0.0105)0.909.28:0.0078,(401798:0.00015,(New.CleanUp.ReferenceOTU3077:0.00509,(New.CleanUp.ReferenceOTU12555:0.02099,558911:0.00442)0.992.20:0.02189)0.836.21:0.0049)0.895.36:0.00535)0.757.17:0.00211)0.761.24:0.00248)0.919.36:0.00853,(263308:0.0141,(New.CleanUp.ReferenceOTU7513:0.0113,(New.CleanUp.ReferenceOTU11987:0.01383,New.CleanUp.ReferenceOTU9640:0.00392)0.558.4:0.00889)0.869.26:0.00778)0.756.24:0.00273)0.750.26:0.00472)0.940.28:0.01176,((157893:0.0154,(New.CleanUp.ReferenceOTU1964:0.02061,525323:0.00493)0.850.35:0.00503)0.713.13:0.0023,243161:0.00768)0.940.29:0.01255)0.848.34:0.00015,((((239739:0.00998,((New.CleanUp.ReferenceOTU11316:0.02373,((((((New.CleanUp.ReferenceOTU4189:0.00596,1040581:0.01384)0.746.14:0.00536,New.CleanUp.ReferenceOTU317:0.00955)0.871.42:0.00546,((417361:0.00489,(New.CleanUp.ReferenceOTU519:0.00994,(New.CleanUp.ReferenceOTU10499:0.00015,(New.CleanUp.ReferenceOTU6686:0.01112,((New.CleanUp.ReferenceOTU10318:0.00984,(1126182:0.00016,1808779:0.00244)0.902.40:0.00015)0.900.27:0.00916,(New.CleanUp.ReferenceOTU7420:0.005,(778968:0.00014,(New.ReferenceOTU107:0.01014,1030519:0.00756)0.770.21:0.00239)0.919.37:0.00761)0.773.26:0.00332)0.850.36:0.00774)0.861.19:0.00656)0.963.19:0.00999)0.111.2:0.00014)0.655.5:0.00237,(New.CleanUp.ReferenceOTU14463:0.01676,264463:0.0063)0.698.6:0.00762)0.671.7:0.00252)0.806.30:0.00247,(158871:0.00016,(4365231:0.00744,1071513:0.00244)0.908.30:0.00015)0.949.24:0.00016)0.955.27:0.00016,((((131051:0.01043,4362819:0.01268)0.568.4:0.00016,(249247:0.00015,(4413525:0.00016,(1047075:0.00014,(973424:0.00244,953256:0.00244)0.000.152:0.00014)0.843.19:0.00244)0.836.22:0.00492)0.995.19:0.02077)0.831.18:0.007,(((((New.CleanUp.ReferenceOTU3100:0.00738,1098866:0.00014)0.846.28:0.00469,(211222:0.00518,((New.CleanUp.ReferenceOTU5300:0.00519,261264:0.00222)0.931.32:0.00968,(890316:0.0102,(243943:0.00699,1109141:0.00612)0.608.3:0.00609)0.392.2:0.00322)0.882.36:0.00559)0.898.30:0.00015)0.955.28:0.01002,516593:0.00238)0.873.24:0.00502,((New.CleanUp.ReferenceOTU9802:0.01253,((1139660:0.00749,(New.CleanUp.ReferenceOTU12008:0.00244,365828:0.00014)0.763.23:0.00248)0.888.26:0.00503,((4339349:0.0049,((968121:0.00493,(919487:0.00014,(New.CleanUp.ReferenceOTU10515:0.00743,132901:0.00248)0.795.11:0.00241)0.767.21:0.00247)0.729.13:0.00497,257075:0.00486)0.893.28:0.00016)0.773.27:0.00244,(((12762:0.00014,12763:0.00492)0.795.12:0.00249,(826512:0.00693,(137915:0.00016,101208:0.00244)0.775.19:0.00401)0.781.18:0.00397)0.774.27:0.00495,(158208:0.00753,((222071:0.00244,328081:0.00014)0.941.18:0.00326,((1015227:0.00014,4324261:0.00244)0.924.29:0.00693,(900044:0.01008,(New.CleanUp.ReferenceOTU5421:0.00741,3936243:0.00491)0.751.18:0.0025)0.786.11:0.00397)0.763.24:0.00232)0.941.19:0.00328)1.000.75:0.00016)0.819.18:0.00245)0.763.25:0.00246)0.806.31:0.00249)0.489.3:0.00016,(New.CleanUp.ReferenceOTU16529:0.01835,152355:0.00514)0.160.2:0.00492)0.760.26:0.00237)0.158:0.00014,((944600:0.00489,((New.CleanUp.ReferenceOTU16519:0.03985,((954340:0.00016,(New.ReferenceOTU61:0.00493,(1125006:0.00244,(822670:0.00014,651004:0.00014)0.674.5:0.00014)0.872.28:0.00501)0.930.25:0.00753)0.866.28:0.0048,New.CleanUp.ReferenceOTU9949:0.01251)0.911.30:0.00015)0.802.21:0.00251,501795:0.00493)0.179:0.00016)0.973.22:0.00014,1033380:0.00014)0.919.38:0.00014)0.995.20:0.00016)0.878.34:0.00532,((((New.CleanUp.ReferenceOTU8844:0.01286,(New.CleanUp.ReferenceOTU14350:0.00283,(New.CleanUp.ReferenceOTU8462:0.0178,(879831:0.00014,New.CleanUp.ReferenceOTU5235:0.00489)0.861.20:0.00525)0.808.10:0.00509)0.822.15:0.00445)0.916.38:0.00745,(((1106471:0.00016,((((New.CleanUp.ReferenceOTU13838:0.01008,(New.CleanUp.ReferenceOTU5324:0.00244,202712:0.00014)0.758.22:0.00243)0.881.34:0.00498,(12794:0.00015,New.CleanUp.ReferenceOTU222:0.0179)0.832.16:0.00244)0.183.4:0.00015,(3319380:0.00014,(858667:0.00244,(863742:0.00244,971270:0.00244)0.378.3:0.00014)0.924.30:0.00014)0.917.34:0.00016)0.902.41:0.00491,New.CleanUp.ReferenceOTU614:0.00742)0.953.25:0.00016)0.993.14:0.00016,((286030:0.00256,(New.CleanUp.ReferenceOTU10900:0.013,New.CleanUp.ReferenceOTU4018:0.01027)0.753.20:0.0024)0.927.26:0.00754,(997371:0.00496,301554:0.00495)0.755.23:0.00247)0.777.13:0.00245)0.772.25:0.0026,255802:0.0048)0.490.2:0.00498)0.908.31:0.00014,(New.CleanUp.ReferenceOTU15622:0.01521,(New.CleanUp.ReferenceOTU15938:0.00493,137878:0.00246)0.755.24:0.00258)0.720.8:0.00504)0.821.13:0.00633,((New.CleanUp.ReferenceOTU10227:0.01,(1108876:0.00015,((New.CleanUp.ReferenceOTU1990:0.00015,1942231:0.00742)0.952.23:0.00742,(875049:0.00014,657455:0.0049)0.971.23:0.00016)0.854.27:0.00244)0.970.20:0.0075)0.908.32:0.00014,((New.CleanUp.ReferenceOTU12777:0.00244,4460032:0.00014)0.884.28:0.00503,((1033426:0.00014,(101852:0.01671,(New.CleanUp.ReferenceOTU11611:0.01411,(New.CleanUp.ReferenceOTU13635:0.01044,(1024772:0.00016,New.CleanUp.ReferenceOTU15872:0.00734)0.504:0.00489)0.857.35:0.00709)0.384.3:0.00445)0.876.40:0.00653)0.909.29:0.00962,800298:0.0179)0.763.26:0.0032)0.906.27:0.00747)0.330:0.00703)0.951.16:0.0125)0.817.18:0.00465)0.937.18:0.00493,((12776:0.00015,((996923:0.00244,New.CleanUp.ReferenceOTU7317:0.00014)0.936.24:0.00492,(1063513:0.00244,531201:0.00244)0.463.2:0.00014)0.906.28:0.00244)0.872.29:0.00245,(1000876:0.00014,4387725:0.00489)0.971.24:0.01001)0.965.24:0.00014)0.443.3:0.00496)0.781.19:0.00246,531515:0.00014)0.656.8:0.00015)0.461.2:0.00244,(528213:0.00493,(New.CleanUp.ReferenceOTU12363:0.01214,(New.CleanUp.ReferenceOTU5631:0.01253,New.CleanUp.ReferenceOTU7082:0.00014)0.976.30:0.01505)0.894.20:0.00903)0.156.3:0.00014)0.858.25:0.00486,(113760:0.01003,((((30134:0.00244,324217:0.00244)0.877.43:0.00014,New.CleanUp.ReferenceOTU6436:0.00492)0.409.3:0.00244,4313769:0.00491)0.877.44:0.00014,(((4365230:0.0049,((374453:0.00245,1101021:0.00014)0.854.28:0.00245,4352798:0.00495)0.106.4:0.00015)0.161.3:0.00015,New.CleanUp.ReferenceOTU9459:0.00491)0.831.19:0.00244,(512378:0.00494,((((996116:0.00014,(New.CleanUp.ReferenceOTU15136:0.02924,New.CleanUp.ReferenceOTU14242:0.03518)0.720.9:0.00167)0.329.2:0.00014,158804:0.0099)0.888.27:0.00494,(New.CleanUp.ReferenceOTU4976:0.00498,549557:0.00243)0.870.25:0.00508)0.915.33:0.00764,905618:0.01273)0.752.25:0.00242)0.877.45:0.00014)0.691.9:0.00015)0.679.7:0.00015)0.923.36:0.00016)0.954.25:0.00995,((((1068902:0.00014,(1634493:0.00244,909056:0.00491)0.929.28:0.00014)0.907.38:0.00015,(4464602:0.00496,(New.ReferenceOTU166:0.00015,1134371:0.00493)0.775.20:0.00246)0.796.12:0.00244)1.000.76:0.00015,(New.CleanUp.ReferenceOTU5885:0.01028,New.CleanUp.ReferenceOTU9091:0.01262)0.754.16:0.00755)0.397.2:0.00232,((172332:0.00694,321721:0.0055)0.909.30:0.01011,New.CleanUp.ReferenceOTU528:0.0258)0.874.34:0.00877)0.782.28:0.00247)0.896.36:0.00489)0.879.25:0.00603)0.771.25:0.01088,New.CleanUp.ReferenceOTU7164:0.02483)0.915.34:0.01197)0.409.4:0.00429,((((New.CleanUp.ReferenceOTU10241:0.00265,(New.CleanUp.ReferenceOTU10841:0.01916,(904322:0.02339,New.CleanUp.ReferenceOTU4835:0.01109)0.153.4:0.00464)0.970.21:0.02384)0.937.19:0.01243,277231:0.00015)0.972.18:0.0166,525694:0.0115)0.661.5:0.00512,New.CleanUp.ReferenceOTU2949:0.03334)0.839.20:0.00614)0.978.22:0.02323,((12097:0.01336,262096:0.00305)0.988.18:0.02425,((768898:0.00699,(((((828747:0.00015,(292363:0.00245,317200:0.00743)0.923.37:0.00746)0.852.34:0.00244,(956334:0.00244,(273695:0.00621,(New.CleanUp.ReferenceOTU15422:0.00015,264425:0.0048)0.882.37:0.00935)0.921.30:0.00948)0.027.5:0.00016)0.768.25:0.00235,(1145707:0.00244,3169482:0.00014)0.969.32:0.01023)0.920.24:0.00761,(1144051:0.00014,319351:0.00244)0.563.2:0.00015)0.775.21:0.00254,(775489:0.00014,4464862:0.00244)0.991.24:0.01543)0.771.26:0.00312)0.992.21:0.01816,(((1142556:0.02089,((4331429:0.00763,(New.CleanUp.ReferenceOTU7877:0.00997,334906:0.00014)0.795.13:0.00498)0.799.11:0.00464,((New.CleanUp.ReferenceOTU950:0.03014,New.CleanUp.ReferenceOTU5365:0.01544)0.816.11:0.00819,New.CleanUp.ReferenceOTU2838:0.00039)0.989.26:0.01792)0.955.29:0.00014)0.868.43:0.01304,(((New.ReferenceOTU168:0.00948,279281:0.01082)0.675.6:0.00657,(New.CleanUp.ReferenceOTU8023:0.01442,((236358:0.01668,659867:0.01804)0.211.3:0.00469,((351494:0.02048,533412:0.00453)0.771.27:0.00817,(1128292:0.02047,4366765:0.00014)0.898.31:0.00824)0.590.3:0.00631)0.921.31:0.01714)0.907.39:0.01312)0.999.28:0.04241,(((567444:0.00498,246939:0.01519)0.913.26:0.00014,((788086:0.01035,4444741:0.01564)0.758.23:0.00217,((((758642:0.00693,(747439:0.00742,100757:0.00014)0.946.23:0.01341)0.894.21:0.00771,(612438:0.0159,(253863:0.01801,676422:0.00531)0.189.4:0.0051)0.742.18:0.00368)0.973.23:0.01653,549754:0.00489)0.651.4:0.00015,817013:0.00014)1.000.77:0.00016)0.907.40:0.00734)0.965.25:0.01527,532962:0.00015)0.371.4:0.00352)0.908.33:0.01259)0.884.29:0.00783,(New.CleanUp.ReferenceOTU2125:0.00948,273464:0.01448)0.960.20:0.01507)0.838.16:0.00523)0.861.21:0.00686)0.767.22:0.00426)0.883.33:0.01098)0.983.26:0.03116)0.554.3:0.00639,((New.CleanUp.ReferenceOTU15165:0.01714,(254346:0.00014,(248170:0.00566,835579:0.03301)0.974.19:0.02069)0.943.36:0.03039)0.945.21:0.04318,(1024572:0.01698,(((1116547:0.04481,((New.CleanUp.ReferenceOTU3579:0.02495,(830889:0.00014,New.CleanUp.ReferenceOTU6676:0.00484)0.915.35:0.01412)0.157:0.01153,(New.CleanUp.ReferenceOTU6300:0.0252,(866480:0.00527,New.CleanUp.ReferenceOTU6870:0.01042)0.985.18:0.03395)0.962.33:0.02738)0.664.6:0.00558)0.826.24:0.00541,(New.CleanUp.ReferenceOTU15301:0.00014,((((New.CleanUp.ReferenceOTU11904:0.01636,New.CleanUp.ReferenceOTU16307:0.0319)0.703.7:0.01042,New.CleanUp.ReferenceOTU7978:0.01652)0.868.44:0.00905,New.CleanUp.ReferenceOTU7395:0.00505)0.929.29:0.01038,((((((New.CleanUp.ReferenceOTU12805:0.01026,(((New.CleanUp.ReferenceOTU11582:0.01684,534597:0.01448)0.793.17:0.00604,((((4364514:0.00015,(New.CleanUp.ReferenceOTU15154:0.01809,New.CleanUp.ReferenceOTU16526:0.00754)0.887.35:0.00733)0.879.26:0.0049,(New.CleanUp.ReferenceOTU5270:0.00987,656652:0.00015)0.767.23:0.00236)0.952.24:0.01271,(333608:0.00014,(New.CleanUp.ReferenceOTU1092:0.01388,New.CleanUp.ReferenceOTU11497:0.00891)0.940.30:0.01585)0.869.27:0.00994)0.831.20:0.00674,New.CleanUp.ReferenceOTU8837:0.01604)0.717.9:0.00666)0.920.25:0.01056,(New.CleanUp.ReferenceOTU14347:0.03056,New.CleanUp.ReferenceOTU7226:0.0108)0.738.17:0.00334)0.894.22:0.00764)0.098:0.0018,(113697:0.00014,(New.CleanUp.ReferenceOTU10847:0.00015,(New.CleanUp.ReferenceOTU11851:0.01424,New.CleanUp.ReferenceOTU8665:0.01203)0.960.21:0.01737)0.898.32:0.01238)0.755.25:0.00306)0.890.33:0.00869,(113190:0.00825,759692:0.01697)0.717.10:0.0049)0.722.12:0.0033,(63126:0.01556,((New.CleanUp.ReferenceOTU2279:0.01264,(New.CleanUp.ReferenceOTU13974:0.00241,125045:0.00014)0.924.31:0.0103)0.936.25:0.01018,((244992:0.00988,(((((800671:0.00737,((978255:0.0124,316756:0.00015)0.956.21:0.01011,(((((1101315:0.00298,563192:0.00433)0.062:0.0029,(1011476:0.00993,(New.CleanUp.ReferenceOTU2186:0.00993,((1024739:0.00241,4083693:0.00016)0.951.17:0.00716,(894047:0.00736,4458460:0.00014)0.808.11:0.00095)0.811.20:0.00158)0.938.23:0.01031)0.749.13:0.00255)0.611.3:0.00656,(125157:0.00155,New.CleanUp.ReferenceOTU1726:0.01583)0.987.18:0.02175)0.948.27:0.01331,1015820:0.0177)0.540.3:0.00016,1042762:0.00241)0.928.33:0.00777)0.743.21:0.00233)0.843.20:0.00461,((859313:0.00015,(((241220:0.01234,(818029:0.00243,(222755:0.00731,(859157:0.00014,968464:0.00733)0.922.27:0.00016)0.866.29:0.0048)0.774.28:0.00239)0.808.12:0.00014,((718335:0.00247,260261:0.02889)0.886.45:0.00014,4312370:0.01746)0.671.8:0.00721)0.966.26:0.01248,509624:0.0024)1.000.78:0.00014)0.749.14:0.00223,New.CleanUp.ReferenceOTU8391:0.018)0.759.28:0.00275)0.878.35:0.00748,New.CleanUp.ReferenceOTU14677:0.00776)0.942.27:0.01373,New.CleanUp.ReferenceOTU1128:0.00816)0.910.22:0.0107,(((New.CleanUp.ReferenceOTU12051:0.00485,570369:0.00014)0.985.19:0.00014,(904212:0.00485,New.CleanUp.ReferenceOTU10128:0.02453)0.146:0.00499)0.996.23:0.01526,(New.CleanUp.ReferenceOTU3937:0.01237,(New.CleanUp.ReferenceOTU15028:0.00731,257663:0.00016)0.946.24:0.00736)0.684.8:0.00014)0.858.26:0.00502)0.862.31:0.00525)0.908.34:0.00952,New.CleanUp.ReferenceOTU10474:0.01815)0.741.14:0.00325)0.827.24:0.00474)0.567.4:0.00505)0.891.28:0.00993,((New.CleanUp.ReferenceOTU3567:0.00804,(New.CleanUp.ReferenceOTU10610:0.00853,(New.CleanUp.ReferenceOTU11605:0.01255,New.CleanUp.ReferenceOTU6510:0.00765)0.727.10:0.00412)0.984.23:0.01848)0.905.28:0.01341,(237523:0.02903,((868209:0.01058,567166:0.00166)0.977.18:0.01587,((((((((New.CleanUp.ReferenceOTU1700:0.03427,((((984386:0.02246,((((New.CleanUp.ReferenceOTU387:0.00557,(((112066:0.00014,113586:0.00243)0.953.26:0.00988,528829:0.00016)0.909.31:0.00907,(New.CleanUp.ReferenceOTU3606:0.00954,((225425:0.01275,(517156:0.00489,(510547:0.00015,(949545:0.0049,156127:0.00492)0.900.28:0.00493)0.710.7:0.00016)0.755.26:0.00228)0.927.27:0.00758,(651642:0.00014,(153998:0.01014,(New.CleanUp.ReferenceOTU13754:0.00486,665276:0.00014)0.833.17:0.00242)0.517.6:0.00014)0.985.20:0.00015)0.873.25:0.0057)0.122.3:0.00474)0.561.4:0.00015)0.934.23:0.0073,(((217034:0.00752,(93175:0.00243,648198:0.00734)0.947.22:0.01028)0.865.36:0.00663,987899:0.00661)0.750.27:0.0015,(947475:0.0024,((New.CleanUp.ReferenceOTU8906:0.00653,1132620:0.01251)0.779.17:0.00321,((904631:0.00567,209886:0.00169)0.956.22:0.01065,955577:0.00165)0.405.3:0.00823)1.000.79:0.00016)0.806.32:0.00016)0.955.30:0.00739)0.098.2:0.00015,(((New.CleanUp.ReferenceOTU3437:0.00537,(984175:0.0049,1128417:0.0075)0.902.42:0.00749)0.870.26:0.00603,New.CleanUp.ReferenceOTU3161:0.01415)0.130:0.00705,226395:0.00621)0.772.26:0.00363)0.820.18:0.00241,((223441:0.00246,(((New.CleanUp.ReferenceOTU4585:0.018,New.CleanUp.ReferenceOTU8865:0.01041)0.755.27:0.00186,(518645:0.0183,(New.CleanUp.ReferenceOTU891:0.00718,(New.CleanUp.ReferenceOTU2079:0.0177,(207124:0.00014,(1744843:0.00482,215003:0.00014)0.841.23:0.0024)0.929.30:0.0105)0.591.2:0.00749)0.740.24:0.0023)0.910.23:0.00786)0.617.3:0.00014,(New.CleanUp.ReferenceOTU3343:0.01497,(959578:0.00242,(1039546:0.00732,222364:0.00015)0.987.19:0.01245)0.586.2:0.00015)0.976.31:0.00743)0.892.40:0.00497)0.803.19:0.0024,((261988:0.00015,(New.CleanUp.ReferenceOTU14965:0.00015,(New.CleanUp.ReferenceOTU6529:0.00492,565750:0.00985)0.973.24:0.01509)0.901.28:0.00476)0.905.29:0.00734,(((561844:0.01848,((777852:0.00014,(790420:0.00492,New.CleanUp.ReferenceOTU13711:0.02071)0.895.37:0.00738)0.747.25:0.00326,4421849:0.01696)0.839.21:0.00494)0.862.32:0.00651,(629296:0.00748,4372595:0.01781)0.749.15:0.00225)0.902.43:0.00494,701989:0.00241)0.760.27:0.00243)0.928.34:0.00732)0.187.4:0.00016)0.777.14:0.00524)0.887.36:0.01068,(719440:0.00483,New.CleanUp.ReferenceOTU8702:0.00014)0.880.31:0.00014)0.739.15:0.00254,(New.CleanUp.ReferenceOTU2193:0.0152,(167937:0.00015,((New.CleanUp.ReferenceOTU7904:0.01066,((901984:0.00942,(New.CleanUp.ReferenceOTU9820:0.01239,(New.CleanUp.ReferenceOTU7096:0.00283,331048:0.01194)0.442.3:0.00495)0.766.28:0.00287)0.888.28:0.0095,(540668:0.02773,(788779:0.00014,New.CleanUp.ReferenceOTU1906:0.00978)0.754.17:0.00303)0.868.45:0.00821)0.979.11:0.02639)0.765.18:0.00488,((New.CleanUp.ReferenceOTU11052:0.01751,(New.CleanUp.ReferenceOTU8097:0.0134,New.CleanUp.ReferenceOTU9793:0.00882)0.322.6:0.00654)0.368.7:0.00825,257322:0.00899)0.802.22:0.00581)0.936.26:0.01226)0.748.12:0.0024)0.847.22:0.00459)0.744.14:0.00227,(New.CleanUp.ReferenceOTU10389:0.02023,New.CleanUp.ReferenceOTU8348:0.01032)0.393.5:0.00504)0.779.18:0.00774)0.377.4:0.00777,((((New.CleanUp.ReferenceOTU9726:0.00972,((4307743:0.00239,(4308739:0.00239,(((827008:0.00477,810084:0.01001)0.424.5:0.00482,(260834:0.00238,3649065:0.00014)0.897.29:0.00714)0.888.29:0.00014,835758:0.00481)0.974.20:0.00977)0.000.153:0.00015)0.625.3:0.00016,(New.CleanUp.ReferenceOTU10764:0.00239,566820:0.00015)0.967.19:0.00727)0.779.19:0.00249)0.773.28:0.00407,(741311:0.01287,New.CleanUp.ReferenceOTU1589:0.02072)0.383.2:0.00715)0.874.35:0.01354,(696618:0.03177,639502:0.08401)0.877.46:0.01399)0.993.15:0.04385,(New.CleanUp.ReferenceOTU10912:0.0024,3713320:0.00014)0.716.10:0.00216)0.751.19:0.00956)0.810.12:0.00864,(((New.CleanUp.ReferenceOTU260:0.03229,(799447:0.00234,(789373:0.00015,New.CleanUp.ReferenceOTU9266:0.0175)0.959.29:0.00015)0.954.26:0.02419)0.709.8:0.01283,((1956921:0.00743,(New.CleanUp.ReferenceOTU11510:0.03553,4385909:0.01476)0.848.35:0.01016)0.928.35:0.02276,(4308910:0.00691,(756681:0.00015,New.CleanUp.ReferenceOTU12305:0.00977)0.199.2:0.00295)0.805.18:0.00786)0.642.5:0.00819)0.810.13:0.00668,(757344:0.01617,New.CleanUp.ReferenceOTU2060:0.02456)0.903.38:0.01527)0.850.37:0.00981)0.873.26:0.00016,(1122584:0.00756,((New.CleanUp.ReferenceOTU9657:0.01602,4347476:0.00447)0.963.20:0.02204,(1068936:0.01041,(4434910:0.03479,(219366:0.00015,222905:0.0049)0.764.22:0.00313)0.445.3:0.00699)0.979.12:0.02411)0.777.15:0.00605)0.853.27:0.01163)0.965.26:0.02033,(410072:0.00828,4428854:0.01071)0.869.28:0.01209)0.776.9:0.00851,(2442916:0.01369,(New.CleanUp.ReferenceOTU13947:0.02078,(154804:0.0024,New.CleanUp.ReferenceOTU7099:0.00989)0.821.14:0.00466)0.848.36:0.00701)0.694.11:0.00725)0.752.26:0.00298,(223139:0.02013,((New.CleanUp.ReferenceOTU8260:0.01603,New.CleanUp.ReferenceOTU8898:0.0042)0.985.21:0.01997,(New.CleanUp.ReferenceOTU9387:0.02144,((1011216:0.03252,617900:0.01813)0.780.25:0.01611,(((((New.CleanUp.ReferenceOTU15535:0.00732,1027400:0.00242)0.831.21:0.00489,1022659:0.02099)0.867.29:0.0089,(New.CleanUp.ReferenceOTU16686:0.02133,(854368:0.00014,542933:0.0024)0.789.22:0.00411)0.371.5:0.00495)0.666.6:0.001,New.CleanUp.ReferenceOTU14526:0.00497)0.950.19:0.01095,(1118788:0.01885,((New.CleanUp.ReferenceOTU5460:0.00703,((New.CleanUp.ReferenceOTU10021:0.00483,529793:0.00014)0.810.14:0.00295,((4465309:0.01,((257611:0.03161,(((237703:0.00482,(New.CleanUp.ReferenceOTU14344:0.00227,4314393:0.00753)0.965.27:0.0128)0.350.2:0.00747,1013060:0.01795)0.990.22:0.00015,4373961:0.0024)0.970.22:0.00016)0.910.24:0.00963,(((207912:0.00014,(297615:0.00241,630818:0.00241)0.769.21:0.00241)0.878.36:0.00625,((New.CleanUp.ReferenceOTU13408:0.01773,286367:0.00497)0.878.37:0.00811,((1101476:0.00241,1012668:0.00488)0.878.38:0.00016,(243610:0.00015,(New.CleanUp.ReferenceOTU15173:0.00241,4336218:0.00242)0.796.13:0.00241)0.973.25:0.01236)0.415:0.00517)0.451.6:0.00382)0.890.34:0.00865,New.CleanUp.ReferenceOTU12923:0.00501)0.272:0.00492)0.973.26:0.00015)0.931.33:0.0094,New.CleanUp.ReferenceOTU14095:0.02307)0.554.4:0.00015)0.850.38:0.0073)0.770.22:0.0058,674891:0.00849)0.900.29:0.01135)0.827.25:0.00675)0.836.23:0.0069)0.777.16:0.00888)0.969.33:0.01904)0.758.24:0.00519)0.952.25:0.01351)0.643.3:0.00298,(New.CleanUp.ReferenceOTU15524:0.0097,New.CleanUp.ReferenceOTU4992:0.01258)0.986.14:0.02585)0.793.18:0.00517)0.731.13:0.0021)0.851.22:0.00675)0.833.18:0.00954)0.942.28:0.01388,((((((New.CleanUp.ReferenceOTU8778:0.00736,257150:0.01002)0.963.21:0.01254,New.CleanUp.ReferenceOTU13745:0.00015)0.800.16:0.00015,1126195:0.00238)0.993.16:0.03071,(New.CleanUp.ReferenceOTU12655:0.02078,4387263:0.00014)0.999.29:0.04634)0.724.12:0.00569,(4332126:0.02659,(New.CleanUp.ReferenceOTU5403:0.00834,(((1006496:0.01026,578659:0.00719)0.771.28:0.01005,(New.ReferenceOTU3:0.00485,582749:0.00014)0.817.19:0.00465)0.615.5:0.00015,250987:0.00496)0.958.22:0.02022)0.851.23:0.01001)0.643.4:0.00271)0.694.12:0.0027,(New.CleanUp.ReferenceOTU2334:0.01803,(((((((((New.CleanUp.ReferenceOTU6924:0.01503,257631:0.01922)0.877.47:0.00789,(791123:0.00992,(New.CleanUp.ReferenceOTU9836:0.00969,(New.CleanUp.ReferenceOTU16258:0.02032,(741708:0.00015,2625114:0.00727)0.916.39:0.00789)0.902.44:0.0098)0.777.17:0.00286)0.669.4:0.00092)0.879.27:0.00557,(3258717:0.0137,(1639771:0.00485,4313541:0.0048)0.408.4:0.00485)0.743.22:0.00406)0.159.4:0.0021,New.CleanUp.ReferenceOTU8151:0.00707)0.762.23:0.00443,New.CleanUp.ReferenceOTU6433:0.01095)0.742.19:0.00258,511318:0.02371)0.000.154:0.00246,(4399156:0.01447,(1126251:0.02961,966113:0.03434)0.799.12:0.0097)0.913.27:0.01355)0.893.29:0.00913,((New.CleanUp.ReferenceOTU7585:0.02054,((1140359:0.00729,2345835:0.00015)0.988.19:0.02359,641189:0.02336)0.979.13:0.00014)0.971.25:0.01738,(New.CleanUp.ReferenceOTU3818:0.00015,((New.CleanUp.ReferenceOTU16045:0.01753,434040:0.00015)0.825.13:0.00014,(New.CleanUp.ReferenceOTU2348:0.01004,(((((New.CleanUp.ReferenceOTU6907:0.01254,1062936:0.00244)0.834.28:0.00478,(922149:0.01551,(New.CleanUp.ReferenceOTU2884:0.0114,(New.CleanUp.ReferenceOTU9384:0.0024,1046664:0.00014)0.860.23:0.00624)0.848.37:0.00814)0.848.38:0.00965)0.984.24:0.0153,((New.CleanUp.ReferenceOTU5677:0.01262,New.CleanUp.ReferenceOTU953:0.01008)0.841.24:0.00488,New.CleanUp.ReferenceOTU13943:0.00992)0.757.18:0.00225)0.875.26:0.00294,New.CleanUp.ReferenceOTU12800:0.00924)0.843.21:0.00246,(New.CleanUp.ReferenceOTU10493:0.01514,4387228:0.02064)0.897.30:0.00016)0.853.28:0.00473)0.620.3:0.00512)0.972.19:0.01294)0.991.25:0.01909)0.725.11:0.0023)0.885.31:0.00485,219317:0.01983)0.669.5:0.00014)0.980.30:0.01468)0.860.24:0.00554)0.714.2:0.00154)0.966.27:0.01029)0.718.8:0.00015)0.978.23:0.01488,(239893:0.00987,((1140357:0.00237,(562332:0.02929,(New.CleanUp.ReferenceOTU5330:0.00481,2153555:0.00014)0.969.34:0.01996)0.722.13:0.00379)0.803.20:0.00739,562367:0.00016)0.964.19:0.00972)0.371.6:0.00015)0.509.2:0.0152)0.975.22:0.04419)0.885.32:0.02054)0.853.29:0.01135,((New.CleanUp.ReferenceOTU10728:0.00744,New.CleanUp.ReferenceOTU5837:0.03749)0.990.23:0.05263,(226762:0.02295,(((New.CleanUp.ReferenceOTU8839:0.00015,(New.CleanUp.ReferenceOTU8475:0.00747,(New.CleanUp.ReferenceOTU7855:0.00805,(New.CleanUp.ReferenceOTU2902:0.01321,New.CleanUp.ReferenceOTU4425:0.01466)0.690.7:0.00756)0.759.29:0.00444)0.976.32:0.01542)0.600.3:0.01129,((1142871:0.00014,((New.CleanUp.ReferenceOTU2523:0.0172,(((253573:0.00527,((New.CleanUp.ReferenceOTU1956:0.01072,(224648:0.00661,2881199:0.01913)0.747.26:0.00539)0.875.27:0.00894,1639777:0.02615)0.856.28:0.00814)0.921.32:0.00797,(4479944:0.0138,(946179:0.00835,4441019:0.00651)0.363.4:0.00296)0.827.26:0.00578)0.989.27:0.02583,(((676268:0.00015,New.CleanUp.ReferenceOTU223:0.03491)0.818.18:0.0024,(4417364:0.02315,(New.CleanUp.ReferenceOTU8866:0.01273,(New.CleanUp.ReferenceOTU8604:0.00488,4350964:0.01015)0.958.23:0.01281)0.753.21:0.00258)0.426.6:0.00497)0.745.18:0.00015,New.CleanUp.ReferenceOTU5603:0.00489)0.852.35:0.00603)0.214.2:0.00313)0.997.26:0.02663,555635:0.00015)0.998.26:0.03757)0.963.22:0.01943,247022:0.00616)0.896.37:0.01122)0.913.28:0.01617,(New.ReferenceOTU42:0.01333,(New.CleanUp.ReferenceOTU7175:0.00014,3189157:0.00233)0.854.29:0.0163)0.430.2:0.00806)0.071.2:0.005)0.746.15:0.01821)0.827.27:0.02883)0.958.24:0.02443)0.000.155:0.00016)0.779.20:0.01887,(((4301609:0.03498,((338493:0.00504,537430:0.00234)0.892.41:0.00843,(2130193:0.0044,(867135:0.00014,1104783:0.00488)0.978.24:0.01317)0.713.14:0.00742)0.877.48:0.01632)0.988.20:0.06068,(547795:0.03096,(102894:0.04838,(1404:0.01113,(191980:0.0144,(4064690:0.00279,(130884:0.01016,(1395:0.00014,326163:0.00245)0.964.20:0.01296)0.797.12:0.00488)0.918.45:0.00865)0.153.5:0.00557)0.852.36:0.01524)0.272.2:0.01226)0.968.20:0.04533)0.871.43:0.01727,((((((266995:0.00015,((86556:0.00014,New.CleanUp.ReferenceOTU3728:0.0049)0.840.21:0.00577,4024547:0.00579)0.798.14:0.00577)0.990.24:0.01533,(New.CleanUp.ReferenceOTU2324:0.0153,(164352:0.00244,274011:0.00014)0.719.9:0.00237)0.593.3:0.00016)0.985.22:0.03067,(138449:0.01194,(New.CleanUp.ReferenceOTU12955:0.00474,New.CleanUp.ReferenceOTU13751:0.02215)0.531.4:0.00456)0.116.2:0.01168)0.888.30:0.01135,(((848158:0.00382,(New.CleanUp.ReferenceOTU11325:0.01631,4344039:0.02489)0.586.3:0.00809)0.785.17:0.00704,(4428269:0.01441,(99357:0.01746,New.CleanUp.ReferenceOTU10762:0.01681)0.791.13:0.00766)0.842.36:0.00687)0.918.46:0.0122,(New.CleanUp.ReferenceOTU6716:0.04605,(4417171:0.0021,1108281:0.0184)0.969.35:0.01592)0.734.19:0.00273)0.766.29:0.004)0.757.19:0.00574,4312440:0.00548)0.988.21:0.03654,(((762841:0.01107,(New.ReferenceOTU176:0.01342,New.CleanUp.ReferenceOTU8605:0.00734)0.908.35:0.01377)0.967.20:0.02355,(((New.CleanUp.ReferenceOTU3966:0.03121,New.CleanUp.ReferenceOTU8974:0.02117)0.960.22:0.02158,((New.CleanUp.ReferenceOTU14806:0.03997,New.CleanUp.ReferenceOTU9866:0.01657)0.505.3:0.0061,(New.CleanUp.ReferenceOTU14892:0.02054,139164:0.00015)0.999.30:0.04324)0.300.4:0.00436)0.750.28:0.00016,New.CleanUp.ReferenceOTU3634:0.00275)0.834.29:0.00847)0.977.19:0.03096,((1137204:0.00272,593108:0.00216)0.990.25:0.03604,((((3110915:0.03874,((New.CleanUp.ReferenceOTU11912:0.01501,New.CleanUp.ReferenceOTU7339:0.02479)0.904.21:0.01453,(910381:0.00917,(New.CleanUp.ReferenceOTU12863:0.01741,New.CleanUp.ReferenceOTU5076:0.02486)0.911.31:0.01336)0.840.22:0.00611)0.795.14:0.00852)0.940.31:0.02117,((3874043:0.01421,(1410:0.00014,New.CleanUp.ReferenceOTU9069:0.00243)0.951.18:0.01791)0.801.14:0.00819,(172621:0.00162,New.CleanUp.ReferenceOTU16029:0.02438)0.770.23:0.00403)0.996.24:0.03166)0.174.3:0.0052,New.CleanUp.ReferenceOTU5345:0.00532)0.909.32:0.01774,(((((146805:0.01353,New.CleanUp.ReferenceOTU9289:0.0205)0.976.33:0.02263,(New.ReferenceOTU98:0.03104,(New.CleanUp.ReferenceOTU12413:0.01902,((New.CleanUp.ReferenceOTU15695:0.00014,(138099:0.01893,(New.CleanUp.ReferenceOTU8851:0.00997,167964:0.00873)0.487.5:0.00097)0.990.26:0.01975)0.822.16:0.009,New.CleanUp.ReferenceOTU7003:0.01256)0.942.29:0.01771)0.921.33:0.01466)0.685.6:0.00221)0.684.9:0.00659,((((New.CleanUp.ReferenceOTU4248:0.01237,(New.CleanUp.ReferenceOTU7398:0.02218,(New.CleanUp.ReferenceOTU11956:0.00014,New.CleanUp.ReferenceOTU7523:0.00243)0.758.25:0.00508)0.966.28:0.0228)0.151.4:0.00699,(New.CleanUp.ReferenceOTU3399:0.0016,(New.CleanUp.ReferenceOTU3094:0.03174,4295034:0.00461)0.964.21:0.01671)0.973.27:0.01949)0.870.27:0.00749,((New.CleanUp.ReferenceOTU2832:0.03023,(New.CleanUp.ReferenceOTU6713:0.00014,((((((New.CleanUp.ReferenceOTU5022:0.01752,(389682:0.00014,405062:0.00236)0.985.23:0.00016)0.964.22:0.00967,((((New.CleanUp.ReferenceOTU15353:0.01236,((New.CleanUp.ReferenceOTU3710:0.00243,New.CleanUp.ReferenceOTU9131:0.00244)0.781.20:0.00235,(New.CleanUp.ReferenceOTU14573:0.00014,3078912:0.00243)0.784.16:0.00255)0.852.37:0.00638)0.862.33:0.00646,(New.CleanUp.ReferenceOTU13495:0.00486,New.CleanUp.ReferenceOTU3242:0.00014)0.895.38:0.00498)0.752.27:0.00252,New.CleanUp.ReferenceOTU6189:0.00754)0.860.25:0.0048,((New.CleanUp.ReferenceOTU5617:0.02638,((New.CleanUp.ReferenceOTU10253:0.00015,(New.CleanUp.ReferenceOTU10125:0.01531,((New.CleanUp.ReferenceOTU11092:0.00489,New.CleanUp.ReferenceOTU13379:0.01279)0.912.36:0.00775,New.CleanUp.ReferenceOTU11829:0.01266)0.736.14:0.00259)0.878.39:0.00502)0.876.41:0.00503,((1024197:0.01517,New.CleanUp.ReferenceOTU4913:0.00502)0.865.37:0.00494,(New.CleanUp.ReferenceOTU10223:0.00995,(968485:0.00014,(New.CleanUp.ReferenceOTU4364:0.00242,New.CleanUp.ReferenceOTU14858:0.00243)0.787.23:0.00014)0.916.40:0.00015)0.845.23:0.00767)0.811.21:0.00488)0.921.34:0.00762)0.751.20:0.00246,(New.CleanUp.ReferenceOTU12163:0.01021,New.CleanUp.ReferenceOTU15280:0.01005)0.897.31:0.00765)0.780.26:0.00244)0.884.30:0.00016)0.933.29:0.00917,((New.CleanUp.ReferenceOTU8111:0.01126,(New.CleanUp.ReferenceOTU3348:0.00245,4348654:0.00243)0.877.49:0.00779)0.935.29:0.01187,(926531:0.0153,(((New.CleanUp.ReferenceOTU2892:0.0049,4456283:0.00014)0.783.11:0.00411,(1054174:0.03148,New.CleanUp.ReferenceOTU13206:0.03094)0.561.5:0.0019)0.916.41:0.00884,(New.CleanUp.ReferenceOTU4119:0.002,New.CleanUp.ReferenceOTU8625:0.02459)0.980.31:0.01892)0.854.30:0.00541)0.868.46:0.00528)0.861.22:0.00015)0.736.15:0.00497,((New.CleanUp.ReferenceOTU10454:0.0103,(963673:0.00401,(New.CleanUp.ReferenceOTU7125:0.00254,((New.CleanUp.ReferenceOTU1388:0.00491,(New.CleanUp.ReferenceOTU13957:0.00242,250725:0.00014)0.770.24:0.00241)0.949.25:0.01007,(1043665:0.02977,(New.CleanUp.ReferenceOTU4036:0.00989,New.CleanUp.ReferenceOTU5271:0.01015)0.726.8:0.00235)0.770.25:0.00237)0.869.29:0.00513)0.915.36:0.0093)0.771.29:0.00382)0.534.3:0.00477,(New.CleanUp.ReferenceOTU11210:0.00487,New.CleanUp.ReferenceOTU13175:0.00242)0.953.27:0.00015)0.967.21:0.0117)0.147:0.00015,4484286:0.01071)0.852.38:0.0064,New.CleanUp.ReferenceOTU12192:0.00551)0.987.20:0.02124)0.923.38:0.01047)0.903.39:0.01095,(New.CleanUp.ReferenceOTU12157:0.03046,((((((((New.CleanUp.ReferenceOTU5312:0.0074,(170202:0.00014,(New.CleanUp.ReferenceOTU116:0.00488,New.CleanUp.ReferenceOTU14494:0.00243)0.859.29:0.00014)0.783.12:0.00014)0.812.17:0.00132,(New.CleanUp.ReferenceOTU5424:0.00253,New.CleanUp.ReferenceOTU13092:0.01544)0.818.19:0.00135)0.907.41:0.00459,New.CleanUp.ReferenceOTU7390:0.01537)0.585:0.00014,(New.CleanUp.ReferenceOTU13679:0.00736,(New.ReferenceOTU64:0.02159,(New.ReferenceOTU109:0.01006,((New.ReferenceOTU145:0.00652,New.CleanUp.ReferenceOTU6414:0.01693)0.789.23:0.00557,(895341:0.00953,172829:0.01118)0.819.19:0.0048)0.809.13:0.00497)0.907.42:0.00816)0.754.18:0.00212)0.930.26:0.00773)0.907.43:0.00488,(170634:0.00747,((New.CleanUp.ReferenceOTU10584:0.00487,((New.CleanUp.ReferenceOTU13648:0.00487,160687:0.00243)0.890.35:0.00014,(New.CleanUp.ReferenceOTU6118:0.00488,New.CleanUp.ReferenceOTU11270:0.00984)0.924.32:0.00014)0.910.25:0.00014)0.753.22:0.00016,New.CleanUp.ReferenceOTU9613:0.00747)0.835.21:0.00244)0.592.2:0.00015)0.893.30:0.00016,((168505:0.00014,(New.CleanUp.ReferenceOTU4432:0.00982,((New.CleanUp.ReferenceOTU1318:0.00487,New.CleanUp.ReferenceOTU8810:0.00982)0.544.3:0.00015,(New.CleanUp.ReferenceOTU5115:0.0049,New.CleanUp.ReferenceOTU5738:0.00492)0.790.24:0.00246)0.295:0.00491)0.840.23:0.00015)0.748.13:0.00016,New.CleanUp.ReferenceOTU4644:0.00489)0.868.47:0.00243)0.858.27:0.00505,New.CleanUp.ReferenceOTU2662:0.0074)0.907.44:0.00882,New.CleanUp.ReferenceOTU4833:0.00376)0.793.19:0.01263)0.901.29:0.01241)0.718.9:0.00227)0.754.19:0.00373,((New.CleanUp.ReferenceOTU13958:0.01771,New.CleanUp.ReferenceOTU6780:0.00323)1.000.80:0.04634,(((New.CleanUp.ReferenceOTU12154:0.01977,(811996:0.00015,New.CleanUp.ReferenceOTU9777:0.0049)0.833.19:0.00734)0.965.28:0.02055,((((New.CleanUp.ReferenceOTU13485:0.00499,(New.CleanUp.ReferenceOTU5348:0.02951,(1902911:0.01256,365101:0.00014)0.735.13:0.00199)0.950.20:0.01488)0.871.44:0.0087,(1133399:0.0151,486153:0.00799)0.804.10:0.00453)0.750.29:0.00215,(New.CleanUp.ReferenceOTU10632:0.0063,New.CleanUp.ReferenceOTU15099:0.01753)0.877.50:0.00651)0.836.24:0.00875,(New.CleanUp.ReferenceOTU6432:0.00902,(New.CleanUp.ReferenceOTU3404:0.02756,(138316:0.00015,366545:0.0024)0.931.34:0.0185)0.836.25:0.00827)0.892.42:0.01192)0.898.33:0.01241)0.696.9:0.00162,(((((((((((New.CleanUp.ReferenceOTU12759:0.01251,(New.CleanUp.ReferenceOTU8888:0.01226,(((New.CleanUp.ReferenceOTU13837:0.00015,(1125018:0.00357,(1419:0.00236,(1132926:0.00014,567282:0.00236)0.000.156:0.00014)0.747.27:0.0038)0.995.21:0.02293)0.867.30:0.00777,159842:0.01657)0.856.29:0.00802,((New.CleanUp.ReferenceOTU7471:0.01417,New.CleanUp.ReferenceOTU3681:0.01345)0.721.10:0.00236,(New.CleanUp.ReferenceOTU10452:0.00902,4401327:0.00603)0.779.21:0.00227)0.814.14:0.00465)0.849.24:0.00733)0.916.42:0.00015)0.890.36:0.00849,New.CleanUp.ReferenceOTU3433:0.00547)0.014.2:0.00016,(New.CleanUp.ReferenceOTU7142:0.00986,(New.CleanUp.ReferenceOTU16465:0.00356,(New.CleanUp.ReferenceOTU8998:0.01297,242608:0.01028)0.751.21:0.00406)0.765.19:0.0097)0.851.24:0.00911)0.926.29:0.0131,(862949:0.00016,4348656:0.01516)0.952.26:0.00998)0.852.39:0.0074,888891:0.00014)0.818.20:0.00895,(((New.CleanUp.ReferenceOTU15738:0.00236,237664:0.00014)0.960.23:0.01488,(New.CleanUp.ReferenceOTU3617:0.00548,(New.CleanUp.ReferenceOTU8920:0.0084,697211:0.01672)0.851.25:0.00783)0.839.22:0.00694)0.952.27:0.01343,(155693:0.01453,406491:0.00014)0.943.37:0.01465)0.868.48:0.01077)0.946.25:0.01863,(New.CleanUp.ReferenceOTU3045:0.03447,235373:0.00015)0.882.38:0.01282)0.863.36:0.00922,(((New.CleanUp.ReferenceOTU7583:0.02265,(169628:0.0034,(New.CleanUp.ReferenceOTU8099:0.00014,((New.CleanUp.ReferenceOTU7835:0.00236,279558:0.0001)0.860.26:0.00237,(New.CleanUp.ReferenceOTU9674:0.00236,(167924:0.00014,(1422:0.00236,4397479:0.00236)0.910.26:0.00014)0.967.22:0.00014)0.684.10:0.00014)0.859.30:0.00475)0.911.32:0.00917)0.910.27:0.00937)0.748.14:0.00254,(New.CleanUp.ReferenceOTU13513:0.01768,New.CleanUp.ReferenceOTU596:0.0049)0.735.14:0.00241)0.861.23:0.00481,((170011:0.00237,4447100:0.00014)0.854.31:0.00481,(((New.CleanUp.ReferenceOTU6059:0.00475,518775:0.00014)0.896.38:0.00486,((New.CleanUp.ReferenceOTU3020:0.00475,(942536:0.00014,New.CleanUp.ReferenceOTU8322:0.00237)0.624.4:0.00015)0.762.24:0.00241,(New.CleanUp.ReferenceOTU11273:0.01249,128604:0.00014)0.954.27:0.00982)0.762.25:0.00229)0.742.20:0.00241,(New.CleanUp.ReferenceOTU5649:0.01769,344057:0.00709)0.912.37:0.01133)0.860.27:0.00493)0.881.35:0.00492)0.884.31:0.00727)0.828.12:0.00491,(4328482:0.01455,New.CleanUp.ReferenceOTU14016:0.02371)0.792.26:0.00521)0.789.24:0.00533,((New.CleanUp.ReferenceOTU6604:0.02171,241895:0.00985)0.951.19:0.01383,New.CleanUp.ReferenceOTU8864:0.01296)0.749.16:0.00302)0.791.14:0.00488,New.CleanUp.ReferenceOTU2935:0.01539)0.703.8:0.00282)0.793.20:0.00493)0.857.36:0.00829)0.737.14:0.00417)0.905.30:0.0142,(((New.CleanUp.ReferenceOTU3912:0.00383,(1142026:0.00366,131883:0.01231)0.621.2:0.00563)0.846.29:0.00592,((New.CleanUp.ReferenceOTU8680:0.00014,171820:0.00242)0.886.46:0.00713,(New.CleanUp.ReferenceOTU12870:0.01629,4439950:0.01182)0.753.23:0.00555)0.945.22:0.01213)0.914.29:0.00015,(((New.CleanUp.ReferenceOTU14905:0.01291,(New.CleanUp.ReferenceOTU12557:0.00787,((New.CleanUp.ReferenceOTU13739:0.01337,(735002:0.00242,(786067:0.00014,New.CleanUp.ReferenceOTU9151:0.00236)0.793.21:0.00231)0.972.20:0.02215)0.797.13:0.00718,(New.CleanUp.ReferenceOTU13929:0.00489,224771:0.00016)0.935.30:0.01308)0.570:0.01019)0.946.26:0.03077)0.975.23:0.02584,(New.CleanUp.ReferenceOTU3954:0.00015,(New.ReferenceOTU18:0.00956,(New.CleanUp.ReferenceOTU12902:0.01022,New.CleanUp.ReferenceOTU5911:0.01019)0.296.3:0.00466)0.969.36:0.01611)0.217.3:0.0054)0.975.24:0.02567,New.CleanUp.ReferenceOTU7086:0.02164)0.846.30:0.00856)0.921.35:0.01137)0.670.7:0.00074,(New.CleanUp.ReferenceOTU8234:0.02359,((New.ReferenceOTU82:0.00417,((New.CleanUp.ReferenceOTU16361:0.00967,(New.CleanUp.ReferenceOTU2848:0.00486,New.CleanUp.ReferenceOTU7609:0.00733)0.890.37:0.00114)0.873.27:0.00145,(New.CleanUp.ReferenceOTU9200:0.00492,New.CleanUp.ReferenceOTU10535:0.00492)0.804.11:0.00237)0.855.23:0.00822)0.916.43:0.01251,((1018538:0.00754,(New.CleanUp.ReferenceOTU10071:0.0077,New.CleanUp.ReferenceOTU14781:0.01006)0.845.24:0.00481)0.069:0.00014,(New.CleanUp.ReferenceOTU11798:0.02132,New.CleanUp.ReferenceOTU15339:0.00213)0.837.15:0.01314)0.203.3:0.00749)0.714.3:0.00862)0.755.28:0.0048)0.879.28:0.01398)0.651.5:0.01338)0.942.30:0.02633)0.906.29:0.01991)0.751.22:0.02371)0.999.31:0.08396)0.101.2:0.00014,(4392777:0.05221,((((((New.CleanUp.ReferenceOTU617:0.05323,(New.CleanUp.ReferenceOTU2527:0.0045,(((New.ReferenceOTU102:0.00683,(New.CleanUp.ReferenceOTU9290:0.01524,(550218:0.02923,New.CleanUp.ReferenceOTU642:0.03773)0.585.2:0.00016)0.800.17:0.00388)0.748.15:0.00464,((4347952:0.00943,((New.CleanUp.ReferenceOTU13420:0.00016,(New.CleanUp.ReferenceOTU3804:0.01877,New.CleanUp.ReferenceOTU95:0.00698)0.990.27:0.02732)0.918.47:0.00911,(New.CleanUp.ReferenceOTU607:0.00014,((New.CleanUp.ReferenceOTU487:0.00722,(New.CleanUp.ReferenceOTU11409:0.00282,((New.CleanUp.ReferenceOTU1637:0.01829,New.CleanUp.ReferenceOTU9119:0.01615)0.000.157:0.00288,New.CleanUp.ReferenceOTU15663:0.01454)0.746.16:0.00295)0.966.29:0.0136)0.843.22:0.00577,(1068363:0.00016,((New.CleanUp.ReferenceOTU16314:0.01297,New.CleanUp.ReferenceOTU3603:0.01273)0.940.32:0.01484,(New.CleanUp.ReferenceOTU4642:0.01028,(New.CleanUp.ReferenceOTU4241:0.01384,New.CleanUp.ReferenceOTU8029:0.00716)0.364.3:0.00613)0.580.4:0.00551)0.974.21:0.01363)0.960.24:0.01278)0.949.26:0.00998)0.962.34:0.01353)0.906.30:0.01135)0.800.18:0.00631,(New.CleanUp.ReferenceOTU5048:0.01725,(New.CleanUp.ReferenceOTU10959:0.01537,(New.CleanUp.ReferenceOTU194:0.01455,4353069:0.00803)0.709.9:0.00284)0.933.30:0.01422)0.825.14:0.01325)0.534.4:0.01836)0.852.40:0.00978,(New.CleanUp.ReferenceOTU2292:0.00701,New.CleanUp.ReferenceOTU9556:0.03499)0.925.22:0.01617)0.795.15:0.00982)0.820.19:0.00568)0.878.40:0.0142,1111109:0.00016)0.969.37:0.01761,(975124:0.02705,(New.CleanUp.ReferenceOTU16241:0.02146,New.CleanUp.ReferenceOTU2028:0.02691)0.903.40:0.01079)0.679.8:0.00202)0.199.3:0.00269,(New.CleanUp.ReferenceOTU16130:0.02217,3636820:0.02308)0.897.32:0.01009)0.922.28:0.01562,((New.CleanUp.ReferenceOTU6085:0.01175,(New.CleanUp.ReferenceOTU7473:0.02577,New.CleanUp.ReferenceOTU9109:0.00274)0.288.2:0.01077)0.999.32:0.04105,New.CleanUp.ReferenceOTU3537:0.02188)0.777.18:0.00766)0.608.4:0.00754,1004148:0.01564)0.969.38:0.04985)0.983.27:0.06138)0.908.36:0.01795,(((((2772794:0.06206,(New.CleanUp.ReferenceOTU5618:0.03314,New.CleanUp.ReferenceOTU7052:0.00338)0.527.2:0.01)0.875.28:0.01148,((New.CleanUp.ReferenceOTU15106:0.01975,(New.CleanUp.ReferenceOTU4610:0.05095,((New.CleanUp.ReferenceOTU12099:0.07018,New.CleanUp.ReferenceOTU14952:0.0275)0.757.20:0.01337,((790182:0.00014,New.CleanUp.ReferenceOTU2684:0.00244)0.996.25:0.07208,((134191:0.00244,269370:0.00014)0.931.35:0.03197,(New.CleanUp.ReferenceOTU13775:0.01951,453796:0.01888)0.980.32:0.05608)0.967.23:0.03725)0.655.6:0.00987)0.834.30:0.01275)0.818.21:0.01441)0.841.25:0.01333,New.CleanUp.ReferenceOTU14447:0.05699)0.193.3:0.00478)0.673.5:0.00236,(533150:0.04866,(4444512:0.06243,((1823088:0.0048,567459:0.00273)0.951.20:0.02884,((New.CleanUp.ReferenceOTU10975:0.03586,((814489:0.00883,4309682:0.01499)0.984.25:0.02325,(New.CleanUp.ReferenceOTU9788:0.02102,(New.CleanUp.ReferenceOTU13479:0.00015,New.CleanUp.ReferenceOTU13465:0.02636)0.643.5:0.00248)0.752.28:0.00417)0.611.4:0.00187)0.981.18:0.03407,(New.CleanUp.ReferenceOTU11443:0.0037,(2209139:0.00387,(500138:0.00502,(1040796:0.0126,(New.CleanUp.ReferenceOTU10088:0.01535,517876:0.00247)0.846.31:0.00016)0.584.6:0.01007)0.947.23:0.01132)0.819.20:0.0211)0.913.29:0.021)0.942.31:0.03113)0.872.30:0.02093)0.889.39:0.02732)0.990.28:0.04826)0.979.14:0.02761,(552379:0.01219,(46343:0.00243,609168:0.00248)0.821.15:0.00835)1.000.81:0.07194)0.000.158:0.00015,(((New.CleanUp.ReferenceOTU12952:0.0472,((4476741:0.03816,(New.CleanUp.ReferenceOTU11453:0.01365,New.CleanUp.ReferenceOTU2709:0.00752)0.987.21:0.05286)0.949.27:0.03138,(New.CleanUp.ReferenceOTU11626:0.06674,(((((New.CleanUp.ReferenceOTU8048:0.01442,((New.CleanUp.ReferenceOTU3344:0.01118,((112949:0.0085,New.CleanUp.ReferenceOTU8640:0.05047)0.457.4:0.00358,(223752:0.00928,(((216839:0.01017,(261663:0.00014,2618782:0.01018)0.917.35:0.00015)0.943.38:0.00739,((113599:0.00632,4468934:0.00014)0.891.29:0.00624,(112836:0.0066,New.CleanUp.ReferenceOTU5946:0.01567)0.455.3:0.00623)0.595.4:0.00016)0.719.10:0.00191,(New.CleanUp.ReferenceOTU7266:0.00318,New.CleanUp.ReferenceOTU5236:0.02319)0.155.3:0.00486)0.783.13:0.00413)0.750.30:0.00232)0.981.19:0.02369)0.680.6:0.00604,(New.CleanUp.ReferenceOTU13484:0.00859,New.CleanUp.ReferenceOTU8988:0.01625)0.761.25:0.00427)0.747.28:0.0051)0.974.22:0.0258,(New.CleanUp.ReferenceOTU9775:0.01732,(554361:0.00846,(New.CleanUp.ReferenceOTU3848:0.02585,New.CleanUp.ReferenceOTU4756:0.03032)0.215.2:0.00878)0.846.32:0.01633)0.969.39:0.03162)0.946.27:0.02006,(New.CleanUp.ReferenceOTU9453:0.05539,(New.CleanUp.ReferenceOTU6688:0.03844,(New.CleanUp.ReferenceOTU819:0.00014,(New.CleanUp.ReferenceOTU2543:0.04215,4433511:0.00015)0.470.3:0.00246)0.881.36:0.01799)0.998.27:0.04441)0.181.3:0.00048)0.884.32:0.01016,((New.CleanUp.ReferenceOTU14437:0.08074,(New.CleanUp.ReferenceOTU16122:0.01426,(New.CleanUp.ReferenceOTU5366:0.03546,(New.CleanUp.ReferenceOTU196:0.00226,((((New.CleanUp.ReferenceOTU13031:0.00809,New.CleanUp.ReferenceOTU247:0.06696)0.956.23:0.0257,(((4375802:0.01511,(204422:0.00015,106297:0.01242)0.736.16:0.00358)0.970.23:0.01417,(780141:0.00394,New.CleanUp.ReferenceOTU15385:0.02681)0.904.22:0.01203)0.305.3:0.00015,((236377:0.00015,325796:0.01258)0.697.4:0.01122,705844:0.01474)0.732.14:0.00279)0.987.22:0.02485)0.781.21:0.0062,New.CleanUp.ReferenceOTU3395:0.03423)0.839.23:0.00883,(New.CleanUp.ReferenceOTU6868:0.0111,(New.CleanUp.ReferenceOTU2885:0.04749,New.CleanUp.ReferenceOTU8420:0.0064)0.984.26:0.03883)0.896.39:0.01487)0.772.27:0.00459)0.845.25:0.00636)0.823.17:0.00798)0.878.41:0.01929)0.938.24:0.02076,((4350968:0.02034,(710863:0.00489,795165:0.00015)0.853.30:0.01192)0.990.29:0.03893,(231395:0.01167,2629538:0.00934)1.000.82:0.05541)0.024:0.00016)0.906.31:0.01286)0.549.3:0.01569,(New.CleanUp.ReferenceOTU6480:0.02893,((113170:0.00265,((99371:0.01857,New.CleanUp.ReferenceOTU1023:0.02638)0.999.33:0.05469,New.CleanUp.ReferenceOTU689:0.01642)0.563.3:0.00182)0.743.23:0.00434,New.CleanUp.ReferenceOTU14613:0.0136)0.995.22:0.04912)0.688.7:0.02464)0.875.29:0.02114)0.786.12:0.01086)0.915.37:0.02216)0.806.33:0.00978,(((((((New.CleanUp.ReferenceOTU10616:0.00491,4299829:0.00015)0.908.37:0.00759,(New.CleanUp.ReferenceOTU8150:0.00685,(550937:0.00566,(1121806:0.00015,New.CleanUp.ReferenceOTU12991:0.00742)0.920.26:0.00681)0.133.2:0.00241)0.765.20:0.00305)0.895.39:0.00517,(New.CleanUp.ReferenceOTU1759:0.01277,New.CleanUp.ReferenceOTU2174:0.01242)0.941.20:0.01061)0.820.20:0.00188,New.CleanUp.ReferenceOTU14029:0.01482)0.787.24:0.00202,(((New.CleanUp.ReferenceOTU12730:0.00764,(New.CleanUp.ReferenceOTU15263:0.00508,(New.CleanUp.ReferenceOTU6617:0.01289,661453:0.0025)0.763.27:0.00237)0.992.22:0.01868)0.729.14:0.00244,562922:0.00015)0.759.30:0.00237,New.CleanUp.ReferenceOTU1999:0.00755)0.890.38:0.00919)0.980.33:0.04114,(206963:0.01894,((4398746:0.01008,(New.CleanUp.ReferenceOTU242:0.00251,517412:0.0024)0.891.30:0.01393)0.983.28:0.02065,(((New.CleanUp.ReferenceOTU2605:0.00497,(New.CleanUp.ReferenceOTU16640:0.01269,((769696:0.0067,(1692229:0.0045,((((4346961:0.00014,(82007:0.00244,134616:0.00245)0.679.9:0.00014)0.000.159:0.00014,(128177:0.00748,(112952:0.00245,(New.CleanUp.ReferenceOTU8677:0.00492,217746:0.00014)0.056.3:0.00014)0.918.48:0.00492)0.000.160:0.00015)0.900.30:0.00526,(New.CleanUp.ReferenceOTU743:0.00734,284171:0.01227)0.658.4:0.00015)0.847.23:0.00494,(212027:0.00015,(112867:0.00246,206278:0.00246)0.787.25:0.00246)0.673.6:0.00206)0.717.11:0.00107)0.915.38:0.00928)0.870.28:0.00661,((New.CleanUp.ReferenceOTU629:0.00742,(New.CleanUp.ReferenceOTU16324:0.01224,(833957:0.00016,New.CleanUp.ReferenceOTU15468:0.00245)0.872.31:0.00665)0.886.47:0.00664)0.846.33:0.00506,(366443:0.01001,(112929:0.00015,New.CleanUp.ReferenceOTU994:0.01275)0.905.31:0.00756)0.925.23:0.0076)0.766.30:0.00248)0.489.4:0.00015)0.853.31:0.00766)0.862.34:0.00509,4433512:0.00014)0.879.29:0.00726,(New.CleanUp.ReferenceOTU15320:0.00792,New.CleanUp.ReferenceOTU15626:0.01538)0.743.24:0.00342)0.236.4:0.00468)0.075.2:0.00016)0.960.25:0.02993)0.987.23:0.04318,(((((((New.CleanUp.ReferenceOTU1019:0.0225,New.CleanUp.ReferenceOTU12587:0.0062)0.984.27:0.04777,((New.CleanUp.ReferenceOTU2714:0.04018,((New.CleanUp.ReferenceOTU14976:0.05153,(((New.CleanUp.ReferenceOTU5290:0.01515,((New.CleanUp.ReferenceOTU15241:0.03317,New.CleanUp.ReferenceOTU606:0.02419)0.925.24:0.02293,(New.CleanUp.ReferenceOTU10403:0.00997,New.CleanUp.ReferenceOTU4094:0.04338)0.831.22:0.01294)0.819.21:0.01229)0.967.24:0.02434,((New.CleanUp.ReferenceOTU4874:0.01692,New.CleanUp.ReferenceOTU6170:0.00744)1.000.83:0.06291,New.CleanUp.ReferenceOTU16235:0.0175)0.925.25:0.01532)0.638.3:0.00663,New.CleanUp.ReferenceOTU1917:0.02737)0.850.39:0.01468)0.822.17:0.01344,(New.CleanUp.ReferenceOTU14491:0.00482,New.CleanUp.ReferenceOTU6629:0.02737)0.903.41:0.01529)0.617.4:0.00322)0.986.15:0.04675,(((New.CleanUp.ReferenceOTU1748:0.02668,New.CleanUp.ReferenceOTU3524:0.01665)0.994.19:0.06345,(New.CleanUp.ReferenceOTU14849:0.05689,New.CleanUp.ReferenceOTU8525:0.04761)0.947.24:0.02845)0.898.34:0.01823,(((((New.CleanUp.ReferenceOTU13496:0.0827,(New.CleanUp.ReferenceOTU7122:0.05204,New.CleanUp.ReferenceOTU9746:0.04199)0.864.39:0.0349)0.365.2:0.01537,((New.CleanUp.ReferenceOTU12658:0.03294,New.CleanUp.ReferenceOTU5942:0.00014)0.923.39:0.02341,(New.CleanUp.ReferenceOTU5168:0.00841,(New.CleanUp.ReferenceOTU15631:0.01438,New.CleanUp.ReferenceOTU11085:0.04045)0.755.29:0.00675)0.865.38:0.02005)1.000.84:0.08334)0.815.13:0.014,(New.CleanUp.ReferenceOTU936:0.04465,(New.CleanUp.ReferenceOTU10523:0.05214,((New.CleanUp.ReferenceOTU9408:0.00014,(New.CleanUp.ReferenceOTU8081:0.01989,New.CleanUp.ReferenceOTU9397:0.02228)0.992.23:0.04016)1.000.85:0.06911,(New.CleanUp.ReferenceOTU5332:0.01254,(New.CleanUp.ReferenceOTU13300:0.02697,New.CleanUp.ReferenceOTU4302:0.01222)0.949.28:0.02568)0.975.25:0.03301)0.838.17:0.01298)0.870.29:0.01199)0.869.30:0.00952)0.598.3:0.00481,((113942:0.06058,(New.CleanUp.ReferenceOTU13412:0.03424,((New.CleanUp.ReferenceOTU332:0.01157,((510471:0.00665,(238766:0.00503,(545548:0.00014,((220353:0.01444,588861:0.02356)0.820.21:0.00827,217917:0.00217)0.836.26:0.00542)0.921.36:0.00502)0.851.26:0.00273)0.760.28:0.00222,(253621:0.00236,((818016:0.00246,New.CleanUp.ReferenceOTU15966:0.00014)0.933.31:0.01046,563358:0.01059)0.826.25:0.00521)0.812.18:0.00624)0.964.23:0.0236)0.957.23:0.02275,((New.CleanUp.ReferenceOTU16319:0.0276,(New.CleanUp.ReferenceOTU12082:0.00401,New.CleanUp.ReferenceOTU3551:0.02896)0.776.10:0.00407)0.474:0.00158,(New.CleanUp.ReferenceOTU13589:0.00016,(New.CleanUp.ReferenceOTU13372:0.01,New.CleanUp.ReferenceOTU14682:0.01038)0.996.26:0.02709)0.944.29:0.01386)0.899.20:0.01323)0.737.15:0.00847)0.835.22:0.02172)0.913.30:0.02619,(1129719:0.04378,(New.CleanUp.ReferenceOTU8130:0.00612,4398983:0.00907)0.978.25:0.03896)0.975.26:0.05543)0.835.23:0.01813)0.882.39:0.00647,(New.CleanUp.ReferenceOTU10082:0.02523,New.CleanUp.ReferenceOTU2453:0.05575)0.979.15:0.03162)0.201.4:0.00016)0.908.38:0.01825)0.871.45:0.02538)0.830.16:0.02834,New.CleanUp.ReferenceOTU2285:0.10631)0.677.7:0.00749,(New.CleanUp.ReferenceOTU7022:0.05427,((New.CleanUp.ReferenceOTU3009:0.03704,4360252:0.03479)0.700.8:0.00664,(New.CleanUp.ReferenceOTU4910:0.00015,(New.CleanUp.ReferenceOTU1160:0.01452,273949:0.01198)1.000.86:0.06978)0.813.15:0.02543)0.934.24:0.02883)0.769.22:0.02388)0.997.27:0.07767,(((New.CleanUp.ReferenceOTU16167:0.00961,((112962:0.00014,New.CleanUp.ReferenceOTU10622:0.00244)0.938.25:0.01349,(New.CleanUp.ReferenceOTU10044:0.0295,562206:0.05009)0.904.23:0.00942)0.962.35:0.02772)0.987.24:0.05741,(New.CleanUp.ReferenceOTU919:0.02801,(New.CleanUp.ReferenceOTU1492:0.01425,New.CleanUp.ReferenceOTU1456:0.07378)0.941.21:0.02802)0.414.6:0.0313)0.946.28:0.03494,((((((1139057:0.00671,(New.CleanUp.ReferenceOTU15628:0.04748,(1110219:0.04952,(New.CleanUp.ReferenceOTU8178:0.00243,2800538:0.00014)0.904.24:0.02114)0.984.28:0.04027)0.940.33:0.02463)0.828.13:0.01508,(New.CleanUp.ReferenceOTU5071:0.09055,New.CleanUp.ReferenceOTU14618:0.0283)0.808.13:0.01844)0.875.30:0.0193,((New.CleanUp.ReferenceOTU15164:0.04508,(New.CleanUp.ReferenceOTU408:0.03581,(New.CleanUp.ReferenceOTU2948:0.00619,(New.CleanUp.ReferenceOTU13922:0.00945,New.CleanUp.ReferenceOTU8002:0.01235)0.791.15:0.00717)0.934.25:0.01981)0.866.30:0.00929)0.934.26:0.01595,(New.CleanUp.ReferenceOTU9184:0.01092,(((New.CleanUp.ReferenceOTU11805:0.01321,(New.CleanUp.ReferenceOTU10192:0.01063,New.CleanUp.ReferenceOTU15338:0.013)0.850.40:0.00729)0.135.5:0.00014,New.CleanUp.ReferenceOTU13323:0.01314)0.887.37:0.00988,New.CleanUp.ReferenceOTU15271:0.01058)0.952.28:0.01597)0.158.2:0.01017)0.723.12:0.00463)0.660.4:0.00374,((New.CleanUp.ReferenceOTU11620:0.07251,New.CleanUp.ReferenceOTU4097:0.03522)0.484.2:0.01947,New.CleanUp.ReferenceOTU4174:0.01502)0.845.26:0.01335)0.956.24:0.02731,(New.CleanUp.ReferenceOTU11287:0.0252,((New.CleanUp.ReferenceOTU16058:0.00316,New.CleanUp.ReferenceOTU5800:0.03257)1.000.87:0.0917,(New.CleanUp.ReferenceOTU1907:0.04158,(((((((New.CleanUp.ReferenceOTU10205:0.01448,New.CleanUp.ReferenceOTU1439:0.01407)0.140:0.00702,New.CleanUp.ReferenceOTU13304:0.02959)0.736.17:0.00505,((New.CleanUp.ReferenceOTU13911:0.03041,(New.CleanUp.ReferenceOTU1190:0.02379,New.CleanUp.ReferenceOTU342:0.00015)0.885.33:0.01328)0.779.22:0.01192,New.CleanUp.ReferenceOTU4073:0.00086)0.944.30:0.01456)0.618.6:0.00592,184873:0.00014)0.988.22:0.01538,New.CleanUp.ReferenceOTU5143:0.00016)0.823.18:0.00892,((New.CleanUp.ReferenceOTU10114:0.01486,New.CleanUp.ReferenceOTU9238:0.00964)0.991.26:0.028,New.CleanUp.ReferenceOTU9139:0.01012)0.714.4:0.00339)0.804.12:0.0111,New.CleanUp.ReferenceOTU14774:0.01122)0.960.26:0.03368)0.943.39:0.03488)0.660.5:0.00351)0.842.37:0.00946)0.803.21:0.00861,((((New.CleanUp.ReferenceOTU13716:0.06277,(New.CleanUp.ReferenceOTU3726:0.02328,(New.CleanUp.ReferenceOTU15591:0.02625,New.CleanUp.ReferenceOTU4340:0.03131)0.881.37:0.0153)0.761.26:0.00665)0.309.3:0.00369,((((((4328659:0.00325,(New.CleanUp.ReferenceOTU13298:0.01701,4387379:0.01167)0.873.28:0.0077)0.741.15:0.00415,((New.CleanUp.ReferenceOTU13331:0.00666,New.CleanUp.ReferenceOTU6525:0.01983)0.850.41:0.0111,New.CleanUp.ReferenceOTU8564:0.06149)0.810.15:0.00848)0.988.23:0.03233,((((((4476374:0.00506,(New.CleanUp.ReferenceOTU8255:0.01033,(New.CleanUp.ReferenceOTU6671:0.01527,4437595:0.00497)0.178:0.00014)0.876.42:0.00495)0.731.14:0.00312,(710629:0.01661,New.CleanUp.ReferenceOTU4100:0.00983)0.845.27:0.00913)0.187.5:0.0051,New.CleanUp.ReferenceOTU7937:0.01058)0.822.18:0.00788,(New.CleanUp.ReferenceOTU4875:0.00015,New.CleanUp.ReferenceOTU8270:0.03245)0.794.17:0.00604)0.809.14:0.01277,(New.CleanUp.ReferenceOTU7779:0.06368,(New.CleanUp.ReferenceOTU13505:0.0628,New.CleanUp.ReferenceOTU9462:0.04769)0.780.27:0.01579)0.959.30:0.03896)0.925.26:0.02705,New.CleanUp.ReferenceOTU6495:0.01091)0.965.29:0.03017)0.695.4:0.00903,(New.CleanUp.ReferenceOTU12703:0.02932,(311130:0.01259,(New.CleanUp.ReferenceOTU12733:0.0107,New.CleanUp.ReferenceOTU8483:0.03763)0.174.4:0.00846)0.902.45:0.01657)0.757.21:0.00555)0.851.27:0.00016,New.CleanUp.ReferenceOTU2092:0.01314)0.936.27:0.01217,(New.CleanUp.ReferenceOTU7863:0.01775,(137943:0.03655,(New.CleanUp.ReferenceOTU16659:0.02201,New.CleanUp.ReferenceOTU8208:0.00855)0.969.40:0.0221)0.627.4:0.00126)0.832.17:0.01081)0.915.39:0.02716)0.910.28:0.01662,New.CleanUp.ReferenceOTU8950:0.02046)0.738.18:0.00835,((New.CleanUp.ReferenceOTU5608:0.02096,((New.CleanUp.ReferenceOTU844:0.01253,((New.CleanUp.ReferenceOTU397:0.01308,(New.CleanUp.ReferenceOTU5355:0.02374,(New.CleanUp.ReferenceOTU2484:0.01804,New.CleanUp.ReferenceOTU5596:0.00858)0.837.16:0.01016)0.865.39:0.0125)0.000.161:0.00797,New.CleanUp.ReferenceOTU9494:0.01147)0.705.6:0.00213)0.843.23:0.00716,(New.CleanUp.ReferenceOTU13451:0.00594,New.CleanUp.ReferenceOTU4176:0.01516)0.937.20:0.0141)0.351.4:0.00874)0.962.36:0.02651,(New.CleanUp.ReferenceOTU2569:0.04515,(New.CleanUp.ReferenceOTU14587:0.05027,New.CleanUp.ReferenceOTU7228:0.00641)0.802.23:0.01853)0.807.19:0.01068)0.939.13:0.0242)0.746.17:0.00445)0.986.16:0.04108)0.820.22:0.02818)0.825.15:0.01958,((((New.CleanUp.ReferenceOTU15910:0.01415,New.CleanUp.ReferenceOTU1883:0.01209)0.991.27:0.07634,(New.CleanUp.ReferenceOTU2867:0.0561,(((((New.CleanUp.ReferenceOTU7732:0.00014,(New.CleanUp.ReferenceOTU11211:0.00497,(New.CleanUp.ReferenceOTU2746:0.02407,New.CleanUp.ReferenceOTU8912:0.00459)0.985.24:0.0191)0.991.28:0.02697)0.802.24:0.0076,(New.CleanUp.ReferenceOTU81:0.02065,New.CleanUp.ReferenceOTU9507:0.01387)0.878.42:0.01339)0.898.35:0.01442,New.CleanUp.ReferenceOTU2830:0.01173)0.958.25:0.02062,((New.CleanUp.ReferenceOTU4799:0.04586,(((New.CleanUp.ReferenceOTU16037:0.00765,(New.CleanUp.ReferenceOTU11116:0.02681,New.CleanUp.ReferenceOTU4596:0.00015)0.977.20:0.01826)0.904.25:0.0113,((New.CleanUp.ReferenceOTU15729:0.00995,(New.CleanUp.ReferenceOTU10100:0.01015,(New.CleanUp.ReferenceOTU8332:0.01294,(New.CleanUp.ReferenceOTU12497:0.00249,New.CleanUp.ReferenceOTU14383:0.00495)0.746.18:0.00222)0.717.12:0.00527)0.962.37:0.00015)0.968.21:0.01279,(New.CleanUp.ReferenceOTU8141:0.01289,(New.CleanUp.ReferenceOTU4732:0.01285,New.CleanUp.ReferenceOTU2530:0.00763)0.816.12:0.00512)0.279.3:0.00015)0.802.25:0.0063)0.782.29:0.00724,(New.CleanUp.ReferenceOTU15395:0.02943,(New.CleanUp.ReferenceOTU9183:0.01663,((New.CleanUp.ReferenceOTU13696:0.01346,(New.CleanUp.ReferenceOTU9555:0.00015,251145:0.02338)0.695.5:0.01597)0.970.24:0.01839,New.CleanUp.ReferenceOTU9018:0.00016)0.988.24:0.02361)0.662.2:0.00542)0.804.13:0.00992)0.842.38:0.01261)0.941.22:0.02155,((New.CleanUp.ReferenceOTU9439:0.04242,(((New.CleanUp.ReferenceOTU1406:0.00015,New.CleanUp.ReferenceOTU3742:0.02067)0.991.29:0.03154,(((688513:0.04873,(New.CleanUp.ReferenceOTU110:0.03215,New.CleanUp.ReferenceOTU7048:0.01014)0.700.9:0.0039)0.880.32:0.01148,(New.CleanUp.ReferenceOTU6501:0.00016,(New.CleanUp.ReferenceOTU1219:0.01102,New.CleanUp.ReferenceOTU16292:0.0184)0.931.36:0.01511)0.865.40:0.00831)0.925.27:0.01117,New.CleanUp.ReferenceOTU15805:0.01596)0.837.17:0.009)0.051.3:0.00877,(New.CleanUp.ReferenceOTU15867:0.00109,((New.CleanUp.ReferenceOTU12294:0.01945,New.CleanUp.ReferenceOTU8238:0.00657)0.995.23:0.03763,New.CleanUp.ReferenceOTU10207:0.01265)0.730.9:0.01623)0.804.14:0.01073)0.962.38:0.02667)0.837.18:0.01185,New.CleanUp.ReferenceOTU13544:0.02608)0.634.5:0.00879)0.745.19:0.00016)0.994.20:0.0523,(((((((New.CleanUp.ReferenceOTU15555:0.01128,New.CleanUp.ReferenceOTU282:0.01171)0.546.4:0.01147,(((((New.CleanUp.ReferenceOTU12929:0.01276,((((New.CleanUp.ReferenceOTU4711:0.04227,(New.CleanUp.ReferenceOTU14406:0.02344,New.CleanUp.ReferenceOTU8137:0.01189)0.627.5:0.0094)0.968.22:0.03105,((New.CleanUp.ReferenceOTU13067:0.01285,(New.CleanUp.ReferenceOTU9215:0.02657,New.CleanUp.ReferenceOTU6524:0.00768)0.950.21:0.00016)0.882.40:0.00898,(New.CleanUp.ReferenceOTU5884:0.01249,New.CleanUp.ReferenceOTU2584:0.01852)0.637.4:0.00129)0.875.31:0.01401)0.730.10:0.01242,New.CleanUp.ReferenceOTU542:0.01842)0.887.38:0.0102,((New.CleanUp.ReferenceOTU12139:0.01521,New.CleanUp.ReferenceOTU1697:0.00794)0.931.37:0.01408,New.CleanUp.ReferenceOTU8900:0.02495)0.781.22:0.02131)0.738.19:0.00317)0.908.39:0.01274,New.CleanUp.ReferenceOTU8723:0.01369)0.860.28:0.00811,New.CleanUp.ReferenceOTU13071:0.0023)0.963.23:0.02114,New.CleanUp.ReferenceOTU8770:0.01069)0.961.27:0.01493,New.CleanUp.ReferenceOTU15256:0.00368)0.888.31:0.01202)0.951.21:0.02367,New.CleanUp.ReferenceOTU10665:0.01554)0.893.31:0.0169,((New.CleanUp.ReferenceOTU539:0.00694,(114176:0.00293,New.CleanUp.ReferenceOTU15537:0.04503)0.690.8:0.01208)0.870.30:0.0137,(New.CleanUp.ReferenceOTU16077:0.01335,New.CleanUp.ReferenceOTU5380:0.02426)0.808.14:0.0061)0.726.9:0.00478)0.944.31:0.01801,New.CleanUp.ReferenceOTU824:0.00014)0.932.24:0.0093,((New.ReferenceOTU130:0.01085,New.CleanUp.ReferenceOTU16202:0.01532)0.897.33:0.00842,New.CleanUp.ReferenceOTU9961:0.02657)0.450.3:0.00236)0.788.14:0.00294,(New.CleanUp.ReferenceOTU6848:0.05095,(New.CleanUp.ReferenceOTU453:0.00374,(New.CleanUp.ReferenceOTU2059:0.01688,New.CleanUp.ReferenceOTU4703:0.0288)0.761.27:0.00363)0.395.2:0.00707)0.821.16:0.00015)0.753.24:0.00696)0.907.45:0.03688)0.570.2:0.02708)0.746.19:0.02831,(New.CleanUp.ReferenceOTU4252:0.10562,((New.CleanUp.ReferenceOTU12013:0.00335,New.CleanUp.ReferenceOTU7717:0.01742)0.786.13:0.01262,(New.CleanUp.ReferenceOTU3234:0.02527,New.CleanUp.ReferenceOTU9899:0.01006)0.736.18:0.02527)1.000.88:0.13199)0.487.6:0.02702)0.899.21:0.02746,((((((((New.CleanUp.ReferenceOTU6294:0.00763,(New.CleanUp.ReferenceOTU10075:0.01554,(New.CleanUp.ReferenceOTU10169:0.00699,New.CleanUp.ReferenceOTU11760:0.018)0.750.31:0.00359)0.734.20:0.00236)0.983.29:0.01882,(New.CleanUp.ReferenceOTU8952:0.00016,New.ReferenceOTU113:0.04171)0.928.36:0.00759)0.875.32:0.00526,(New.CleanUp.ReferenceOTU14013:0.02357,New.CleanUp.ReferenceOTU1563:0.00015)0.817.20:0.00481)0.932.25:0.00768,((((((New.CleanUp.ReferenceOTU6040:0.00236,235866:0.01029)0.864.40:0.00719,(New.CleanUp.ReferenceOTU14599:0.00581,New.CleanUp.ReferenceOTU5976:0.01489)0.554.5:0.00505)0.829.15:0.00655,New.CleanUp.ReferenceOTU555:0.02027)0.872.32:0.00569,(((New.CleanUp.ReferenceOTU68:0.03,(213308:0.00015,(New.CleanUp.ReferenceOTU143:0.00746,(707956:0.00014,509610:0.00245)0.985.25:0.00014)0.937.21:0.0158)0.908.40:0.00964)0.844.24:0.00584,(New.CleanUp.ReferenceOTU14075:0.00471,((New.CleanUp.ReferenceOTU12210:0.02343,((New.CleanUp.ReferenceOTU16337:0.00428,(New.CleanUp.ReferenceOTU6027:0.03342,New.CleanUp.ReferenceOTU2368:0.01352)0.772.28:0.00304)0.933.32:0.00998,(((527429:0.00975,(530046:0.00722,(New.CleanUp.ReferenceOTU4064:0.01526,(New.CleanUp.ReferenceOTU12953:0.00492,137866:0.00014)0.877.51:0.00487)0.760.29:0.00288)0.833.20:0.00498)0.775.22:0.00277,New.CleanUp.ReferenceOTU12426:0.00753)0.937.22:0.02249,(((New.CleanUp.ReferenceOTU15333:0.00836,New.CleanUp.ReferenceOTU1650:0.01764)0.786.14:0.00523,New.CleanUp.ReferenceOTU11603:0.0102)0.324.3:0.00564,New.CleanUp.ReferenceOTU16325:0.00468)0.999.34:0.05037)0.866.31:0.01023)0.726.10:0.00015)0.943.40:0.01342,(788876:0.00014,(New.CleanUp.ReferenceOTU5202:0.03017,(1142660:0.00016,New.CleanUp.ReferenceOTU2911:0.01019)0.849.25:0.00701)0.933.33:0.01076)0.996.27:0.02669)0.729.15:0.00267)0.775.23:0.00522)0.178.2:0.00015,(((581262:0.02138,New.CleanUp.ReferenceOTU1567:0.00247)0.682.3:0.0027,New.CleanUp.ReferenceOTU13311:0.01564)0.905.32:0.00515,(New.CleanUp.ReferenceOTU14920:0.02408,(New.ReferenceOTU173:0.00495,((New.CleanUp.ReferenceOTU12177:0.01344,New.CleanUp.ReferenceOTU94:0.0181)0.928.37:0.01064,128183:0.00283)0.907.46:0.00988)0.451.7:0.00498)0.936.28:0.00015)0.906.32:0.005)0.978.26:0.01293)0.902.46:0.00014,((((New.CleanUp.ReferenceOTU1301:0.0126,((New.CleanUp.ReferenceOTU14092:0.01752,4318019:0.00504)0.861.24:0.00863,(New.CleanUp.ReferenceOTU5719:0.01273,(New.CleanUp.ReferenceOTU4380:0.00525,(((New.CleanUp.ReferenceOTU1372:0.02062,New.CleanUp.ReferenceOTU911:0.00838)0.239.2:0.00538,(New.CleanUp.ReferenceOTU10310:0.00248,New.CleanUp.ReferenceOTU9246:0.0102)0.988.25:0.02346)0.778.23:0.0032,(New.CleanUp.ReferenceOTU10509:0.013,(((((New.CleanUp.ReferenceOTU8666:0.01013,(((New.CleanUp.ReferenceOTU14263:0.00495,519054:0.00014)0.914.30:0.01015,(151049:0.00014,(4474178:0.00014,523561:0.00245)0.920.27:0.00245)0.888.32:0.00998)0.884.33:0.01053,(New.CleanUp.ReferenceOTU12584:0.03965,New.CleanUp.ReferenceOTU8527:0.00529)0.746.20:0.00192)0.980.34:0.01562)0.345.3:0.00497,(New.CleanUp.ReferenceOTU16608:0.0101,4482713:0.01795)0.849.26:0.00237)1.000.89:0.00014,((152668:0.00014,(New.CleanUp.ReferenceOTU14462:0.01448,New.CleanUp.ReferenceOTU9210:0.00786)0.872.33:0.00843)0.944.32:0.00749,(629547:0.00016,(New.CleanUp.ReferenceOTU10857:0.00492,2068900:0.00014)0.923.40:0.00494)0.856.30:0.00496)0.887.39:0.00498)0.562:0.00014,(New.CleanUp.ReferenceOTU14687:0.00747,247875:0.01262)0.967.25:0.00016)0.905.33:0.00016,New.CleanUp.ReferenceOTU845:0.00745)0.875.33:0.00016)0.345.4:0.00475)0.755.30:0.00262)0.900.31:0.01024)0.232:0.00014)0.810.16:0.00624)0.921.37:0.01079,(New.CleanUp.ReferenceOTU13052:0.00603,New.CleanUp.ReferenceOTU477:0.01209)0.802.26:0.01049)0.904.26:0.01172,New.CleanUp.ReferenceOTU7371:0.01004)0.745.20:0.00308,New.CleanUp.ReferenceOTU6812:0.01327)0.888.33:0.009)0.971.26:0.01661,((New.CleanUp.ReferenceOTU5543:0.01968,(((New.CleanUp.ReferenceOTU14643:0.01061,(New.CleanUp.ReferenceOTU15437:0.00741,New.CleanUp.ReferenceOTU8338:0.00014)0.902.47:0.01006)0.759.31:0.00684,((New.CleanUp.ReferenceOTU13874:0.008,(((New.CleanUp.ReferenceOTU12188:0.01182,(New.CleanUp.ReferenceOTU8317:0.00603,521968:0.00662)0.903.42:0.01604)0.949.29:0.01926,(New.CleanUp.ReferenceOTU8601:0.01779,(New.CleanUp.ReferenceOTU2263:0.00464,(New.CleanUp.ReferenceOTU13070:0.01575,(New.ReferenceOTU10:0.03126,New.CleanUp.ReferenceOTU5496:0.06405)0.237.2:0.00016)0.859.31:0.00686)0.961.28:0.02035)0.814.15:0.01089)0.519.8:0.00014,((New.CleanUp.ReferenceOTU6328:0.01273,565457:0.01283)0.889.40:0.00733,(New.CleanUp.ReferenceOTU16149:0.01972,((1119093:0.00743,New.CleanUp.ReferenceOTU10502:0.00015)0.992.24:0.02336,549954:0.00277)0.341.3:0.00509)0.464:0.00725)0.890.39:0.00694)0.713.15:0.00592)0.424.6:0.00467,New.CleanUp.ReferenceOTU5286:0.01464)0.852.41:0.00785)0.856.31:0.00723,(((New.CleanUp.ReferenceOTU11149:0.01781,New.ReferenceOTU38:0.00845)0.882.41:0.00973,((New.CleanUp.ReferenceOTU9733:0.00015,New.CleanUp.ReferenceOTU9957:0.032)0.806.34:0.00442,(New.CleanUp.ReferenceOTU1587:0.00865,New.CleanUp.ReferenceOTU47:0.02929)0.919.39:0.01597)0.872.34:0.00727)0.756.25:0.00307,(New.CleanUp.ReferenceOTU14363:0.01041,((New.CleanUp.ReferenceOTU14223:0.02379,((New.CleanUp.ReferenceOTU15435:0.01865,New.CleanUp.ReferenceOTU4647:0.02035)0.933.34:0.01448,New.CleanUp.ReferenceOTU2920:0.01116)0.766.31:0.00401)0.876.43:0.00605,((New.CleanUp.ReferenceOTU3874:0.00015,((New.CleanUp.ReferenceOTU14597:0.00494,New.CleanUp.ReferenceOTU7377:0.00496)0.976.34:0.01769,New.CleanUp.ReferenceOTU7503:0.01211)0.887.40:0.00882)0.947.25:0.02021,New.CleanUp.ReferenceOTU1423:0.01169)0.812.19:0.00736)0.754.20:0.00283)0.762.26:0.00314)0.340.6:0.00521)0.757.22:0.00414)0.958.26:0.01505,New.CleanUp.ReferenceOTU11714:0.00319)0.830.17:0.00447)0.502:0.00016)0.472:0.00101,(New.CleanUp.ReferenceOTU9630:0.03027,(((1133077:0.00014,New.CleanUp.ReferenceOTU2665:0.00245)0.996.28:0.00015,((((New.CleanUp.ReferenceOTU12223:0.00833,New.ReferenceOTU92:0.01269)0.140.2:0.01128,New.CleanUp.ReferenceOTU14043:0.00226)0.275.2:0.00516,New.CleanUp.ReferenceOTU16632:0.01794)0.937.23:0.01156,(New.CleanUp.ReferenceOTU10323:0.00014,((New.CleanUp.ReferenceOTU12707:0.00439,New.CleanUp.ReferenceOTU4256:0.01983)0.906.33:0.01421,(New.CleanUp.ReferenceOTU15413:0.00556,New.CleanUp.ReferenceOTU4023:0.01849)0.927.28:0.01512)0.950.22:0.01955)0.981.20:0.02105)0.633.5:0.0026)0.870.31:0.01186,(New.CleanUp.ReferenceOTU11054:0.02511,(722416:0.01017,(1040109:0.02629,840576:0.01193)0.626.4:0.00784)0.000.162:0.01049)1.000.90:0.07751)0.355:0.00555)0.572.3:0.00874)0.960.27:0.02269,((New.CleanUp.ReferenceOTU16227:0.05661,(New.CleanUp.ReferenceOTU2150:0.02287,(New.CleanUp.ReferenceOTU10781:0.01169,New.CleanUp.ReferenceOTU14735:0.03638)0.972.21:0.037)0.995.24:0.05812)0.862.35:0.01979,((New.CleanUp.ReferenceOTU15856:0.01676,((New.CleanUp.ReferenceOTU12576:0.02248,New.CleanUp.ReferenceOTU9404:0.00673)0.756.26:0.00903,(New.CleanUp.ReferenceOTU16587:0.03814,New.CleanUp.ReferenceOTU13012:0.03635)0.735.15:0.00441)0.981.21:0.02162)0.916.44:0.00016,(((New.CleanUp.ReferenceOTU14751:0.0206,(New.CleanUp.ReferenceOTU1249:0.0288,New.CleanUp.ReferenceOTU16461:0.00015)0.413.3:0.02107)1.000.91:0.06188,((New.CleanUp.ReferenceOTU15940:0.00998,New.CleanUp.ReferenceOTU7152:0.01028)0.992.25:0.02217,(((New.CleanUp.ReferenceOTU12937:0.01822,((New.CleanUp.ReferenceOTU6508:0.01337,(New.CleanUp.ReferenceOTU8663:0.02162,(New.CleanUp.ReferenceOTU12810:0.01128,(New.CleanUp.ReferenceOTU4501:0.01479,((New.CleanUp.ReferenceOTU14699:0.00015,(New.CleanUp.ReferenceOTU10529:0.02919,New.CleanUp.ReferenceOTU1548:0.03259)0.940.34:0.01847)0.974.23:0.01754,New.CleanUp.ReferenceOTU10370:0.00503)0.962.39:0.00014)0.877.52:0.00643)0.351.5:0.00287)0.933.35:0.01336)0.961.29:0.01804,New.CleanUp.ReferenceOTU8495:0.0084)0.507.3:0.0092)0.794.18:0.0055,New.CleanUp.ReferenceOTU2157:0.01966)0.964.24:0.02038,((New.CleanUp.ReferenceOTU472:0.00736,(New.CleanUp.ReferenceOTU9340:0.01306,New.CleanUp.ReferenceOTU4773:0.01283)0.539.4:0.0051)0.681.2:0.00016,((New.CleanUp.ReferenceOTU389:0.00014,(New.CleanUp.ReferenceOTU12670:0.00267,(New.CleanUp.ReferenceOTU12421:0.01767,New.CleanUp.ReferenceOTU15258:0.0092)0.952.29:0.02145)0.989.28:0.0266)0.986.17:0.01955,(New.CleanUp.ReferenceOTU14575:0.02374,((New.CleanUp.ReferenceOTU15017:0.00328,((New.CleanUp.ReferenceOTU9118:0.00674,(New.CleanUp.ReferenceOTU6345:0.01071,(New.CleanUp.ReferenceOTU12864:0.01358,310817:0.00944)0.273.2:0.00268)0.961.30:0.02192)0.533.3:0.00965,New.CleanUp.ReferenceOTU4657:0.00474)0.912.38:0.01521)0.492:0.00016,New.CleanUp.ReferenceOTU6408:0.02053)0.872.35:0.01385)0.690.9:0.00171)0.904.27:0.00675)1.000.92:0.03324)0.678.4:0.00104)0.957.24:0.01897)0.758.26:0.00631,New.CleanUp.ReferenceOTU906:0.02314)0.808.15:0.00472)0.803.22:0.00959)0.738.20:0.00912)0.980.35:0.03772,(((4374109:0.01309,651143:0.00469)0.712.5:0.00265,(New.CleanUp.ReferenceOTU10899:0.01848,((New.CleanUp.ReferenceOTU3670:0.02663,New.CleanUp.ReferenceOTU13189:0.00839)0.740.25:0.00259,(New.CleanUp.ReferenceOTU12490:0.01284,(New.CleanUp.ReferenceOTU10083:0.00016,207509:0.01003)0.991.30:0.0298)0.820.23:0.0063)0.870.32:0.00739)0.765.21:0.00287)0.074.4:0.00565,((4413467:0.03019,New.CleanUp.ReferenceOTU15625:0.14943)0.892.43:0.02636,New.CleanUp.ReferenceOTU818:0.01578)0.862.36:0.01263)0.946.29:0.02259)0.903.43:0.02302,(New.CleanUp.ReferenceOTU11122:0.02862,(((New.CleanUp.ReferenceOTU4832:0.00507,(113628:0.02131,((((New.CleanUp.ReferenceOTU10834:0.03075,(New.CleanUp.ReferenceOTU43:0.00875,New.CleanUp.ReferenceOTU7829:0.02573)0.899.22:0.01287)0.831.23:0.009,(New.CleanUp.ReferenceOTU8224:0.01008,349986:0.01571)0.766.32:0.00565)0.722.14:0.00474,New.CleanUp.ReferenceOTU4339:0.01507)0.935.31:0.01187,(New.CleanUp.ReferenceOTU15075:0.01393,New.CleanUp.ReferenceOTU2692:0.01845)0.947.26:0.0126)0.759.32:0.0024)0.900.32:0.01888)0.861.25:0.00735,(New.CleanUp.ReferenceOTU12785:0.00589,New.CleanUp.ReferenceOTU4912:0.04489)0.988.26:0.03842)0.959.31:0.02444,(766547:0.02496,(829738:0.01369,514055:0.02791)0.763.28:0.00754)0.891.31:0.01668)0.796.14:0.00692)0.892.44:0.01485)0.890.40:0.01897)0.867.31:0.01862)0.917.36:0.03001,(((((((New.CleanUp.ReferenceOTU15705:0.02917,((New.CleanUp.ReferenceOTU12443:0.01642,New.CleanUp.ReferenceOTU3283:0.01567)0.674.6:0.01,(New.CleanUp.ReferenceOTU4623:0.02063,(New.CleanUp.ReferenceOTU10455:0.01083,New.CleanUp.ReferenceOTU12585:0.01299)0.049.2:0.00884)0.872.36:0.01545)0.794.19:0.0164)0.377.5:0.00015,(((((New.CleanUp.ReferenceOTU4769:0.00777,New.CleanUp.ReferenceOTU8192:0.01572)0.863.37:0.00813,(New.CleanUp.ReferenceOTU2707:0.00337,(New.CleanUp.ReferenceOTU5785:0.01505,583035:0.01097)0.427.4:0.00757)0.793.22:0.00641)0.835.24:0.0121,((New.CleanUp.ReferenceOTU5265:0.01991,(New.CleanUp.ReferenceOTU5521:0.02503,New.CleanUp.ReferenceOTU6777:0.00438)0.928.38:0.02006)0.985.26:0.04558,((New.CleanUp.ReferenceOTU12680:0.01246,4310493:0.00014)0.
[truncated: 581,027 more chars]
